# Supplementary material for: Integrated molecular characterisation of the MAPK pathways in human cancers reveals pharmacologically vulnerable mutations and gene dependencies
Source: Commun Biol. 2021 Jan 4;4:9. doi: 10.1038/s42003-020-01552-6 (PMC7782843; doi:10.1038/s42003-020-01552-6)
Supplement: Supplementary file 4 — Supplementary Data 1 [file 42003_2020_1552_MOESM4_ESM.xlsx]

## Sheet: MAPK Pathway Genes
protein	Gene	Pathway	proteinClass
14-3-3.	YWHAB	ERK1/2	OtherProteins
AP-1	JUN	JNK	Substrate
AP1	JUN	ERK1/2	Substrate
ARAF	ARAF	ERK1/2	MAPKKK	The protein names and the genes names of the MAPK pathway proteins. Pathway indicates the MAPK pathway module in which each of the proteins participates. ProteinClass indicates the class of the MAPK pathway protein
ASK1	MAP3K5	JNK	MAPKKK
ASK1	MAP3K5	P38	MAPKKK
ASK2	MAP3K6	P38	MAPKKK
ATF1	ATF1	JNK	Substrate
ATF2	ATF2	JNK	Substrate
ATF2	ATF2	P38	Substrate
B-arrestin1	ARRB1	ERK1/2	Scaffold
B-arrestin1	ARRB1	JNK	Scaffold
B-arrestin2	ARRB2	ERK1/2	Scaffold
BAD	BAD	ERK5	Substrate
BCL2	BCL2	ERK1/2	Substrate
BIM	BCL2L11	ERK1/2	OtherProteins
BRAF	BRAF	ERK1/2	MAPKKK
CAS	BCAR1	ERK1/2	Scaffold
CDC42	CDC42SE1	JNK	GTPase
CHOP	DDIT3	P38	Substrate
CPLA2	PLA2G4A	ERK1/2	Substrate
CREB	CREB1	ERK1/2	Substrate
CRKII	CRK	JNK	Scaffold
DAXX	DAXX	P38	OtherProteins
DUSP18	DUSP18	ERK1/2	DualSpecificityPhosphatase
DUSP18	DUSP18	JNK	DualSpecificityPhosphatase
DUSP18	DUSP18	P38	DualSpecificityPhosphatase
DUSP21	DUSP21	ERK1/2	DualSpecificityPhosphatase
DUSP27	DUPD1	JNK	DualSpecificityPhosphatase
DUSP6	DUSP6	ERK1/2	DualSpecificityPhosphatase
ELK1	ELK1	ERK1/2	Substrate
ELK1	ELK1	P38	Substrate
ERK1	MAPK3	ERK1/2	MAPK
ERK2	MAPK1	ERK1/2	MAPK
ERK5	MAPK7	ERK5	MAPK
FAK	PTK2	ERK1/2	OtherProteins
FILAMIN	FLNA	JNK	Scaffold
FOS	FOS	ERK1/2	Substrate
FOX03	FOXO3	ERK1/2	Substrate
GCK	MAP4K2	JNK	MAPKKKK
GLK	MAP4K3	JNK	MAPKKKK
GRB2	GRB2	ERK1/2	OtherProteins
GRF	RASGRF1	P38	GuanosineExchangeFactor
GRF2	RASGRF2	P38	GuanosineExchangeFactor
GTPase NRas	NRAS	ERK1/2	GTPase
HGK	MAP4K4	JNK	MAPKKKK
HPK1	MAP4K1	JNK	MAPKKKK
HRAS	HRAS	ERK1/2	GTPase
HSF-1	HSF1	ERK1/2	Substrate
IRAK	IRAK1	P38	OtherProteins
JIP1	MAPK8IP1	JNK	Scaffold
JIP2	MAPK8IP2	JNK	Scaffold
JIP2	MAPK8IP2	P38	Scaffold
JIP4	SPAG9	JNK	Scaffold
JIP4	SPAG9	P38	Scaffold
JNK1	MAPK8	JNK	MAPK
JNK2	MAPK9	JNK	MAPK
JNK3	MAPK10	JNK	MAPK
JUN	JUN	JNK	Substrate
JunD	JUND	JNK	Substrate
KRAS	KRAS	ERK1/2	GTPase
KSR	KSR1	ERK1/2	Scaffold
MAPKAP	MAPKAP1	P38	Substrate
MAPKAPK2	MAPKAPK2	P38	Substrate
MAPKAPK3	MAPKAPK3	P38	Substrate
MEF2	MEF2A	ERK5	Substrate
MEK1	MAP2K1	ERK1/2	MAPKK
MEK2	MAP2K2	ERK1/2	MAPKK
MEK3	MAP2K3	P38	MAPKK
MEK4	MAP2K4	JNK	MAPKK
MEK5	MAP2K5	ERK5	MAPKK
MEK6	MAP2K6	P38	MAPKK
MEK7	MAP2K7	JNK	MAPKK
MEKK1	MAP3K1	JNK	MAPKKK
MEKK1	MAP3K1	JNK	Scaffold
MEKK2	MAP3K2	ERK5	MAPKKK
MEKK2	MAP3K2	JNK	MAPKKK
MEKK3	MAP3K3	ERK5	MAPKKK
MEKK3	MAP3K3	JNK	MAPKKK
MEKK4	MAP3K4	JNK	MAPKKK
MEKK4	MAP3K4	P38	MAPKKK
MKP1	DUSP1	ERK1/2	DualSpecificityPhosphatase
MKP1	DUSP1	P38	DualSpecificityPhosphatase
MKP2	DUSP4	ERK1/2	DualSpecificityPhosphatase
MKP3	DUSP6	ERK1/2	DualSpecificityPhosphatase
MKP3	DUSP6	P38	DualSpecificityPhosphatase
MKP4	DUSP9	ERK1/2	DualSpecificityPhosphatase
MKP4	DUSP9	JNK	DualSpecificityPhosphatase
MKP5	DUSP10	ERK1/2	DualSpecificityPhosphatase
MKP5	DUSP10	JNK	DualSpecificityPhosphatase
MKP5	DUSP10	P38	DualSpecificityPhosphatase
MKP6	DUSP14	ERK1/2	DualSpecificityPhosphatase
MKP6	DUSP14	ERK5	DualSpecificityPhosphatase
MKP6	DUSP14	JNK	DualSpecificityPhosphatase
MKP6	DUSP14	P38	DualSpecificityPhosphatase
MKP7	DUSP16	JNK	DualSpecificityPhosphatase
MKP8	DUSP26	ERK1/2	DualSpecificityPhosphatase
MKP8	DUSP26	JNK	DualSpecificityPhosphatase
MKP8	DUSP26	P38	DualSpecificityPhosphatase
MKPX	DUSP22	JNK	DualSpecificityPhosphatase
MKPX	DUSP22	P38	DualSpecificityPhosphatase
MLK2	MAP3K10	JNK	MAPKKK
MLK3	MAP3K11	JNK	MAPKKK
MNK	MKNK1	P38	Substrate
MNK1	MKNK1	ERK1/2	OtherProteins
MNK2	MKNK2	ERK1/2	OtherProteins
MP1	LAMTOR3	ERK1/2	Scaffold
MPK3	MAP2K3	ERK1/2	MAPKK
MSK	RPS6KA5	ERK1/2	Substrate
MSK	RPS6KA5	P38	Substrate
MYC	MYC	ERK1/2	Substrate
MYC	MYC	ERK5	Substrate
NF1	NF1	ERK1/2	OtherProteins
NFKB	NFKB1	ERK1/2	Substrate
NFKB	NFKB1	ERK5	Substrate
NOX-1	NOX1	P38	OtherProteins
NUR77	NR4A1	ERK5	Substrate
OSM	OSM	P38	Scaffold
P120GAP	RASA1	ERK1/2	OtherProteins
P130CAS	BCAR1	JNK	OtherProteins
P14	LAMTOR2	ERK1/2	OtherProteins
P38A	MAPK14	P38	MAPK
P38B	MAPK11	P38	MAPK
P38D	MAPK13	P38	MAPK
P38G	MAPK12	P38	MAPK
PAC1	DUSP2	ERK1/2	DualSpecificityPhosphatase
PAK	PAK1	ERK1/2	MAPKKKK
PAK-7	PAK5	ERK5	Substrate
PAX6	PAX6	ERK1/2	Substrate
PKA	PRKACA	ERK1/2	OtherProteins
PKA	PRKACA	JNK	OtherProteins
PKC	PRKCA	ERK1/2	OtherProteins
POSH	SH3RF1	JNK	Scaffold
PP1	PPP1CA	ERK1/2	OtherProteins
PTP	PTPN11	JNK	OtherProteins
PYST2	DUSP7	ERK1/2	DualSpecificityPhosphatase
PYST2	DUSP7	JNK	DualSpecificityPhosphatase
PYST2	DUSP7	P38	DualSpecificityPhosphatase
Paxillin	PXN	ERK1/2	Substrate
Paxillin	PXN	JNK	OtherProteins
RAC1	RAC1	ERK1/2	GTPase
RAC1	RAC1	P38	GTPase
RAF1	RAF1	ERK1/2	MAPKKK
RAP1	RAP1GAP	ERK1/2	GTPase
RAP1	RAP1GAP2	ERK1/2	GTPase
RSK	RPS6KA2	ERK1/2	Substrate
RSK	RPS6KA3	ERK1/2	Substrate
SAP1	ELK4	ERK5	Substrate
SHC	SHC1	ERK1/2	OtherProteins
SHC	SHC1	JNK	Substrate
SKRP1	DUSP19	ERK1/2	DualSpecificityPhosphatase
SKRP1	DUSP19	JNK	DualSpecificityPhosphatase
SKRP4	DUSP13	JNK	DualSpecificityPhosphatase
SKRP4	DUSP13	P38	DualSpecificityPhosphatase
SOS	SOS1	ERK1/2	GuanosineExchangeFactor
SOS2	SOS2	ERK1/2	GuanosineExchangeFactor
STAT	STAT1	ERK1/2	Substrate
STAT1	STAT1	ERK1/2	Substrate
STAT2	STAT2	ERK1/2	Substrate
TAK1	MAP3K7	P38	MAPKKK
TAO1	TAOK1	P38	MAPKKK
TAO2	TAOK2	P38	MAPKKK
TCF	TCF7	ERK5	Substrate
TIAM	TIAM1	P38	GuanosineExchangeFactor
TIAM2	TIAM2	P38	GuanosineExchangeFactor
TPL2	MAP3K8	P38	MAPKKK
TRAF2	TRAF2	JNK	OtherProteins
TRAF2	TRAF2	P38	OtherProteins
TRAF6	TRAF6	P38	OtherProteins
TSC1	TSC1	ERK1/2	OtherProteins
TSC2	TSC2	ERK1/2	OtherProteins
VH3	DUSP5	ERK1/2	DualSpecificityPhosphatase
VH5	DUSP8	ERK1/2	DualSpecificityPhosphatase
VHR	DUSP3	ERK1/2	DualSpecificityPhosphatase
VHR	DUSP3	JNK	DualSpecificityPhosphatase
VHY	DUSP15	ERK1/2	DualSpecificityPhosphatase
VHY	DUSP15	JNK	DualSpecificityPhosphatase
VHZ	DUSP23	ERK1/2	DualSpecificityPhosphatase
VHZ	DUSP23	JNK	DualSpecificityPhosphatase
VHZ	DUSP23	P38	DualSpecificityPhosphatase
WNK1	WNK1	ERK5	MAPKKKK
jIP3	MAPK8IP3	JNK	Scaffold
p53	TP53	JNK	Substrate
p53	TP53	P38	Substrate

## Sheet: Cancer Studies
cancerTypeId	name	Samples	description
PAAC	Acinar Cell Carcinoma of the Pancreas	23	Whole exome sequencing of 23 surgically resected pancreatic carcinomas with acinar differentiation and their matched normals.
MEL	Acral Melanoma	38	Whole exome sequencing and transcriptome analysis of 34 Acral Melanoma patients (33 with matched normals).
ALL	Acute Lymphoblastic Leukemia	93	Comprehensive profiling of infant MLL-rearranged acute lymphoblastic leukemia (MLL-R ALL)
ALL	Acute Lymphoblastic Leukemia	73	Whole-genome and/or whole-exome sequencing of ERG-altered B-ALL tumor/normal pairs.
AML	Acute Myeloid Leukemia	622	Whole-exome sequencing of 672 acute myeloid leukemia samples (with 454 matched normals) from the Beat AML program.
LAML	Acute Myeloid Leukemia	165	Acute Myeloid Leukemia TCGA PanCancer data. The original data is <a href="https://gdc.cancer.gov/about-data/publications/pancanatlas">here</a>. The publications are <a href="https://www.cell.com/pb-assets/consortium/pancanceratlas/pancani3/index.html">here</a>.
MNM	Acute myeloid leukemia or myelodysplastic syndromes	136	Enhanced exome or targeted sequencing of 116 acute myeloid leukemia (AML) or myelodysplastic syndromes (MDS) patients' tumor/normal pairs .
ACYC	Adenoid Cystic Carcinoma	28	Comprehensive genomic profiling of 28 metastatic ACCs.
ACYC	Adenoid Cystic Carcinoma	25	Whole-genome or whole-exome sequencing of 25 adenoid cystic carcinoma tumor/normal pairs.
ACYC	Adenoid Cystic Carcinoma	65	WGS of 21 salivary ACCs and targeted molecular analyses of a validation set (81 patients).
ACYC	Adenoid Cystic Carcinoma	10	Whole-genome/exome sequencing of 10 ACC PDX models.
ACYC	Adenoid Cystic Carcinoma	60	Whole-exome or whole-genome sequencing analysis of 60 ACC tumor/normal pairs
ACYC	Adenoid Cystic Carcinoma	24	Whole exome sequencing of 24 ACCs.
ACC	Adenoid Cystic Carcinoma Project	1049	Multi-Institute Cohort of 1045 Adenoid Cystic Carcinoma patients.
ACBC	Adenoid Cystic Carcinoma of the Breast	12	Whole exome sequencing of 12 breast AdCCs.
ACC	Adrenocortical Carcinoma	76	Adrenocortical Carcinoma TCGA PanCancer data. The original data is <a href="https://gdc.cancer.gov/about-data/publications/pancanatlas">here</a>. The publications are <a href="https://www.cell.com/pb-assets/consortium/pancanceratlas/pancani3/index.html">here</a>.
AMPCA	Ampullary Carcinoma	160	Exome sequencing analysis of 160 cancers arising in the periampullary region, 62 of these clearly arising from either the bile duct (n = 44) or the duodenum (n = 18) and 98 for which the epithelium of origin could not be clearly defined morphologically (AMPCA).
ODG	Anaplastic Oligodendroglioma and Anaplastic Oligoastrocytoma	22	Genomic characterization using next generation sequencing (NGS) in 22 Anaplastic Oligodendroglioma and Anaplastic Oligoastrocytomas.
BCC	Basal Cell Carcinoma	293	Whole-exome sequencing of 126 basal cell carcinoma tumor/normal pairs; targeted sequencing of 163 sporadic samples (40 tumor/normal pairs) and 4 Gorlin symdrome basal cell carcinomas.
BLCA	Bladder Cancer	109	Genomic Predictors of Survival in Patients with High-grade Urothelial Carcinoma of the Bladder. Targeted sequencing of 109 tumor samples (MSKCC, European Urology 2014).
BLCA	Bladder Cancer	97	Comprehensive profiling of 97 high-grade bladder tumors, including targeted sequencing of 15 cancer genes
BLCA	Bladder Urothelial Carcinoma	99	Whole-exome and whole-genome sequencing of 99 bladder cancer tumor/normal pairs. Generated by BGI.
BLCA	Bladder Urothelial Carcinoma	50	Whole exome sequencing of tumor/normal samples from 50 patients treated with cisplatin-based chemotherapy for muscle invasive urothelial carcinoma.
BLCA	Bladder Urothelial Carcinoma	402	Bladder Urothelial Carcinoma TCGA PanCancer data. The original data is <a href="https://gdc.cancer.gov/about-data/publications/pancanatlas">here</a>. The publications are <a href="https://www.cell.com/pb-assets/consortium/pancanceratlas/pancani3/index.html">here</a>.
LGG	Brain Lower Grade Glioma	507	Brain Lower Grade Glioma TCGA PanCancer data. The original data is <a href="https://gdc.cancer.gov/about-data/publications/pancanatlas">here</a>. The publications are <a href="https://www.cell.com/pb-assets/consortium/pancanceratlas/pancani3/index.html">here</a>.
GBM	Brain Tumor PDXs	83	WES on a total of 83 PDXs and 55 PDXs have the matched germline (blood) samples sequenced. A total of 66 PDXs have RNASeq available
BRCA	Breast Cancer	2509	Targeted sequencing of 2509 primary breast tumors with 548 matched normals.
BREAST	Breast Cancer	1918	Targeted Sequencing of tumor/normal sample pairs from 1918 Breast cancers.
BRCA	Breast Cancer	70	Targeted Sequencing of buparlisib + letrozole and alpelisib + letrozole-treated metastatic ER+ unmatched breast tumors.
BFN	Breast Fibroepithelial Tumors	22	Whole exome sequencing of 22 phyllodes tumors
BRCA	Breast Invasive Carcinoma	65	Whole genome/exome sequencing analysis of 65 breast cancer samples
BRCA	Breast Invasive Carcinoma	103	Whole-exome sequencing of 103 breast cancer tumor/normal sample pairs. Generated by the Broad Institute.
BRCA	Breast Invasive Carcinoma	100	Whole exome sequencing from 100 breast cancer tumor/normal sample pairs. Generated by the Sanger Institute.
BRCA	Breast Invasive Carcinoma	994	Breast Invasive Carcinoma TCGA PanCancer data. The original data is <a href="https://gdc.cancer.gov/about-data/publications/pancanatlas">here</a>. The publications are <a href="https://www.cell.com/pb-assets/consortium/pancanceratlas/pancani3/index.html">here</a>.
CESC	Cervical Squamous Cell Carcinoma	275	Cervical Squamous Cell Carcinoma TCGA PanCancer data. The original data is <a href="https://gdc.cancer.gov/about-data/publications/pancanatlas">here</a>. The publications are <a href="https://www.cell.com/pb-assets/consortium/pancanceratlas/pancani3/index.html">here</a>.
CHOL	Cholangiocarcinoma	15	Exome sequencing of 15 cholangiocarcinoma cases.
CHOL	Cholangiocarcinoma	8	Exome Sequencing for Opisthorchis viverrini-related cholangiocarcinoma in 8 O.viverrini-related tumors and matched normal tissue.
CHOL	Cholangiocarcinoma	36	Cholangiocarcinoma TCGA PanCancer data. The original data is <a href="https://gdc.cancer.gov/about-data/publications/pancanatlas">here</a>. The publications are <a href="https://www.cell.com/pb-assets/consortium/pancanceratlas/pancani3/index.html">here</a>.
LCLL	Chronic Lymphocytic Leukemia	160	Whole-exome sequencing of 160 CLL tumor/normal pairs.
CLL	Chronic Lymphocytic Leukemia	537	Whole Exome Sequencing of 537 chronic lymphocytic leukemia samples.
CLL	Chronic Lymphocytic Leukemia	506	Mutation data from whole-genome or whole-exome sequencing of 428 CLL, 54 MBL, and 24 SLL tumor/normal pairs.
CLLSLL	Chronic lymphocytic leukemia	105	Whole-exome sequencing of 105 Chronic Lymphocytic Leukemia samples.
CCRCC	Clear Cell Renal Cell Carcinoma	35	Whole-exome sequencing of metastatic clear cell renal carcinoma (ccRCC) from 35 tumor/normal pairs.
COAD	Colon Adenocarcinoma	29	Whole-exome sequencing of tumor/normal pairs from 29 African American Colon Cancers.
COAD	Colon Cancer	106	Proteogenomic profiling of 110 colon adenocarcinoma tumor samples.
COADREAD	Colorectal Adenocarcinoma	619	Whole-exome sequencing of 619 colorectal cancers with clinicopathologic annotations.
COADREAD	Colorectal Adenocarcinoma	72	Whole-genome sequencing of 74 paired colon tumor-normal samples.
COADREAD	Colorectal Adenocarcinoma	524	Colorectal Adenocarcinoma TCGA PanCancer data. The original data is <a href="https://gdc.cancer.gov/about-data/publications/pancanatlas">here</a>. The publications are <a href="https://www.cell.com/pb-assets/consortium/pancanceratlas/pancani3/index.html">here</a>.
COADREAD	Colorectal Adenocarcinoma Triplets	138	Targeted sequencing of primary, metastatic, and normal tissues from 69 colorectal adenocarcinoma patients.
CSCC	Cutaneous Squamous Cell Carcinoma	29	Targeted sequencing of 29 metastatic cutaneous squamous cell carcinoma samples.
CSCC	Cutaneous Squamous Cell Carcinoma	39	Whole-exome sequencing of tumor/normal pairs from 39 aggressive cutaneous squamous cell carcinoma cases.
CTCL	Cutaneous T Cell Lymphoma	43	Whole-Exome Sequencing (WXS) of tumor-normal sample pairs from 25 patients with Sezary Syndrome and 17 patients with other Cutaneous T Cell Lymphoma (CTCLs).
PACT	Cystic Tumor of the Pancreas	32	Whole-exome sequencing of major neoplastic cyst types of the pancreas: 8 serous cystadenomas (SCAs), 8 intraductal papillary mucinous neoplasms (IPMNs), 8 mucinous cystic neoplasms (MCNs), and 8 solid pseudopapillary neoplasms (SPNs).
DESM	Desmoplastic Melanoma	20	Exome/Whole Genome sequencing of 20 desmoplastic melanoma tumor/normal pairs.
DLBCL	Diffuse Large B cell Lymphoma	135	Whole-exome sequencing of tumor/matching normal sample pairs from 135 DLBCL patients.
DLBC	Diffuse Large B-Cell Lymphoma	58	Whole exome sequencing of 58 primary DLBCL samples and their matched normals.
DLBCL	Diffuse Large B-Cell Lymphoma	1001	Whole-exome sequencing of 1,001 Diffuse Large B Cell Lymphoma (DLBCL) tumors (N = 1001) and paired-normal tissue (N = 400).
DLBC	Diffuse Large B-Cell Lymphoma	37	Diffuse Large B-Cell Lymphoma TCGA PanCancer data. The original data is <a href="https://gdc.cancer.gov/about-data/publications/pancanatlas">here</a>. The publications are <a href="https://www.cell.com/pb-assets/consortium/pancanceratlas/pancani3/index.html">here</a>.
NHL	Diffuse Large B-cell Lymphoma	53	Whole genome sequencing of 40 DLBCL tumor/normal pairs and 13 cell lines.
UCEC	Endometrial Cancer	197	MSK-IMPACT sequencing of 197 advanced-staged endometrial cancer tumor samples with matched normals, from 189 patients treated at MSK.
ESCA	Esophageal Adenocarcinoma	151	Whole-exome sequencing of 149 tumor/normal pairs and whole-genome sequencing of 16 pairs from 149 esophageal adenocarcinoma patients.
ESCA	Esophageal Adenocarcinoma	181	Esophageal Adenocarcinoma TCGA PanCancer data. The original data is <a href="https://gdc.cancer.gov/about-data/publications/pancanatlas">here</a>. The publications are <a href="https://www.cell.com/pb-assets/consortium/pancanceratlas/pancani3/index.html">here</a>.
ESCC	Esophageal Squamous Cell Carcinoma	88	Whole-genome or whole-exome sequencing of 88 esophageal squamous cell carcinoma tumor/normal pairs.
ESCC	Esophageal Squamous Cell Carcinoma	139	Whole exome sequencing (WXS) or targeted deep sequencing (TDS) of 139 paired esophageal squamous cell carcinoma patients.
ES	Ewing Sarcoma	112	Whole-genome sequencing of 112 Ewing sarcoma samples and matched germ line DNA.
GBC	Gallbladder Cancer	103	Targeted Sequencing of 103 samples with matched normals from 101 Gallbladder cancer patients.
GBC	Gallbladder Carcinoma	32	Whole exome sequencing of 32 gallbladder carcinoma tumor/normal pairs.
GCT	Germ Cell Tumors	180	Whole-exome and Targeted sequencing of 19 samples and Targeted sequencing of 161 samples from 180 Germ Cell Tumor patients.
GBM	Glioblastoma Multiforme	145	Glioblastoma Multiforme TCGA PanCancer data. The original data is <a href="https://gdc.cancer.gov/about-data/publications/pancanatlas">here</a>. The publications are <a href="https://www.cell.com/pb-assets/consortium/pancanceratlas/pancani3/index.html">here</a>.
GLIOMA	Glioma	91	Targeted Sequencing of CSF samples (91 samples with 86 matched normals) from 42 glioma patients.
HNSC	Head and Neck Squamous Cell Carcinoma	74	Whole-exome sequencing of 74 head and neck squamous cell carcinoma tumor/normal pairs.
HNSC	Head and Neck Squamous Cell Carcinoma	32	Exome sequencing of 32 head and neck squamous cell carcinoma tumor/normal sample pairs.
HNSC	Head and Neck Squamous Cell Carcinoma	488	Head and Neck Squamous Cell Carcinoma TCGA PanCancer data. The original data is <a href="https://gdc.cancer.gov/about-data/publications/pancanatlas">here</a>. The publications are <a href="https://www.cell.com/pb-assets/consortium/pancanceratlas/pancani3/index.html">here</a>.
LIAD	Hepatocellular Adenoma	46	Whole-exome sequencing of 46 liver tumor/normal pairs.
HCC	Hepatocellular Carcinoma	127	MSK-IMPACT sequencing of 127 Hepatocellular Carcinoma tumor samples with matched normals.
HCC	Hepatocellular Carcinomas	243	Whole-exome sequencing of 243 liver tumors and matched normals.
ALL	Hypodiploid Acute Lymphoid Leukemia	44	Whole genome or exome sequencing of 44 (20 whole genome, 20 exome) ALL tumor/normal pairs.
PANET	Insulinoma	10	Whole exome sequencing of 10 benign insulinoma tumor/normal pairs.
CHOL	Intrahepatic Cholangiocarcinoma	40	Exome sequencing of tumor/normal pairs from 32 intrahepatic cholangiocarcinoma cases and 8 gall bladder carcinoma cases.
IHCH	Intrahepatic Cholangiocarcinoma	103	Whole exome sequencing of 103 tumor/normal sample pairs in 103 intrahepatic cholangiocarcinoma patients.
KICH	Kidney Chromophobe	65	Kidney Chromophobe TCGA PanCancer data. The original data is <a href="https://gdc.cancer.gov/about-data/publications/pancanatlas">here</a>. The publications are <a href="https://www.cell.com/pb-assets/consortium/pancanceratlas/pancani3/index.html">here</a>.
KIRC	Kidney Renal Clear Cell Carcinoma	98	Whole-exome sequencing of 10 ccRCC tumor/normal pairs and targeted sequencing of 88 clear cell carcinoma tumor/normal pairs. Generated by BGI-Shenzhen.
CCRCC	Kidney Renal Clear Cell Carcinoma	78	Multi region exome sequencing of 10 clear cell renal cell carcinomas (ccRCCs)
KIRC	Kidney Renal Clear Cell Carcinoma	352	Kidney Renal Clear Cell Carcinoma TCGA PanCancer data. The original data is <a href="https://gdc.cancer.gov/about-data/publications/pancanatlas">here</a>. The publications are <a href="https://www.cell.com/pb-assets/consortium/pancanceratlas/pancani3/index.html">here</a>.
KIRP	Kidney Renal Papillary Cell Carcinoma	274	Kidney Renal Papillary Cell Carcinoma TCGA PanCancer data. The original data is <a href="https://gdc.cancer.gov/about-data/publications/pancanatlas">here</a>. The publications are <a href="https://www.cell.com/pb-assets/consortium/pancanceratlas/pancani3/index.html">here</a>.
HCC	Liver Hepatocellular Adenoma and Carcinomas	19	Targeted sequencing of tumor/normal pairs of 9 LIAD and 10 HCC patients via MSK-IMPACT platform.
LIHC	Liver Hepatocellular Carcinoma	231	Whole exome sequencing of 231 hepatocellular carcinomas and matched normal tissue pairs.
LIHC	Liver Hepatocellular Carcinoma	27	Whole-genome sequencing of 27 hepatocellular carcinoma tumor/norma pairs from RIKEN.
LIHC	Liver Hepatocellular Carcinoma	348	Liver Hepatocellular Carcinoma TCGA PanCancer data. The original data is <a href="https://gdc.cancer.gov/about-data/publications/pancanatlas">here</a>. The publications are <a href="https://www.cell.com/pb-assets/consortium/pancanceratlas/pancani3/index.html">here</a>.
LGG	Low-Grade Gliomas	61	Whole exome sequencing of 23 grade II glioma tumor/normal pairs.
LUAD	Lung Adenocarcinoma	183	Whole-exome and/or whole-genome sequencing of 183 lung adenocarcinomas and matched normal tissue pairs.
LUAD	Lung Adenocarcinoma	35	Whole-exome sequencing of 34 non small cell lung cancer tumor/normal pairs.
LUAD	Lung Adenocarcinoma	503	Lung Adenocarcinoma TCGA PanCancer data. The original data is <a href="https://gdc.cancer.gov/about-data/publications/pancanatlas">here</a>. The publications are <a href="https://www.cell.com/pb-assets/consortium/pancanceratlas/pancani3/index.html">here</a>.
LUAD	Lung Adenocarcinoma	163	Targeted sequencing of 163 lung adenocarcinoma tumor/normal pairs. Generated by WashU/Broad.
LUSC	Lung Squamous Cell Carcinoma	466	Lung Squamous Cell Carcinoma TCGA PanCancer data. The original data is <a href="https://gdc.cancer.gov/about-data/publications/pancanatlas">here</a>. The publications are <a href="https://www.cell.com/pb-assets/consortium/pancanceratlas/pancani3/index.html">here</a>.
MSK	MSK-IMPACT Clinical Sequencing Cohort	10945	Targeted sequencing of 10,000 clinical cases using the MSK-IMPACT assay
MPNST	Malignant Peripheral Nerve Sheath Tumor	15	Whole exome sequencing of 15 malignant peripheral nerve sheath tumor/normal pairs.
MCL	Mantle Cell Lymphoma	29	Whole exome sequencing of 29 primary mantle cell lymphomas and their matched normals.
MBN	Mature B-cell malignancies	755	We performed targeted deep sequencing of 380 recurrently mutated genes across a cohort of 755 mature B-cell malignancies to define conserved and disease-specific patterns of genomic alterations.
MBL	Medulloblastoma	92	Whole exome sequencing of 92 primary medulloblastoma tumor/normal pairs.
MBL	Medulloblastoma	125	Comprehensive profiling of 125 matched tumor and germline medulloblastoma samples
MBL	Medulloblastoma	37	Whole genome sequencing of 37 medulloblastoma tumors and their matched normals from the Pediatric Cancer Genome Project (PCGP), a joint project by St. Jude Children's Research Hospital and Washington University.
MBL	Medulloblastoma	46	Whole-genome sequencing of 46 recurrent medulloblastoma samples.
SKCM	Melanoma	26	Whole Genome Sequencing of 25 metastatic melanoma samples with matched normals
SKCM	Melanoma	64	Whole-exome sequencing of 64 pretreated (ipilimumab or tremelimumab) melanoma tumor-normal pairs.
MESO	Mesothelioma	82	Mesothelioma TCGA PanCancer data. The original data is <a href="https://gdc.cancer.gov/about-data/publications/pancanatlas">here</a>. The publications are <a href="https://www.cell.com/pb-assets/consortium/pancanceratlas/pancani3/index.html">here</a>.
CRC	Metastatic Colorectal Cancer	1134	Targeted sequencing of 1134 metastatic colorectal tumor/normal pairs.
EGC	Metastatic Esophagogastric Cancer	341	Targeted sequencing of 341 samples from 305 metastatic esophagogastric cancer patients
SKCM	Metastatic Melanoma	110	Whole-exome sequencing of 110 metastatic melanoma tumor-normal pairs.
SKCM	Metastatic Melanoma	66	Next generation sequencing (NGS) of pre-treatment tumor to identify co-altered genes that predict for intrinsic resistance to BRAF inhibitor therapy in melanoma patients as a prelude to rational combination strategies.
MEL	Metastatic Melanoma	38	Whole-exome sequencing of 38 pretreated (pembrolizumab, nivolumab) melanoma tumor-normal pairs.
PRAD	Metastatic Prostate Adenocarcinoma	61	Exome sequencing of 61 prostate cancer tumor/normal pairs (50 metastatic CRPCs and 11 high-grade localized prostate cancers). Generated by Arul Chinnaiyan's and Scott Tomlins' labs at the University of Michigan.
PRAD	Metastatic Prostate Adenocarcinoma	444	Whole exome sequencing of 444 castrate resistant prostate cancer tumor/normal pairs. SU2C-PCF Dream Team: Precision Therapy for Advanced Prostate Cancer.
PRAD	Metastatic Prostate Cancer	150	Comprehensive analysis of 150 metastatic prostate cancer tumor/normal pairs by the SU2C/PCF Dream Team
METASTATIC	Metastatic Solid Cancers	500	Whole-exome and -transcriptome sequencing of 500 adult patients with metastatic solid tumor/primary normal pairs of diverse lineage and biopsy site.
MM	Multiple Myeloma	205	Whole-exome or whole-genome sequencing of 203 multiple myeloma paired tumor/normal sample pairs.
MDS	Myelodysplasia	29	Whole exome sequencing of 29 myelodysplasia tumor/normal pairs.
MPN	Myeloproliferative Neoplasms	151	Whole exome sequencing of paired tumor/normal pairs from 151 cases of Myeloproliferative Neoplasms.
NPC	Nasopharyngeal Carcinoma	56	Whole exome sequencing of 56 NPC tumor/normal pairs.
NBL	Neuroblastoma	87	Whole genome sequencing of 87 primary neuroblastoma tumors and their matched normals.
NBL	Neuroblastoma	240	Whole Genome and Whole Exome sequencing of 240 high-risk neuroblastoma tumor/normal pairs.
NBL	Neuroblastoma	56	Whole-genome sequencing of 56 neuroblastoma tumor/normal pairs.
NEPC	Neuroendocrine Prostate Cancer	114	Whole exome sequencing of 114 metastatic tumor/normal pairs to understand genomic overlap between castration resistant adenocarcinoma (CRPC-Adeno) and neuroendocrine histologies (CRPC-NE).
NHL	Non-Hodgkin Lymphoma	14	Whole genome or whole exome sequencing of 14 NHL tumors and their matched normals.
LUNG	Non-Small Cell Cancer	915	Targeted sequencing of 860 patients with metastatic lung adenocarcinoma
NSCLC	Non-Small Cell Lung Cancer	75	Whole-exome sequencing of 75 tumor/normal NSCLC pairs treated with PD-1 plus CTLA-4 blockade..
NSCLC	Non-Small Cell Lung Cancer	240	IMPACT sequencing of 240 NSCLC tumor/normal pairs treated at MSKCC with anti-PD-(L)1 based therapy.
NSCLC	Non-Small Cell Lung Cancer	327	Whole-exome sequencing of 327 (with 100 matched germline samples) tumors from 100 early-stage NSCLC patients.
NSCLC	Non-Small Cell Lung Cancer	41	Targeted next-generation sequencing of 41 NSCLC samples.
NSCLC	Non-small cell lung cancer	16	Whole-exome sequencing of tumor-normal tissue pairs from 16 non-small cell lung cancer samples.
BLCA	Nonmuscle Invasive Bladder Cancer	105	Genomic Landscape and Predictors of Response for High Risk NMIBC
HNSC	Oral Squamous Cell Carcinoma	40	Comprehensive profiling of 40 oral squamous cell carcinoma tumor/normal sample pairs.
OV	Ovarian Serous Cystadenocarcinoma	201	Ovarian Serous Cystadenocarcinoma TCGA PanCancer data. The original data is <a href="https://gdc.cancer.gov/about-data/publications/pancanatlas">here</a>. The publications are <a href="https://www.cell.com/pb-assets/consortium/pancanceratlas/pancani3/index.html">here</a>.
PAAD	Pancreatic Adenocarcinoma	99	Whole-exome sequencing of 99 pancreatic samples and their matched normals.
PAAD	Pancreatic Adenocarcinoma	383	Whole-genome and deep-exome sequencing analysis of 456 pancreatic ductal adenocarcinomas
PAAD	Pancreatic Adenocarcinoma	168	Pancreatic Adenocarcinoma TCGA PanCancer data. The original data is <a href="https://gdc.cancer.gov/about-data/publications/pancanatlas">here</a>. The publications are <a href="https://www.cell.com/pb-assets/consortium/pancanceratlas/pancani3/index.html">here</a>.
PAAD	Pancreatic Cancer	109	Whole exome sequencing of 109 micro-dissected pancreatic cancer cases and normal control tissue.
PANET	Pancreatic Neuroendocrine Tumors	10	Whole exome sequencing of 10 pancreatic neuroendocrine tumor patients.
PANET	Pancreatic Neuroendocrine Tumors	98	Whole-genome sequencing of 98 pancreatic neuroendocrine tumours (PanNETs) and matched normal DNA pairs.
PCPG	Pheochromocytoma and Paraganglioma	161	Pheochromocytoma and Paraganglioma TCGA PanCancer data. The original data is <a href="https://gdc.cancer.gov/about-data/publications/pancanatlas">here</a>. The publications are <a href="https://www.cell.com/pb-assets/consortium/pancanceratlas/pancani3/index.html">here</a>.
PAST	Pilocytic Astrocytoma	96	Whole-genome sequencing of 96 pilocytic astrocytoma tumor/normal pairs. Conducted by the International Cancer Genome Consortium (ICGC) PedBrain Tumor Project.
PLMESO	Pleural Mesothelioma	22	Whole-exome sequencing of 22 malignant pleural mesotheliomas (PLMESO) tumor/normal pairs.
THYROID	Poorly-Differentiated and Anaplastic Thyroid Cancers	117	Next-generation sequencing of 341 cancer genes from 117 patient-derived PDTCs and ATCs
PCNSL	Primary Central Nervous System Lymphoma	10	Exome sequencing of 19 immunocompetent primary central nervous system lymphoma (PCNSL) samples.
PRAD	Prostate Adenocarcinoma	57	Whole genome sequencing of 57 prostate tumor and matches normal tissues.
PRAD	Prostate Adenocarcinoma	112	Comprehensive profiling of 112 prostate adenocarcinomas and matched normal samples. Generated by Levi Garraway's lab at the Broad Institute and Mark Rubin's lab at Cornell.
PRAD	Prostate Adenocarcinoma	477	Whole-genome/exome sequencing of 477 prostate samples from CPC-GENE and public data sets, including TCGA-PRAD.
PRAD	Prostate Adenocarcinoma	141	Whole-exome sequencing, array comparative genomic hybridization (CGH) and RNA transcript profiling of 176 tumors from 63 patients with disseminated prostate cancer with matched normals.
PRAD	Prostate Adenocarcinoma	182	Comprehensive profiling of 218 prostate tumors (181 primaries, 37 metastases) and 14 prostate cancer cell lines and xenografts. MSKCC Prostate Oncogenome Project.<br><a href="http://cbio.mskcc.org/cancergenomics/prostate/data/">Normalized flat data files</a>. <a href="http://www.ncbi.nlm.nih.gov/geo/query/acc.cgi?acc=GSE21032">Raw data via GEO (GSE21032)</a>.
PRAD	Prostate Adenocarcinoma	1013	Whole exome Sequencing of 1013 prostate cancer samples and their matched normals.
PRAD	Prostate Adenocarcinoma	65	Whole-genome and transcriptome sequencing of 65 Prostate Adenocarcinoma tumor/normal pairs.
PRAD	Prostate Adenocarcinoma	488	Prostate Adenocarcinoma TCGA PanCancer data. The original data is <a href="https://gdc.cancer.gov/about-data/publications/pancanatlas">here</a>. The publications are <a href="https://www.cell.com/pb-assets/consortium/pancanceratlas/pancani3/index.html">here</a>.
PRAD	Prostate Adenocarcinoma Organoids	12	Exome sequencing of 12 advanced prostate cancer samples and matched organoids
PROSTATE	Prostate Cancer	313	Whole genome and transcriptome sequencing of tumor/normal pairs from 292 prostate cancer patients.
PRAD	Prostate Cancer	18	MSK-IMPACT Sequencing of 18 prostate cancer tumor/normal pairs.
PRAD	Prostate Cancer	504	Targeted sequencing of 504 prostate cancer tumor/normal pairs via MSK-IMPACT.
RECTAL	Rectal Cancer	334	MSK-IMPACT targeted sequencing of matched rectal cancer tumor and tumoroid samples.
HNC	Recurrent and Metastatic Head & Neck Cancer	151	Targeted sequencing of 151 patients with advanced, treatment resistant head and neck tumors
CCRCC	Renal Clear Cell Carcinoma	106	Whole exome and/or whole genome sequencing of 106 clear cell renal cell carcinoma tumor/normal pairs.
NCCRCC	Renal Non-Clear Cell Carcinoma	146	Exome sequencing of 139 samples with matched normals and RNA-sequencing of 7 samples (5 samples with matched normals) from 145 Renal Non-Clear Cell Carcinoma (nccRCC) patients.
MRT	Rhabdoid Cancer	40	Whole-genome sequencing of tumor-normal sample pairs from 40 patients with Malignant Rhabdoid Cancer.
RMS	Rhabdomyosarcoma	43	Whole-genome or whole-exome sequencing of 43 rhabdomyosarcoma tumor/normal pairs.
SARC	Sarcoma	251	Sarcoma TCGA PanCancer data. The original data is <a href="https://gdc.cancer.gov/about-data/publications/pancanatlas">here</a>. The publications are <a href="https://www.cell.com/pb-assets/consortium/pancanceratlas/pancani3/index.html">here</a>.
SKCM	Skin Cutaneous Melanoma	121	Whole-exome sequencing of 121 melanoma samples with matched normals.
SKCM	Skin Cutaneous Melanoma	363	Skin Cutaneous Melanoma TCGA PanCancer data. The original data is <a href="https://gdc.cancer.gov/about-data/publications/pancanatlas">here</a>. The publications are <a href="https://www.cell.com/pb-assets/consortium/pancanceratlas/pancani3/index.html">here</a>.
SKCM	Skin Cutaneous Melanoma	147	Exome sequencing of 147 melanoma samples with 99 matched normals.
SKCM	Skin Cutaneous Melanoma	78	Exome Sequencing of tumors (with matched normals) from 45 patients with BRAFV600-mutant metastatic melanoma who received vemurafenib or dabrafenib monotherapy.
SCCO	Small Cell Carcinoma of the Ovary	12	Targeted sequencing of 12 SCCO paired tumor and normal samples.
SCLC	Small Cell Lung Cancer	29	Comprehensive whole exam profiling of 29 small cell lung cancer samples. Generated by the Clinical Lung Cancer Genome Project.
SCLC	Small Cell Lung Cancer	80	Whole exome-sequencing of 80 human SCLCs, including 36 primary SCLC human tumor and adjacent normal sample pairs and 17 paired SCLC cell lines and their patient-matched lymphoblastoid lines, as well as 4 primary SCLC tumors and 23 SCLC cell lines without matched normal controls.
SCLC	Small Cell Lung Cancer	110	Whole-genome sequencing of 110 small cell lung cancer(SCLC) tumour samples and matched normal material.
SCLC	Small-Cell Lung Cancer	20	Whole Exome Sequencing of 10 paired chemosensitive and chemoresistant SCLC PDX.
VSC	Squamous Cell Carcinoma of the Vulva	15	Whole exome sequencing of tumor/normal pairs from 15 vulvar squamous cell carcinomas.
STAD	Stomach Adenocarcinoma	100	Whole genome sequencing of 100 gastric cancer tumor-normal pairs from the University of Hong Kong and Pfizer.
STAD	Stomach Adenocarcinoma	407	Stomach Adenocarcinoma TCGA PanCancer data. The original data is <a href="https://gdc.cancer.gov/about-data/publications/pancanatlas">here</a>. The publications are <a href="https://www.cell.com/pb-assets/consortium/pancanceratlas/pancani3/index.html">here</a>.
STAD	Stomach Adenocarcinoma	30	Whole exome sequencing of 30 diffuse-type gastric adenocarcinoma samples (with matched normals) from the University of Tokyo.
STAD	Stomach Adenocarcinoma	22	Exome sequencing of 22 gastric cancer samples with matched normals.
TMB	TMB and Immunotherapy	1661	Genomic and survival data from 1661 tumor-normal pairs from 1661 patients with various cancer types sequenced with the MSK-IMPACT assay.
TGCT	Testicular Germ Cell Tumors	144	Testicular Germ Cell Tumors TCGA PanCancer data. The original data is <a href="https://gdc.cancer.gov/about-data/publications/pancanatlas">here</a>. The publications are <a href="https://www.cell.com/pb-assets/consortium/pancanceratlas/pancani3/index.html">here</a>.
TET	Thymic Epithelial Tumors	32	Whole exome sequencing of 28 thymic epithelial tumors (TETs) with matched normals
THYM	Thymoma	119	Thymoma TCGA PanCancer data. The original data is <a href="https://gdc.cancer.gov/about-data/publications/pancanatlas">here</a>. The publications are <a href="https://www.cell.com/pb-assets/consortium/pancanceratlas/pancani3/index.html">here</a>.
THCA	Thyroid Carcinoma	480	Thyroid Carcinoma TCGA PanCancer data. The original data is <a href="https://gdc.cancer.gov/about-data/publications/pancanatlas">here</a>. The publications are <a href="https://www.cell.com/pb-assets/consortium/pancanceratlas/pancani3/index.html">here</a>.
URCC	Unclassified Renal Cell Carcinoma	62	Targeted sequencing of 62 high-grade primary Unclassified Renal Cell Carcinoma tumor samples with matched normals.
UTUC	Upper Tract Urothelial Cancer	85	Next-generation sequencing (MSK-IMPACT) on all protein-coding exons of 300 cancer associated genes of 85 Upper Tract Urothelial Carcinoma tumor samples and paired normals.
UTUC	Upper Tract Urothelial Carcinoma	37	Whole exome sequencing (37 samples) and RNA-seq analysis (32 samples) of 47 upper tract urothelial carcinoma patients.
BLCA	Urothelial Carcinoma	72	Whole-exome sequencing of 72 tumor samples (with 32 matched normals) in Urothelial Carcinoma.
UCS	Uterine Carcinosarcoma	22	Whole exome sequencing (WXS) of 22 uterine carcinosarcoma/uterine malignant mixed Mullerian (UCS) tumors with matched normals. <A HREF="http://www.nature.com/ncomms/2014/140919/ncomms6006/extref/ncomms6006-s1.pdf">
UCS	Uterine Carcinosarcoma	56	Uterine Carcinosarcoma TCGA PanCancer data. The original data is <a href="https://gdc.cancer.gov/about-data/publications/pancanatlas">here</a>. The publications are <a href="https://www.cell.com/pb-assets/consortium/pancanceratlas/pancani3/index.html">here</a>.
UCCC	Uterine Clear Cell Carcinoma	16	Whole exome sequencing of paired tumor-normal DNAs from 16 cases of clear cell endometrial tumors.
UCEC	Uterine Corpus Endometrial Carcinoma	507	Uterine Corpus Endometrial Carcinoma TCGA PanCancer data. The original data is <a href="https://gdc.cancer.gov/about-data/publications/pancanatlas">here</a>. The publications are <a href="https://www.cell.com/pb-assets/consortium/pancanceratlas/pancani3/index.html">here</a>.
UM	Uveal Melanoma	28	Whole-genome or whole-exome sequencing of tumor/normal pairs from 28 uveal melanoma samples.
UVM	Uveal Melanoma	80	Uveal melanoma TCGA PanCancer data. The original data is <a href="https://gdc.cancer.gov/about-data/publications/pancanatlas">here</a>. The publications are <a href="https://www.cell.com/pb-assets/consortium/pancanceratlas/pancani3/index.html">here</a>.

## Sheet: Cancer-MAPK pathways Mutations
Pathway	mutatedSamples	PercentAltered		Pathway	mutatedSamples	PercentAltered	Percent Altered
ERK1/2	13760	33.6859		DualSpecificityPhosphatase	1444	3.53506	3.53506
ERK5	2499	6.1178		GTPase	5806	14.2137	14.2137
JNK	5725	14.0154		GuanosineExchangeFactor	2069	5.06512	5.06512
P38	4619	11.3078		MAPK	1107	2.71005	2.71005			The frequency of mutation and percentage of tumours that harboured mutations in each MAPK pathway module and each class of MAPK pathway genes (as shown in Figure 1). Here, the total number of samples and percentages shown do not add up to the total number of samples with mutations and sum up to the total percentage of tumours with the MAPK pathway genes mutations (as in Figure 2a and Figure 2b). …
JNK + TP53	17208	42.127		MAPKK	1581	3.87045	3.87045
P38 + TP53	16450	40.271		MAPKKK	5174	12.6665	12.6665
				MAPKKKK	1457	3.56688	3.56688
				OtherProteins	5375	13.1585	13.161
				Scaffold	2953	7.22924	7.22924
				Substrate	4003	9.79975	9.80709
					Substrate + TP53	16181	39.613

## Sheet: Specific MAPK Gene Mutations
protein	Gene	Pathway	proteinClass	meanAltered	maxAltered
ARAF	ARAF	ERK1/2	MAPKKK	0.879121	20		The maximum alteration indicates the highest mutation rate observed in a cancer type for each MAPK gene.
B-arrestin1	ARRB1	ERK1/2	Scaffold	0.360192	3.44828
B-arrestin2	ARRB2	ERK1/2	Scaffold	0.354519	4.54545
ATF1	ATF1	JNK	Substrate	0.229729	2.2541
ATF2	ATF2	JNK	Substrate	0.385717	5.7971
BAD	BAD	ERK5	Substrate	0.133299	1.20482
CAS	BCAR1	ERK1/2	Scaffold	0.62679	8.69565
BCL2	BCL2	ERK1/2	Substrate	1.12113	22.3881
BIM	BCL2L11	ERK1/2	OtherProteins	0.361546	8.33333
BRAF	BRAF	ERK1/2	MAPKKK	5.63553	85.4167
CDC42	CDC42SE1	JNK	GTPase	0.053887	0.970874
CREB	CREB1	ERK1/2	Substrate	0.18435	2.89855
CRKII	CRK	JNK	Scaffold	0.204203	2.89855
DAXX	DAXX	P38	OtherProteins	1.04719	21.1864
CHOP	DDIT3	P38	Substrate	0.141691	1.44928
DUSP27	DUPD1	JNK	DualSpecificityPhosphatase	0.266599	4.34783
MKP1	DUSP1	ERK1/2	DualSpecificityPhosphatase	0.167333	10
MKP5	DUSP10	ERK1/2	DualSpecificityPhosphatase	0.416915	4.34783
SKRP4	DUSP13	JNK	DualSpecificityPhosphatase	0.161661	6.66667
MKP6	DUSP14	ERK1/2	DualSpecificityPhosphatase	0.155989	4.54545
VHY	DUSP15	ERK1/2	DualSpecificityPhosphatase	0.201367	2.5641
MKP7	DUSP16	JNK	DualSpecificityPhosphatase	0.119119	4.54545
DUSP18	DUSP18	ERK1/2	DualSpecificityPhosphatase	0.119119	1.20482
SKRP1	DUSP19	ERK1/2	DualSpecificityPhosphatase	0.207039	4.62185
PAC1	DUSP2	ERK1/2	DualSpecificityPhosphatase	0.476474	8.43373
DUSP21	DUSP21	ERK1/2	DualSpecificityPhosphatase	0.246746	6.25
MKPX	DUSP22	JNK	DualSpecificityPhosphatase	0.530361	3.07377
VHZ	DUSP23	ERK1/2	DualSpecificityPhosphatase	0.0567231	1.44928
MKP8	DUSP26	ERK1/2	DualSpecificityPhosphatase	0.33183	4.54545
VHR	DUSP3	ERK1/2	DualSpecificityPhosphatase	0.124791	10
MKP2	DUSP4	ERK1/2	DualSpecificityPhosphatase	0.261338	16.6667
VH3	DUSP5	ERK1/2	DualSpecificityPhosphatase	0.263762	2.89855
DUSP6	DUSP6	ERK1/2	DualSpecificityPhosphatase	0.272271	3.94737
PYST2	DUSP7	ERK1/2	DualSpecificityPhosphatase	0.226892	4.54545
VH5	DUSP8	ERK1/2	DualSpecificityPhosphatase	0.226892	5.7971
MKP4	DUSP9	ERK1/2	DualSpecificityPhosphatase	0.25809	2.38908
ELK1	ELK1	ERK1/2	Substrate	0.289288	4.54545
SAP1	ELK4	ERK5	Substrate	0.292124	3.07167
FILAMIN	FLNA	JNK	Scaffold	1.93709	20
FOS	FOS	ERK1/2	Substrate	0.266599	2.89855
FOX03	FOXO3	ERK1/2	Substrate	0.501855	6.14334
GRB2	GRB2	ERK1/2	OtherProteins	0.243909	6.94444
HRAS	HRAS	ERK1/2	GTPase	0.925382	14.2857
HSF-1	HSF1	ERK1/2	Substrate	0.377209	2.89855
IRAK	IRAK1	P38	OtherProteins	0.473638	4.54545
AP-1	JUN	JNK	Substrate	0.442146	4.54545
JunD	JUND	JNK	Substrate	0.133299	1.31579
KRAS	KRAS	ERK1/2	GTPase	9.99559	85.3755
KSR	KSR1	ERK1/2	Scaffold	0.822485	7.24638
P14	LAMTOR2	ERK1/2	OtherProteins	0.07374	0.970874
MP1	LAMTOR3	ERK1/2	Scaffold	0.0794123	2.32558
MEK1	MAP2K1	ERK1/2	MAPKK	0.990304	9.09091
MEK2	MAP2K2	ERK1/2	MAPKK	0.594699	6.48464
MEK3	MAP2K3	P38	MAPKK	0.561559	7.76699
MEK4	MAP2K4	JNK	MAPKK	1.24119	4.54545
MEK5	MAP2K5	ERK5	MAPKK	0.346011	2.69886
MEK6	MAP2K6	P38	MAPKK	0.346011	3.36134
MEK7	MAP2K7	JNK	MAPKK	0.58992	5.55556
MEKK1	MAP3K1	JNK	MAPKKK	2.73322	13.6546
MLK2	MAP3K10	JNK	MAPKKK	0.697264	10
MLK3	MAP3K11	JNK	MAPKKK	0.578576	5.7971
MEKK2	MAP3K2	ERK5	MAPKKK	0.419751	4.54545
MEKK3	MAP3K3	ERK5	MAPKKK	0.462293	4.34783
MEKK4	MAP3K4	JNK	MAPKKK	1.38121	13.6364
ASK1	MAP3K5	JNK	MAPKKK	1.01734	11.5942
ASK2	MAP3K6	P38	MAPKKK	0.777107	8.69565
TAK1	MAP3K7	P38	MAPKKK	0.507255	7.24638
TPL2	MAP3K8	P38	MAPKKK	0.381085	3.78151
HPK1	MAP4K1	JNK	MAPKKKK	0.777107	10.1449
GCK	MAP4K2	JNK	MAPKKKK	0.462293	5.7971
GLK	MAP4K3	JNK	MAPKKKK	0.785615	4.6875
HGK	MAP4K4	JNK	MAPKKKK	0.930259	9.09091
ERK2	MAPK1	ERK1/2	MAPK	0.483582	9.09091
JNK3	MAPK10	JNK	MAPK	0.530361	6.57895
P38B	MAPK11	P38	MAPK	0.224056	1.84426
P38G	MAPK12	P38	MAPK	0.22122	1.85185
P38D	MAPK13	P38	MAPK	0.283616	2.89855
P38A	MAPK14	P38	MAPK	0.303469	10
ERK1	MAPK3	ERK1/2	MAPK	0.320697	3.24675
ERK5	MAPK7	ERK5	MAPK	0.544542	10.1449
JNK1	MAPK8	JNK	MAPK	0.374373	4.54545
JIP1	MAPK8IP1	JNK	Scaffold	0.465129	4.54545
JIP2	MAPK8IP2	JNK	Scaffold	0.408406	9.09091
jIP3	MAPK8IP3	JNK	Scaffold	0.961457	10.1449
JNK2	MAPK9	JNK	MAPK	0.394226	4.54545
MAPKAP	MAPKAP1	P38	Substrate	0.364785	4.34783
MAPKAPK2	MAPKAPK2	P38	Substrate	0.266599	10
MAPKAPK3	MAPKAPK3	P38	Substrate	0.283616	4.54545
MEF2	MEF2A	ERK5	Substrate	0.433932	8.03213
MNK	MKNK1	P38	Substrate	0.309141	2.27273
MNK2	MKNK2	ERK1/2	OtherProteins	0.314813	5.09259
MYC	MYC	ERK1/2	Substrate	1.11441	10.9043
NF1	NF1	ERK1/2	OtherProteins	4.92313	66.6667
NFKB	NFKB1	ERK1/2	Substrate	0.67872	4.82955
NOX-1	NOX1	P38	OtherProteins	0.570067	4.54545
NUR77	NR4A1	ERK5	Substrate	0.422587	4.34783
GTPase NRas	NRAS	ERK1/2	GTPase	2.39669	37.5
OSM	OSM	P38	Scaffold	0.238237	2.89855
PAK	PAK1	ERK1/2	MAPKKKK	0.584475	5.7971
PAK-7	PAK5	ERK5	Substrate	2.13058	43.75
PAX6	PAX6	ERK1/2	Substrate	0.55305	4.6875
CPLA2	PLA2G4A	ERK1/2	Substrate	0.88488	10
PP1	PPP1CA	ERK1/2	OtherProteins	0.266599	6.25
PKA	PRKACA	ERK1/2	OtherProteins	0.357356	6.66667
PKC	PRKCA	ERK1/2	OtherProteins	0.609773	8.69565
FAK	PTK2	ERK1/2	OtherProteins	0.887717	9.09091
PTP	PTPN11	JNK	OtherProteins	1.09114	16.6667
Paxillin	PXN	ERK1/2	Substrate	0.360192	3.84615
RAC1	RAC1	ERK1/2	GTPase	0.533382	12.5
RAF1	RAF1	ERK1/2	MAPKKK	0.868778	12.5
RAP1	RAP1GAP	ERK1/2	GTPase	0.507672	6.01852
RAP1	RAP1GAP2	ERK1/2	GTPase	0.555886	13.0435
P120GAP	RASA1	ERK1/2	OtherProteins	1.63079	25
GRF	RASGRF1	P38	GuanosineExchangeFactor	1.15715	13.6364
GRF2	RASGRF2	P38	GuanosineExchangeFactor	1.11461	13.0435
RSK	RPS6KA2	ERK1/2	Substrate	0.845174	5.7971
RSK	RPS6KA3	ERK1/2	Substrate	0.598429	5.68182
MSK	RPS6KA5	ERK1/2	Substrate	0.595593	4.97159
POSH	SH3RF1	JNK	Scaffold	0.595593	10
SHC	SHC1	ERK1/2	OtherProteins	0.425423	3.97727
SOS	SOS1	ERK1/2	GuanosineExchangeFactor	1.0263	8.33333
SOS2	SOS2	ERK1/2	GuanosineExchangeFactor	0.95862	10.0402
JIP4	SPAG9	JNK	Scaffold	0.887717	10
STAT	STAT1	ERK1/2	Substrate	0.68635	4.97159
STAT2	STAT2	ERK1/2	Substrate	0.564395	6.66667
TAO1	TAOK1	P38	MAPKKK	0.805468	12.5
TAO2	TAOK2	P38	MAPKKK	0.952948	18.1818
TCF	TCF7	ERK5	Substrate	0.252418	3.84615
TIAM	TIAM1	P38	GuanosineExchangeFactor	1.88733	18.1818
TIAM2	TIAM2	P38	GuanosineExchangeFactor	1.51734	17.3913
TRAF2	TRAF2	JNK	OtherProteins	0.52928	7.14286
TRAF6	TRAF6	P38	OtherProteins	0.317649	4.54545
TSC1	TSC1	ERK1/2	OtherProteins	1.79444	22.7273
TSC2	TSC2	ERK1/2	OtherProteins	2.22883	17.3913
WNK1	WNK1	ERK5	MAPKKKK	1.39134	13.0435
14-3-3.	YWHAB	ERK1/2	OtherProteins	0.192859	1.60643
14-3-3.	YWHAB	ERK1/2	OtherProteins	0.166471	1.60643

## Sheet: Cancer-MAPK Gene Mutations
CancerStudy	GroupCount	ARAF	ARRB1	ARRB2	ATF1	ATF2	BAD	BCAR1	BCL2	BCL2L11	BRAF	CDC42SE1	CREB1	CRK	DAXX	DDIT3	DUPD1	DUSP1	DUSP10	DUSP13	DUSP14	DUSP15	DUSP16	DUSP18	DUSP19	DUSP2	DUSP21	DUSP22	DUSP23	DUSP26	DUSP3	DUSP4	DUSP5	DUSP6	DUSP7	DUSP8	DUSP9	ELK1	ELK4	FLNA	FOS	FOXO3	GRB2	HRAS	HSF1	IRAK1	JUN	JUND	KRAS
ACC	916	0.436681	0	0.10917	0	0	0	0.10917	0.10917	0.10917	1.52838	0	0	0	1.20087	0	0	0	0	0	0	0	0	0	0	0	0	0	0	0	0	0	0	0.10917	0.10917	0.10917	0	0	0.10917	0.327511	0	0.10917	0	1.41921	0.10917	0	0.436681	0	1.74672
ACYC	212	0	0	0	0	0	0	0	0	0	0	0	0	0	0	0	0	0	0	0	0	0	0	0	0	0	0	0	0	0	0	0	0	0	0	0	0	0	0	0	0	0.471698	0	0.471698	0	0.943396	0	0	0
ADNOS	12	0	0	0	0	0	0	0	0	8.33333	0	0	0	0	8.33333	0	0	0	0	0	0	0	0	0	0	0	0	0	0	0	0	16.6667	0	0	0	0	0	0	0	0	0	0	0	0	0	0	0	0	41.6667
ALL	210	0	0	0	0	0	0	0	0	0	0	0	0	0	0	0	0.47619	0	0	0	0	0	0	0	0	0	0	0	0	0	0	0	0	0	0	0	0	0	0	0	0	0	0	0	0	0	0	0	9.04762
AML	622	0	0	0.160772	0	0	0	0.160772	0	0	0.160772	0	0.160772	0	0	0	0	0	0	0	0	0.160772	0	0	0	0	0	0	0	0	0	0	0	0	0	0	0	0	0	0	0	0	0	0	0	0	0	0	4.01929
AMPCA	160	1.25	0	0	0	1.25	0.625	1.25	0	0.625	3.125	0	0	0.625	0.625	0	1.875	0	0.625	0	0	0	0.625	0	0.625	0	0	0	0	0.625	0.625	0	0	0.625	0	0	0	0	0	1.875	0	0.625	0	0.625	1.875	0.625	0	0	53.75
BCC	293	1.36519	0.682594	2.73038	0.682594	2.04778	0.341297	4.09556	0.682594	0.682594	10.5802	0.341297	0	1.36519	7.50853	0	1.36519	0.682594	1.02389	0	0	2.38908	0.341297	0.341297	0.682594	0	2.38908	2.73038	0	2.04778	0.341297	2.38908	2.38908	0.341297	1.70648	1.02389	2.38908	1.70648	3.07167	11.2628	1.70648	6.14334	1.36519	2.04778	1.36519	2.73038	1.02389	0	1.70648
BFN	22	0	0	0	0	0	0	0	0	0	0	0	0	0	0	0	0	0	0	0	0	0	0	0	0	0	0	0	0	0	0	0	0	0	0	0	0	0	0	18.1818	0	0	0	0	0	0	0	0	0
BLCA	919	0.652884	0.761697	0.435256	0.217628	0.435256	0.217628	0.761697	0.108814	0.54407	3.1556	0.217628	0	0.652884	1.52339	0.217628	0.326442	0.761697	0.435256	0.217628	0.54407	0.435256	0.217628	0.108814	0.108814	0.326442	0.217628	0.217628	0	0.217628	0	0.435256	0.217628	1.19695	0.979325	0.652884	0.326442	0.435256	0.652884	1.84984	0.652884	0.217628	0.108814	4.89663	0.761697	0.54407	0.870511	0.326442	3.69967
BRCA	5427	0.331675	0.20269	0.0184264	0.0552792	0.110558	0.0368528	0.128985	0	0.184264	0.626497	0.0368528	0.0552792	0.0184264	0.313249	0.0184264	0.0737055	0.0184264	0.128985	0.0368528	0.0737055	0.0184264	0.0368528	0.0552792	0.128985	0.0184264	0.0737055	0.0737055	0	0.0737055	0.0184264	0.0737055	0	0.0184264	0.0737055	0.0184264	0.0737055	0.110558	0.0368528	0.423807	0.0368528	0.755482	0.110558	0.331675	0.128985	0.0368528	0.331675	0.0184264	0.644924
CCRCC	238	0.840336	0	0.420168	0	0.840336	0	0	0.420168	0	0.420168	0	0	0	0	0	0	0	0.420168	0	0	0	0.420168	0	4.62185	0	0	0.420168	0	0	0.420168	0.420168	0	0	0	0	0	0	0	2.52101	0	0.420168	0	0	0	0	0	0	0
CESC	275	1.45455	0.363636	0.363636	0	0.727273	1.09091	0.363636	0.727273	1.81818	1.09091	0	0.363636	0	0.727273	0.727273	0.363636	0.363636	1.09091	0.727273	0.363636	0	0.727273	0	0	0	0.363636	0	0	0.363636	0	0.363636	0.727273	1.09091	0.727273	0.727273	0.363636	1.09091	1.09091	6.54545	1.09091	1.45455	0	0.363636	1.09091	1.45455	0	1.09091	5.45455
CHOL	99	4.0404	0	0	0	0	1.0101	0	0	0	1.0101	0	0	0	1.0101	0	0	0	0	0	0	0	0	0	0	0	0	0	0	0	0	0	0	0	0	0	0	1.0101	0	2.0202	0	0	1.0101	0	1.0101	0	2.0202	0	9.09091
CLL	1043	0.383509	0.191755	0.0958773	0	0.287632	0	0	0.287632	0.0958773	2.87632	0	0.287632	0	0	0.0958773	0	0.0958773	0	0	0	0.0958773	0	0	0	0.191755	0	0.0958773	0	0.0958773	0	0	0	0	0.0958773	0.0958773	0.0958773	0	0	0.191755	0	0.0958773	0	0	0	0.0958773	0.0958773	0.0958773	1.62991
CLLSLL	105	0	0	0	0	0	0	0	0	0	1.90476	0	0.952381	0	0	0	0	0	0	0	0	0	0	0	0	0	0	0	0	0	0	0	0	0	0	0	0	0	0	0	0	0	0	0	0	0.952381	0	0	0
COAD	154	7.14286	1.94805	0.649351	0	0.649351	0	1.2987	0	0	13.6364	0.649351	0	1.94805	0.649351	0	1.94805	0	1.94805	0	1.94805	0	0.649351	0.649351	0	0	0	1.2987	0	0	0.649351	0.649351	1.94805	0.649351	1.2987	0.649351	0	1.94805	0.649351	4.54545	1.2987	0.649351	0	1.94805	1.94805	3.24675	1.2987	1.2987	38.961
COADREAD	1506	1.79283	1.19522	0.929615	0.730412	0.863214	0.265604	2.05843	0.332005	0.863214	14.6082	0.199203	0.664011	0.265604	1.92563	0.464807	0.664011	0.332005	1.26162	0.265604	0.265604	0.59761	0.265604	0.265604	0.59761	0.265604	0.59761	1.92563	0.265604	0.464807	0.398406	1.06242	0.730412	0.996016	0.531208	0.796813	0.929615	0.929615	0.996016	7.50332	0.59761	0.863214	0.332005	0.59761	1.59363	1.59363	1.52722	0.332005	38.0478
CSCC	69	4.34783	1.44928	4.34783	1.44928	5.7971	0	2.89855	1.44928	1.44928	14.4928	0	2.89855	2.89855	8.69565	1.44928	1.44928	0	2.89855	2.89855	0	1.44928	1.44928	0	0	0	1.44928	2.89855	1.44928	1.44928	1.44928	0	2.89855	1.44928	0	5.7971	0	0	1.44928	2.89855	2.89855	5.7971	1.44928	13.0435	2.89855	1.44928	2.89855	0	4.34783
CTCL	43	0	0	0	0	0	0	0	0	0	2.32558	0	0	0	0	0	0	0	0	0	0	0	0	0	0	0	0	0	0	0	0	0	0	0	0	0	0	0	0	0	0	0	0	0	0	0	0	0	0
CUPNOS	28	0	0	0	0	0	0	0	0	0	7.14286	0	0	0	0	0	0	0	0	0	0	0	0	0	0	0	0	0	0	0	0	0	0	0	0	0	0	0	0	0	0	0	0	0	0	0	0	0	28.5714
DESM	22	0	0	4.54545	0	4.54545	0	4.54545	0	4.54545	18.1818	0	0	0	4.54545	0	0	0	0	0	4.54545	0	4.54545	0	0	0	4.54545	0	0	4.54545	0	0	0	0	4.54545	0	0	4.54545	0	18.1818	0	0	0	4.54545	0	4.54545	4.54545	0	0
DLBC	83	0	0	0	0	0	1.20482	0	14.4578	0	3.61446	0	0	0	0	0	0	0	0	1.20482	0	0	0	0	0	8.43373	0	0	0	0	0	0	0	0	0	0	0	0	0	2.40964	0	0	2.40964	0	1.20482	0	0	0	4.81928
DLBCL	1136	0	0.0880282	0	0.0880282	0	0.0880282	0	11.5317	0	2.28873	0	0	0	0	0	0	0	0.0880282	0	0	0	0	0	0	7.13028	0	0.0880282	0	0	0	0	0	0	0	0	0	0	0	0.176056	0.0880282	0.0880282	0.264085	0.880282	0.0880282	0	0	0.0880282	1.49648
ES	112	0	0.892857	0	0	0	0	0	0	0	0	0	0	0	0	0	0	0	0	0	0	0	0	0	0	0	0	0	0	0	0	0	0	0	0	0	0	0	0	0	0	0	0	0	0	0	0	0	0
ESCA	424	0.707547	0.707547	0.235849	0	0	0.471698	1.17925	0	0.235849	0.707547	0	0	0	0.707547	0	0.235849	0.471698	0.471698	0	0	0	0	0	0	0.471698	0.235849	0.235849	0	0.471698	0	0	0.235849	0.235849	0	0.235849	0.707547	0.471698	0.235849	1.17925	0.235849	0.471698	0.471698	0.235849	0.235849	0.707547	0.707547	0	3.53774
ESCC	231	0	0	0.4329	0	0	0	0	0	0	0.865801	0	0	0	0	0	0.4329	0	0.4329	0	0	0	0	0	0	0	0	0	0	0	0	0	0	0	0	0	0	0	0	0.865801	0.4329	0	0	0	0.4329	0	0	0	0
GB	6	0	0	0	0	0	0	0	0	0	0	0	0	0	0	0	0	0	0	0	0	0	0	0	0	0	0	0	0	0	0	0	0	0	0	0	0	0	0	0	0	0	0	0	0	0	0	0	0
GBC	135	0	0	0	0	0	0	0	0	0.740741	3.7037	0	0	0	0.740741	0	0	0	0	0	0	0	0.740741	0	0	0	0	0	0	0	0	0	0	0	0	0	0	0	0	0.740741	0.740741	0.740741	0	0.740741	0	0	0	0	5.92593
GBM	249	1.20482	0.803213	1.20482	0.401606	0.803213	0.803213	2.00803	0.803213	0	2.81124	0	0.803213	0	1.20482	0.803213	0.401606	0.803213	0	0.401606	0	0.401606	0	1.20482	0.401606	0.401606	0	1.20482	0	0	0.401606	0.803213	0.803213	0.401606	0	0.803213	0	0.803213	0.803213	2.81124	0.401606	1.60643	0	0.401606	1.20482	1.60643	0	0.401606	0.803213
GCT	180	1.11111	0	0	0	0	0	0	0	0	1.11111	0	0	0	0.555556	0	0	0	0	0	0	0	0	0	0	0	0	0	0	0	0	0	0	0	0	0	0	0	0	0	0	0	0	0	0	0	0	0	11.6667
GEJ	11	0	0	0	0	0	0	0	0	0	0	0	0	0	0	0	0	0	0	0	0	0	0	0	0	0	0	0	0	0	0	0	0	0	0	0	0	0	0	0	0	0	0	0	0	0	0	0	0
GLIOMA	91	2.1978	0	0	0	0	0	0	0	0	3.2967	0	0	0	3.2967	0	0	0	0	0	0	0	0	0	0	0	0	0	0	0	0	0	0	0	0	0	0	0	0	0	0	0	0	0	0	0	0	0	2.1978
HCC	383	0.78329	0.261097	0.522193	0	0	0	0.261097	0.261097	0.261097	0.522193	0	0	0	0.522193	0.261097	0.261097	0.261097	0	0	0	0	0	0	0	0	0	0	0.261097	0	0.261097	0.261097	0.261097	0	0	0	0	0.261097	0.261097	0.78329	0	0.261097	0	0.261097	0.261097	0.261097	0	0	0
HNSC	669	0.298954	0.44843	0.149477	0.597907	0.149477	0.298954	0.747384	0.149477	0.44843	1.34529	0	0.298954	0.298954	0.597907	0.298954	0.44843	0.44843	0.44843	0.149477	0.44843	0.149477	0	0.597907	0.149477	0.149477	0.44843	0.44843	0	0.44843	0.149477	0.149477	0.896861	0.747384	0.298954	0.149477	0.149477	0.149477	0.44843	3.43797	1.04634	0.44843	0	5.68012	0.597907	0.298954	0	0.149477	0.298954
IHCH	103	1.94175	0	0	0	0	0	1.94175	0	0	1.94175	0.970874	0.970874	0	0	0	0	0	0.970874	0	0	0.970874	0	0	0	0	0.970874	0	0	0	0.970874	0.970874	0	0	0	0	0	0	0	0	0	0	0	0	0	0	0	0	16.5049
KICH	65	0	1.53846	0	0	0	0	1.53846	0	0	0	0	0	0	0	0	0	0	0	0	0	0	0	0	0	0	0	0	0	0	0	0	0	0	0	0	1.53846	0	0	1.53846	0	0	0	0	0	0	0	0	0
KIRC	450	0.222222	0	0.222222	0	0.222222	0	0.444444	0	0	0.222222	0	0	0	1.11111	0	0.222222	0.222222	0.222222	0	0.222222	0.222222	0	0	0	0.222222	0.222222	0	0	0.444444	0.222222	0	0.222222	0	0.222222	0	0	0.222222	0.444444	0	0.222222	0.222222	0	0	0	0.888889	0.444444	0	0.444444
KIRP	274	0	0.729927	0.364964	0	0.729927	0	0.364964	0	0.364964	1.82482	0	0.729927	0	0.364964	0	0.364964	0	0	0	0	0	0	0	0	0	0.364964	0	0	0.729927	0	1.09489	0	0.729927	0.364964	0	0	0.364964	0	0.364964	0	0.364964	0	0	0	0	0	0	1.82482
LAML	165	0	0	0	0	0	0	0	0	0	0	0	0	0	1.21212	0	0	1.21212	0	0	0	0	0	0	0	0	0	0	0	1.21212	0	0	0	0	0	0	0	0	0	0.606061	0	0	0	0	0	0.606061	0	0	4.84848
LCLL	160	0	0	1.25	0	0.625	0	0	0	0	0	0	0	0	0	0.625	0	0	0	0	0	0.625	0	0	0	0.625	0	0	0	0	0	0	0	0	0.625	0	0	0	0	0	0	0	0	0	0	0	0	0	1.875
LGG	568	0.176056	0.176056	0	0.528169	0.528169	0.176056	0.352113	0.352113	0.176056	0.880282	0	0.528169	0	0.352113	0.176056	0.176056	0.176056	0	0	0.176056	0.176056	0.176056	0	0	0	0	0.704225	0	0	0	0.176056	0.528169	0.176056	0.176056	0	0.176056	0.352113	0.176056	1.76056	0	0.176056	0	0	0.528169	0.352113	0	0	0.528169
LIAD	46	0	0	0	0	0	0	0	0	0	0	0	0	0	0	0	0	0	0	0	0	0	0	0	0	0	0	0	0	0	0	0	0	0	0	0	0	0	0	0	0	0	0	0	0	0	0	0	0
LIHC	606	0.49505	0.49505	0.330033	0.165017	0.330033	0	0.330033	0.330033	0.165017	0.165017	0	0	0.330033	0.49505	0.49505	0.330033	0.330033	0.330033	0.49505	0.330033	0.330033	0	0.330033	0	0.330033	0	0.660066	0	0	0.165017	0.165017	0.330033	0.49505	0.49505	0.330033	0.165017	0	0.165017	0.825083	0.49505	0.330033	0.330033	0	0.660066	0.660066	0.49505	0.165017	1.15512
LUAD	922	0.976139	0.433839	0.542299	0.21692	1.0846	0.10846	0.867679	0.650759	0.542299	6.72451	0	0.433839	0.542299	1.30152	0.10846	0.650759	0.10846	1.6269	0.21692	0.542299	0.32538	0.10846	0.21692	0.542299	0.759219	0.976139	2.06074	0	1.84382	0.32538	0.650759	0.867679	0.433839	0.32538	0.759219	1.0846	0.542299	0.542299	4.88069	0.759219	0.759219	0.867679	0.433839	0.21692	1.0846	0.433839	0.10846	31.2364
LUSC	470	0.638298	0.851064	0.638298	0	0.851064	0	2.12766	0	0.212766	3.19149	0	0.212766	0.425532	1.91489	0.212766	0.851064	0.212766	1.2766	0.212766	0.425532	0.212766	0	0	1.06383	0.425532	1.06383	1.91489	0.212766	1.2766	0.212766	0.638298	1.70213	0.425532	0.851064	0.425532	0.425532	0.425532	0.638298	6.38298	0.638298	1.06383	0.212766	1.48936	0.425532	1.91489	0.425532	0.851064	1.48936
MBL	300	0	0.333333	0	0	0	0	0	0	0	0.333333	0	0	0	0	0	0	0	0	0	0	0	0	0	0	0	0	0	0	0	0.333333	0	0	0	0	0	0	0	0.333333	0.333333	0.333333	0.333333	0.333333	0	0.333333	0	0	0	0
MBN	752	0	0	0	0	0	0	0	20.3457	0	0.398936	0	0	0	0	0	0	0	0	0	0	0	0	0	0	2.79255	0	0	0	0	0	0	0	0	0	0	0	0	0	0	0	0.531915	0	0	0	0	0	0	0.265957
MCL	29	0	3.44828	0	0	0	0	0	0	0	3.44828	0	0	0	0	0	0	0	0	0	0	0	0	0	0	3.44828	0	0	0	0	0	0	0	0	0	0	0	0	0	0	0	0	0	0	0	0	0	0	0
MDS	29	0	0	0	0	0	0	0	0	0	0	0	0	0	0	0	0	0	0	0	0	0	0	0	0	0	0	0	0	0	0	0	0	0	0	0	0	0	0	0	0	0	0	0	0	0	0	0	6.89655
MEL	76	0	1.31579	2.63158	0	0	0	5.26316	0	0	26.3158	0	0	0	0	0	1.31579	0	1.31579	2.63158	0	0	1.31579	0	1.31579	1.31579	1.31579	2.63158	1.31579	1.31579	0	1.31579	0	3.94737	0	0	0	0	1.31579	2.63158	0	1.31579	0	3.94737	1.31579	1.31579	1.31579	1.31579	2.63158
MESO	82	1.21951	0	0	1.21951	0	0	0	0	1.21951	1.21951	0	0	0	0	0	0	0	0	0	0	0	0	0	0	0	0	1.21951	0	0	0	0	0	0	0	0	0	0	0	1.21951	0	0	0	0	0	0	0	0	1.21951
METASTATIC	451	0.665188	0.665188	0.221729	0.221729	0.221729	0.221729	1.10865	0	0	4.21286	0	0	0.443459	1.77384	0.886918	0.443459	0.665188	0.886918	0.443459	0.221729	1.10865	0	0	0.443459	0.221729	0.221729	0.665188	0.443459	0.665188	0	0.221729	0	1.10865	0	0.221729	0.221729	1.10865	0.886918	3.7694	0.443459	1.10865	0.665188	1.10865	0.886918	0.665188	0.221729	0.665188	8.20399
MM	205	0	0	0	0	0.487805	0	0	0	0	6.34146	0	0	0	0.487805	0	0	0	0	0	0	0	0	0	0	0.487805	0	0	0	0	0	0	0	0	0	0	0	0	0	0.487805	0	0	0.97561	0	0	0.487805	0	0.487805	21.9512
MNM	136	0	0	0	0	0	0	0	0	0	0	0	0	0	0	0	0	0	0	0	0	0	0	0	0	0	0	0	0	0	0	0	0	0	0	0	0	0	0	0	0	0	0	0	0	0	0	0	1.47059
MPN	151	0	0.662252	0	0	0	0	0	0	0	0	0	0	0	0	0	0	0	0	0	0	0	0	0	0	0	0	0	0	0	0	0	0	0	0	0	0	0	0.662252	0.662252	0	0	0	0	0	0	0	0	0
MPNST	15	0	0	0	0	0	0	0	0	0	0	0	0	0	13.3333	0	0	0	0	0	0	0	0	0	0	0	0	0	0	0	0	0	0	0	0	0	0	0	0	0	0	0	0	0	0	0	0	0	0
MRT	40	0	0	0	0	0	0	0	0	0	0	0	0	0	0	0	0	0	0	0	0	0	0	0	0	0	0	0	0	0	0	0	0	0	0	0	0	0	0	0	0	0	0	0	2.5	0	0	0	0
MSK	9162	1.08055	0	0	0.0327439	0	0	0	0.61122	0.371098	6.45056	0	0.0109146	0	1.21153	0	0	0	0	0	0	0	0	0	0	0	0	0	0	0	0	0	0	0	0	0	0	0	0	0	0	0	0	0.982318	0	0	0.567562	0	17.0705
MUP	16	0	0	0	0	0	0	0	0	0	37.5	0	0	0	6.25	0	0	0	0	0	0	0	0	0	0	0	0	0	0	0	0	0	0	0	0	0	0	0	0	0	0	0	0	0	0	0	0	0	0
NBL	383	0	0	0	0	0	0	0	0	0	0	0	0	0	0.261097	0	0	0	0	0.261097	0	0	0	0	0	0.522193	0	0.261097	0	0	0	0	0	0	0	0	0.261097	0.261097	0	0	0	0	0	0	0	0	0	0	0
NCCRCC	146	0	0	0.684932	0.684932	0	0	0.684932	0.684932	0	0	0	0	0	0.684932	0	0	0	0	0	0	0	0	0	0	0	0	0	0	0	0	0	0	0	0	0	0	0	0	0	0	0	0	0	0	0	0	0	0.684932
NEPC	114	0.877193	0.877193	0.877193	1.75439	0	0	1.75439	0	0.877193	1.75439	0	0	0	0	0	0	0	0.877193	0	0.877193	0	0	0	0	0	0	0	0	0	0.877193	0	0	0.877193	0	0	0	0	0	0	0	0	0	1.75439	0	0	0	0	0
NHL	67	0	0	0	0	0	0	1.49254	22.3881	0	0	0	0	0	1.49254	0	0	0	0	0	0	0	0	0	0	2.98507	0	2.98507	0	0	2.98507	1.49254	0	0	0	0	0	0	0	1.49254	0	0	1.49254	0	0	0	0	0	2.98507
NPC	60	0	0	0	0	0	0	0	0	0	0	0	1.66667	0	0	0	0	0	0	0	0	0	0	0	0	0	0	0	0	0	0	0	0	0	0	0	0	0	0	0	0	0	0	0	0	0	0	0	1.66667
NSCLC	488	1.84426	0.204918	1.02459	2.2541	0.819672	0.819672	1.02459	1.02459	0	5.53279	0	0.409836	1.22951	0.204918	0.409836	1.43443	0	1.02459	0.409836	0.614754	1.22951	0	0.819672	0	1.43443	0	3.07377	0.204918	1.43443	0.409836	0.409836	0	0	0.614754	0.819672	0.204918	0.819672	0	5.94262	0.409836	1.02459	0	0.819672	0	1.43443	1.63934	1.02459	27.2541
OCSC	12	0	0	0	0	0	0	0	0	0	0	0	0	0	0	0	0	0	0	0	0	0	0	0	0	0	0	0	0	0	0	0	0	0	0	0	0	0	0	0	0	0	0	8.33333	0	0	0	0	0
ODG	23	0	0	0	0	0	0	0	0	0	0	0	0	0	4.34783	0	0	0	0	0	0	0	0	0	0	0	0	0	0	0	0	0	0	0	0	0	0	0	0	0	0	0	0	0	0	0	0	0	4.34783
OPHSC	14	7.14286	0	0	0	0	0	0	0	0	7.14286	0	0	0	0	0	0	0	0	0	0	0	0	0	0	0	0	0	0	0	0	0	0	0	0	0	0	0	0	0	0	0	0	14.2857	0	0	0	0	7.14286
OV	201	0.497512	0.497512	0.497512	0.995025	0	0.497512	1.49254	0	0.497512	0.497512	0	0	0.995025	0.497512	0	0.497512	0	0	0	0.497512	0	0.497512	0	0.497512	0	0	0.497512	0	0	0	0	0	0	0	0	0	0.497512	0.497512	1.49254	0	0	0.995025	0	0	0.497512	0.497512	0	2.48756
PAAC	23	0	0	0	0	4.34783	0	8.69565	0	0	13.0435	0	0	0	0	0	4.34783	0	4.34783	4.34783	0	0	0	0	0	0	4.34783	0	0	0	0	0	0	0	0	0	0	0	0	4.34783	0	4.34783	0	0	0	0	0	0	0
PAAD	759	0.263505	0.263505	0.395257	0.263505	0.527009	0.263505	0.395257	0	0.131752	1.18577	0	0.131752	0.131752	0.527009	0	0	0	0.131752	0.131752	0.131752	0	0	0	0	0.263505	0	0.263505	0	0.263505	0	0.131752	0.263505	0.263505	0.131752	0.131752	0	0.395257	0.131752	1.18577	0.131752	0.131752	0	0.131752	0.263505	0.395257	0.131752	0.131752	85.3755
PACT	32	0	0	0	0	0	0	0	0	0	0	0	0	0	0	0	0	0	0	0	0	0	0	0	0	0	0	0	0	0	0	0	0	0	0	0	0	0	0	0	0	0	0	0	0	0	0	0	34.375
PANET	118	0	0	0	0	0	0	0	0	0	0	0	0	0	21.1864	0	0.847458	0	0.847458	0	0	0	0	0	0	0	0	0	0	0	0	0	0	0	0	0	0	0.847458	0	0	0	0	0	0	0	0	0.847458	0	0
PAST	96	0	0	0	0	0	0	0	0	0	85.4167	0	0	0	0	0	0	0	0	0	0	0	0	0	0	0	0	0	0	0	0	0	0	0	0	0	0	0	0	1.04167	0	0	0	0	0	0	0	0	2.08333
PCNSL	10	20	0	0	0	0	0	0	20	0	10	0	0	0	0	0	0	10	0	0	0	0	0	0	0	0	0	0	0	0	10	0	0	0	0	0	0	0	0	20	0	0	0	0	0	0	0	0	0
PCPG	161	0	0	0	0.621118	0	0	1.24224	0	0	0.621118	0	0	0	0	0	0	0	0	0	0	0	0	0	0	0	0	0	0	0	0	0	0	0	0	0	0	0	0	0	0	0	0	9.31677	0	0	0.621118	0	0
PDC	18	0	0	0	0	0	0	0	0	0	0	0	0	0	0	0	0	0	0	0	0	0	0	0	0	0	0	0	0	0	0	0	0	0	0	0	0	0	0	0	0	0	0	0	0	0	0	0	16.6667
PLMESO	22	4.54545	0	0	0	0	0	0	0	0	0	0	0	0	0	0	0	0	0	0	0	0	0	0	0	0	0	0	0	0	0	0	0	0	0	0	0	0	0	0	0	0	0	0	0	4.54545	0	0	0
PRAD	2253	0.621394	0.0887705	0.399467	0.177541	0.310697	0.0887705	0.221926	0.133156	0.221926	1.33156	0	0.266312	0.266312	0.399467	0.221926	0	0.0887705	0.221926	0.0443853	0.0443853	0.0887705	0.133156	0.0443853	0.0443853	0.0887705	0.0443853	0.221926	0.133156	0	0	0.0887705	0.0443853	0.399467	0.310697	0.266312	0.221926	0.0443853	0.177541	0.798935	0.0887705	0.266312	0.0887705	0.488238	0.221926	0.266312	0.177541	0.177541	0.621394
PROSTATE	313	0	0	0	0.319489	0	0	0	0	0	0.958466	0	0	0	0	0	0.319489	0	0.319489	0.319489	0	0.319489	0	0	0	0.319489	0	0	0.319489	0.319489	0	0	0	0	0	0	0	0	0	0.638978	0	0.638978	0	0	0	0	0	0	0.319489
RECTAL	78	2.5641	0	0	0	0	0	0	1.28205	0	10.2564	0	0	0	3.84615	0	0	0	0	0	0	0	0	0	0	0	0	0	0	0	0	1.28205	0	0	0	0	0	0	0	0	0	0	0	0	0	0	0	0	56.4103
RMS	43	0	0	0	0	0	0	0	0	0	0	0	0	0	0	0	0	0	0	0	2.32558	0	0	0	0	0	0	0	0	0	0	0	0	0	0	0	0	0	0	0	0	0	0	4.65116	0	0	0	0	6.97674
SARC	251	0	0.398406	0	0.398406	0	0	0.398406	0	0	1.19522	0	0	0.398406	0	0.398406	0.398406	0.398406	0.398406	0	0	0.398406	0	0.398406	0	0	0.398406	0.796813	0	0	0	0	0.398406	0	0.796813	0.398406	0	0	0	3.18725	0	0	0	0	0.398406	0.398406	0.398406	0	0.796813
SCCNOS	11	0	0	0	0	0	0	0	0	0	0	0	0	0	0	0	0	0	0	0	0	0	0	0	0	0	0	0	0	0	0	0	0	0	0	0	0	0	0	0	0	0	0	0	0	0	0	0	9.09091
SCCO	12	0	0	0	0	0	0	0	0	0	0	0	0	0	0	0	0	0	0	0	0	0	0	0	0	0	0	0	0	0	0	0	0	0	0	0	0	0	0	0	0	0	0	0	0	0	0	0	0
SCLC	216	1.38889	0	0	0	0	0	3.24074	0.462963	0.925926	0.462963	0	0	0	0.925926	0	0.462963	0	2.31481	0	0	0	0	0	0.462963	0	0	1.38889	0	1.85185	0.462963	0	0.462963	0.462963	0	0	2.31481	0.925926	0	4.62963	0.462963	1.85185	6.94444	0.462963	0.462963	1.85185	0.462963	0	0
SKCM	1021	1.86092	1.86092	1.86092	0.685602	1.56709	0.29383	2.35064	0.979432	1.17532	51.5181	0.195886	0.391773	0.979432	2.9383	0.489716	0.979432	0.783546	1.76298	1.07738	0.391773	1.07738	0.783546	0.587659	0.881489	0.587659	1.3712	2.84035	0	1.86092	0.391773	1.3712	0.685602	1.07738	0.881489	0.587659	0.979432	0.979432	1.76298	7.63957	1.27326	1.17532	0.783546	1.27326	1.86092	1.76298	0.685602	0.489716	1.56709
STAD	563	2.13144	0.71048	0.53286	0.17762	1.24334	0.888099	2.30906	0.71048	0.71048	2.30906	0.17762	0.53286	0.53286	2.13144	0.35524	0.71048	0.53286	1.7762	0.17762	0.35524	0.35524	0.35524	0.35524	0.17762	0.17762	0.71048	1.42096	0.17762	1.06572	0.35524	0.35524	1.7762	0.888099	0.17762	0.53286	1.24334	0.53286	0.35524	4.97336	0.17762	1.7762	0.71048	0.17762	0.888099	1.24334	1.06572	0.35524	7.28242
TET	32	0	0	0	0	0	0	0	0	0	3.125	0	0	0	0	0	0	0	0	0	0	0	0	0	0	0	0	0	0	0	0	0	0	0	0	0	0	0	0	0	0	3.125	0	3.125	0	0	0	0	3.125
TGCT	144	0	0	0	0	0	0	0	0	0	0	0.694444	0	0	0	0	0	0	0	0	0	0	0	0	0	0	0	0	0	0.694444	0	0	0	0	0	0	0	0	0	0.694444	0	0	0	0	0	0	0	0	8.33333
THAP	82	0	0	0	0	0	0	0	0	0	45.122	0	0	0	0	0	0	0	0	0	0	0	0	0	0	0	0	0	0	0	0	0	0	0	0	0	0	0	0	0	0	0	0	6.09756	0	0	0	0	1.21951
THCA	480	0	0.416667	0	0	0	0.208333	0	0	0.208333	61.6667	0	0	0	0	0	0	0	0	0.208333	0	0	0	0	0.208333	0	0	0	0	0	0	0	0.208333	0.208333	0	0	0	0	0	0.208333	0	0	0	3.33333	0	0	0.208333	0	0.833333
THYM	119	0	0	0	0	0	0	0	0	0	0	0	0	0	0	0	0	0	0	0	0	0	0	0	0	0	0	0	0	0	0	0	0	0	0	0	0	0	0	0.840336	0	0	0	8.40336	0	0	0	0	0.840336
UCCC	16	6.25	0	0	0	0	0	0	0	0	0	0	0	0	0	0	0	0	0	0	0	0	0	0	0	0	6.25	0	0	0	0	0	0	0	0	0	0	0	0	0	0	0	0	0	0	0	0	0	6.25
UCEC	704	6.10795	1.98864	2.69886	1.70455	3.55114	0.568182	4.40341	0.710227	2.27273	4.54545	0.710227	1.5625	1.27841	4.26136	0.710227	1.42045	1.13636	2.27273	1.27841	1.13636	0.710227	0.994318	0.994318	1.84659	0.710227	2.41477	2.55682	0.568182	1.98864	1.13636	1.98864	1.5625	0.568182	1.13636	1.5625	1.5625	2.27273	1.84659	11.5057	2.13068	2.27273	1.5625	1.42045	1.84659	2.41477	0.852273	0.142045	19.6023
UCS	78	3.84615	2.5641	1.28205	0	0	0	1.28205	1.28205	3.84615	2.5641	0	0	0	1.28205	0	2.5641	0	2.5641	2.5641	0	2.5641	1.28205	0	0	0	0	2.5641	0	1.28205	0	2.5641	0	0	0	1.28205	1.28205	1.28205	0	12.8205	0	1.28205	1.28205	0	2.5641	1.28205	0	0	16.6667
UM	29	0	0	0	0	0	0	0	0	0	0	0	0	0	0	0	0	0	0	0	0	0	0	0	0	0	0	0	0	0	0	0	0	0	0	0	0	0	0	0	0	0	0	0	0	0	0	0	0
URCC	61	0	0	0	0	0	0	0	0	0	1.63934	0	0	0	0	0	0	0	0	0	0	0	0	0	0	0	0	0	0	0	0	0	0	0	0	0	0	0	0	0	0	0	0	0	0	0	0	0	0
UTUC	142	0	0	0.704225	0	0	0	0	0	0.704225	3.52113	0	0	0	2.11268	0	0	0	0	0	0	0	0	0	0	0	0	0	0	0	0	0	0	0	0	0	0	0	0	0	0.704225	0	0	9.85915	0	0.704225	0.704225	0	4.22535
UVM	80	0	0	0	0	0	0	0	0	0	0	0	0	0	0	0	0	0	0	0	0	0	0	0	0	0	0	0	0	0	0	0	0	0	0	0	0	0	0	1.25	0	1.25	0	0	0	0	0	0	0
VSC	15	0	0	0	0	0	0	0	0	6.66667	0	0	0	0	0	0	0	0	0	6.66667	0	0	0	0	0	0	0	0	0	0	0	0	0	0	0	0	0	0	0	0	0	0	0	6.66667	0	0	0	0	0
UVM	80	0	0	0	0	0	0	0	0	0	0	0	0	0	0	0	0	0	0	0	0	0	0	0	0	0	0	0	0	0	0	0	0	0	0	0	0	0	0	1.25	0	1.25	0	0	0	0	0	0	0
Unknown	19	0	0	0	0	0	0	0	0	0	10.5263	0	0	0	0	0	0	0	0	0	0	0	0	0	0	0	0	0	0	0	0	0	0	0	0	0	0	0	0	0	0	0	0	0	0	0	0	0	26.3158
VMM	11	9.09091	0	0	0	0	0	0	0	0	9.09091	0	0	0	0	0	0	0	0	0	0	0	0	0	0	0	0	0	0	0	0	0	0	0	0	0	0	0	0	0	0	0	0	9.09091	0	0	0	0	9.09091
VSC	15	0	0	0	0	0	0	0	0	6.66667	0	0	0	0	0	0	0	0	0	6.66667	0	0	0	0	0	0	0	0	0	0	0	0	0	0	0	0	0	0	0	0	0	0	0	6.66667	0	0	0	0	0
[truncated: 89 more columns]

## Sheet: Cancer-Protein Type Mutations
CancerStudy	DualSpecificityPhosphatase	GTPase	GuanosineExchangeFactor	MAPK	MAPKK	MAPKKK	MAPKKKK	OtherProteins	Scaffold	Substrate
ACC	0.3	4.4	0.5	0.2	1	5.9	0.2	10.8	3.6	2.9
ACYC	0	1.4	0	0	0.9	2.4	0	2.4	0.5	1.9
ADNOS	16.7	41.7	0	0	0	0	0	25	0	8.3
ALL	0.5	21.9	0	1.4	0	0.5	0.5	8.1	0	2.4
AML	0.2	15.9	0.8	0.5	0.3	1	0.5	6.4	0.6	2.1
AMPCA	5	57.5	7.5	4.4	9.4	12.5	3.1	18.1	11.3	10
BCC	17.7	12.6	21.5	11.3	17.1	35.8	17.4	52.6	33.4	42.7		Average proportion of mutation of genes that encode each class of MAPK pathway proteins across each cancer types
BFN	0	0	0	0	0	0	0	4.5	18.2	4.5
BLCA	6.9	12.1	11.5	6.4	5	16.8	8.8	26	11.8	15.3
BRCA	1	1.4	1.3	0.7	4.5	11.7	1.1	7.4	10.2	3.5
CCRCC	6.7	0.8	2.9	1.7	4.6	8	2.1	9.2	6.3	5.5
CESC	6.5	8.4	11.6	10.9	3.6	15.6	10.9	20	13.5	20
CHOL	0	12.1	1	0	4	8.1	1	8.1	3	8.1
CLL	0.9	2.6	1.1	0.7	2	4.1	1.1	4.1	1.1	3.4
CLLSLL	0	0	0	0	0	1.9	1	3.8	0	1
COAD	11	50	20.8	11.7	9.1	33.1	12.3	26	21.4	22.1
COADREAD	10.6	44.8	16.8	7.5	10.8	27.8	9.4	24.2	19.8	23
CSCC	18.8	34.8	34.8	20.3	14.5	52.2	24.6	55.1	34.8	52.2
CTCL	0	2.3	7	7	0	2.3	4.7	4.7	2.3	11.6
CUPNOS	0	39.3	0	3.6	0	14.3	0	21.4	0	7.1
DESM	18.2	9.1	40.9	18.2	18.2	54.5	27.3	63.6	40.9	54.5
DLBC	9.6	7.2	8.4	1.2	6	13.3	9.6	13.3	8.4	26.5
DLBCL	7.3	2.4	0.8	0.4	1.9	3	3.4	4	0.9	16
ES	0	0.9	0	0	0.9	0	0	0	0.9	0.9
ESCA	3.8	5.7	5.4	3.3	3.8	11.1	3.5	18.2	8.7	9.7
ESCC	0.9	0	3.5	1.7	1.7	3.9	0.9	8.2	2.6	5.6
GB	0	0	0	0	0	0	0	66.7	0	0
GBC	0.7	7.4	1.5	1.5	3	5.9	0.7	14.8	2.2	1.5
GBM	5.6	4.4	16.1	6	3.2	20.5	16.5	26.5	18.5	20.5
GCT	0	16.7	0	0	0	2.2	0	3.3	0	0
GEJ	0	0	0	0	0	0	0	9.1	0	0
GLIOMA	0	2.2	0	0	5.5	11	1.1	25.3	7.7	7.7
HCC	1.6	1	2.9	1.6	2.1	6	1.6	12.8	4.2	11.2
HNSC	6.3	8.5	10.6	6.6	4.6	11.5	5.2	15.2	9.6	14.2
IHCH	3.9	19.4	6.8	3.9	9.7	6.8	1.9	18.4	2.9	7.8
KICH	1.5	3.1	7.7	0	0	1.5	1.5	10.8	4.6	4.6
KIRC	2.4	1.1	4.9	2.7	0.7	6.2	2.7	11.1	3.3	4.2
KIRP	3.6	2.9	6.6	2.2	2.2	9.1	4.4	12.8	6.6	8.4
LAML	2.4	12.7	3	3	0	3	3	14.5	1.2	1.8
LCLL	1.9	3.8	1.9	2.5	0	0.6	1.3	1.9	1.3	4.4
LGG	2.3	2.3	3.3	2.1	1.2	5.6	2.1	11.1	4.6	6.7
LIAD	0	0	0	0	0	2.2	0	2.2	4.3	4.3
LIHC	5.4	3.3	7.1	4.1	3	9.2	4.1	19.3	6.3	18.5
LUAD	12.5	33.7	16.4	5.5	7.3	20.6	10.5	26	14	21.6
LUSC	12.6	7	19.1	6.2	6.6	17.9	11.1	33.4	20	24.7
MBL	0.3	0.7	1.7	0.7	0.7	1.3	1	3.3	2.3	3.3
MBN	2.8	0.9	0	0.1	0	0.4	1.1	0	0	30.7
MCL	3.4	0	6.9	0	0	3.4	0	0	3.4	0
MDS	0	17.2	0	0	0	0	0	0	0	0
MEL	17.1	26.3	13.2	13.2	11.8	42.1	14.5	17.1	21.1	23.7
MESO	1.2	3.7	2.4	2.4	4.9	6.1	1.2	8.5	2.4	9.8
METASTATIC	7.5	14	11.5	6.7	4	17.3	6.9	19.3	15.1	17.7
MM	0.5	39.5	4.4	2	2.4	6.8	2.4	9.8	1.5	4.9
MNM	0	5.1	0	0	0	0	0	1.5	0.7	0
MPN	0	0.7	0.7	0	0	0	0.7	0.7	1.3	0.7
MPNST	0	0	0	0	0	0	0	40	0	0
MRT	0	0	2.5	0	0	0	0	0	0	2.5
MSK	0	20.9	0	0.8	2.5	9.4	0.7	12.3	1.7	4.1
MUP	0	43.8	0	6.3	6.3	50	0	31.3	0	43.8
NBL	1.3	0.8	2.3	1.3	0.8	1	0.3	4.2	0.3	2.6
NCCRCC	0	1.4	2.1	0	0	6.2	0	13.7	4.8	3.4
NEPC	3.5	1.8	3.5	0	0.9	7.9	2.6	14	3.5	9.6
NHL	10.4	6	13.4	3	4.5	16.4	6	16.4	7.5	35.8
NPC	0	5	0	0	1.7	1.7	1.7	6.7	1.7	5
NSCLC	13.3	31.6	20.1	8	3.3	24.2	12.1	23.6	21.9	23.6
OCSC	0	8.3	8.3	0	0	0	0	33.3	0	0
ODG	0	4.3	0	0	0	0	0	34.8	0	0
OPHSC	0	21.4	0	7.1	0	14.3	0	14.3	7.1	0
OV	2.5	4.5	7.5	3.5	2	9	7	21.9	8.5	10.9
PAAC	17.4	0	8.7	0	8.7	13	0	17.4	13	8.7
PAAD	1.4	85.5	3.6	1.1	5	4.3	1.6	5.4	3.6	3.8
PACT	0	34.4	0	0	0	0	0	3.1	0	0
PANET	1.7	0.8	0.8	0	0.8	2.5	1.7	24.6	0.8	7.6
PAST	0	2.1	0	0	0	85.4	1	5.2	1	0
PCNSL	20	0	10	10	0	30	0	10	20	30
PCPG	0	9.3	0.6	0.6	0.6	3.1	0	11.8	1.2	2.5
PDC	0	16.7	5.6	0	0	0	0	5.6	0	0
PLMESO	0	0	0	0	0	13.6	0	9.1	0	4.5
PRAD	2.2	1.5	3.6	2	1.6	6.3	2.4	6.1	5.1	7.2
PROSTATE	2.2	1.3	0.6	1	1	4.2	1	2.2	2.2	2.9
RECTAL	1.3	56.4	0	2.6	7.7	16.7	0	10.3	3.8	2.6
RMS	2.3	20.9	2.3	0	0	0	0	7	0	0
SARC	4.4	2.4	7.2	3.6	4.4	7.2	3.6	14.3	8	10.4
SCCNOS	0	9.1	0	9.1	0	0	0	9.1	0	0
SCCO	0	0	0	0	0	0	0	0	0	0
SCLC	9.7	6.5	14.8	7.4	9.7	17.6	9.3	26.4	16.2	20.8
SKCM	16	33.2	24.9	12.5	15.3	64.3	16.7	33.9	26	38.1
STAD	10.5	11	18.3	8	10.7	18.5	10.3	24.5	15.3	19.7
TET	0	6.3	6.3	0	3.1	3.1	0	0	0	3.1
TGCT	0.7	12.5	1.4	0.7	0	2.8	1.4	1.4	1.4	1.4
THAP	0	25.6	0	1.2	0	46.3	0	3.7	1.2	1.2
THCA	0.8	12.1	2.1	0.2	0.6	63.1	0.4	1.5	2.5	1.5
THYM	0	11.8	0	0	1.7	1.7	1.7	6.7	3.4	2.5
UCCC	6.3	6.3	0	0	0	12.5	0	12.5	6.3	0
UCEC	13.8	27.8	17.8	11.6	12.1	25.3	13.9	30	23.3	25.3
UCS	7.7	19.2	11.5	6.4	3.8	15.4	7.7	19.2	17.9	19.2
UM	0	0	0	0	0	0	0	0	3.4	0
URCC	0	0	0	0	0	1.6	0	13.1	0	0
UTUC	0	16.2	4.9	2.1	2.1	7	4.9	26.8	3.5	4.2
UVM	0	0	1.3	0	1.3	2.5	0	0	5	2.5
VSC	6.7	6.7	6.7	0	0	13.3	6.7	33.3	0	6.7
UVM	0	0	1.3	0	1.3	2.5	0	0	5	2.5
Unknown	0	31.6	0	0	0	15.8	0	26.3	0	63.2
VMM	0	27.3	0	0	0	18.2	0	9.1	0	18.2
VSC	6.7	6.7	6.7	0	0	13.3	6.7	33.3	0	33.3

## Sheet: MAPK Alteration Across Cancers
CancerStudy	ERK1_2	ERK5	JNK	P38	All_MAPK_Pathways
ACC	16.3	1.9	6.1	2.5	21.9
ACYC	5.2	0.5	2.4	4.2	8.5
ADNOS	66.7	8.3	0	8.3	75
ALL	28.6	1.4	4.3	1.4	31.4			Average percentage of mutation in genes that encode that are member of each module of the MAPK pathways across cancer types
AML	19.5	1.8	5.9	1.3	26.2
AMPCA	66.9	6.3	21.3	13.8	73.8
BCC	67.6	34.5	47.8	37.9	78.8
BFN	4.5	4.5	18.2	0	27.3
BLCA	46.8	10.8	24.8	24.9	58.8
BRCA	12.7	1.8	16.4	3.9	27
CCRCC	19.3	2.9	17.2	15.1	39.9
CESC	38.9	11.6	28	25.8	57.8
CHOL	29.3	4	9.1	4	35.4
CLL	12.5	2.1	4.8	4	18.3
CLLSLL	4.8	1	1.9	1	7.6
COAD	74	15.6	37.7	33.1	81.2
COADREAD	70.1	13.7	34.5	30.8	78
CSCC	71	44.9	53.6	60.9	81.2
CTCL	18.6	14	2.3	9.3	32.6
CUPNOS	57.1	7.1	0	7.1	57.1
DESM	81.8	45.5	72.7	72.7	81.8
DLBC	47	15.7	16.9	19.3	60.2
DLBCL	29	5.5	4.3	1.8	32.3
ES	1.8	0.9	1.8	0.9	3.6
ESCA	30	5.4	18.6	14.6	46.5
ESCC	11.7	3	7.8	7.4	22.9
GB	66.7	0	16.7	0	66.7
GBC	25.2	1.5	8.9	3.7	32.6
GBM	34.5	15.7	24.9	22.9	46.2
GCT	19.4	0	1.1	5.6	21.1
GEJ	9.1	0	0	0	9.1
GLIOMA	27.5	7.7	9.9	4.4	31.9
HCC	22.5	4.4	8.4	9.1	32.9
HNSC	36.2	8.5	20.5	23.5	54.9
IHCH	49.5	5.8	12.6	17.5	54.4
KICH	16.9	1.5	4.6	6.2	21.5
KIRC	14.9	3.1	12.4	12.4	30
KIRP	27.4	3.6	13.5	16.4	40.1
LAML	23	3	11.5	6.7	32.1
LCLL	10	2.5	5	5	17.5
LGG	16.5	3.2	10.2	8.8	27.5
LIAD	4.3	4.3	4.3	2.2	10.9
LIHC	37	6.4	20	21	53
LUAD	64.5	15.5	32.9	32.3	74.7
LUSC	54.3	14.3	38.1	40.4	77.2
MBL	6	2.3	4.3	3	11.3
MBN	33.5	12.2	1.2	0	34
MCL	10.3	0	3.4	3.4	13.8
MDS	17.2	0	0	0	17.2
MEL	68.4	23.7	38.2	34.2	76.3
MESO	20.7	3.7	8.5	9.8	32.9
METASTATIC	41.9	10.6	25.9	25.3	55.9
MM	50.7	2	6.3	11.7	60.5
MNM	5.9	0	1.5	0.7	7.4
MPN	2	0.7	2	0.7	4.6
MPNST	26.7	0	0	13.3	40
MRT	2.5	0	0	2.5	5
MSK	36.9	3.1	4.3	2.1	39.4
MUP	87.5	43.8	0	18.8	87.5
NBL	7	1.3	4.4	4.4	14.4
NCCRCC	14.4	3.4	9.6	9.6	24.7
NEPC	23.7	2.6	13.2	14	33.3
NHL	46.3	14.9	26.9	26.9	56.7
NPC	15	1.7	5	1.7	18.3
NSCLC	59.6	15.6	40.6	37.7	74.8
OCSC	50	0	0	0	50
ODG	39.1	0	0	4.3	39.1
OPHSC	35.7	0	14.3	7.1	42.9
OV	32.8	8.5	20.4	14.4	49.3
PAAC	39.1	0	26.1	13	47.8
PAAD	87.9	1.6	9	9.5	89.3
PACT	34.4	0	0	0	34.4
PANET	13.6	4.2	5.9	25.4	34.7
PAST	90.6	0	4.2	0	92.7
PCNSL	50	0	30	50	70
PCPG	23	0	5.6	5	26.1
PDC	27.8	0	0	0	27.8
PLMESO	4.5	4.5	0	18.2	22.7
PRAD	13.9	4.1	10	10.2	24.9
PROSTATE	8.3	2.2	5.8	4.8	13.7
RECTAL	73.1	1.3	6.4	3.8	74.4
RMS	27.9	2.3	2.3	4.7	30.2
SARC	23.9	4.8	19.5	14.3	39.4
SCCNOS	18.2	0	0	0	18.2
SCCO	0	0	0	0	0
SCLC	39.4	11.6	38.4	39.8	63.4
SKCM	83.6	29.1	43.8	45.2	86.1
STAD	39.8	14.7	28.4	31.6	55.1
TET	12.5	0	0	6.3	15.6
TGCT	16.7	1.4	4.9	3.5	21.5
THAP	72	1.2	1.2	0	72
THCA	74.8	1.5	5.2	3.8	76.7
THYM	16	0.8	8.4	3.4	21.8
UCCC	25	0	6.3	12.5	31.3
UCEC	49.7	18	32.4	29.3	58
UCS	39.7	12.8	26.9	20.5	59
UM	0	0	3.4	3.4	3.4
URCC	13.1	0	1.6	0	14.8
UTUC	42.3	4.9	7	10.6	47.9
UVM	1.3	0	6.3	7.5	10
VSC	40	6.7	20	13.3	40
