# Supplementary material for: Integrated molecular characterisation of the MAPK pathways in human cancers reveals pharmacologically vulnerable mutations and gene dependencies
Source: Commun Biol. 2021 Jan 4;4:9. doi: 10.1038/s42003-020-01552-6 (PMC7782843; doi:10.1038/s42003-020-01552-6)
Supplement: Supplementary file 5 — Supplementary Data 2 [file 42003_2020_1552_MOESM5_ESM.xlsx]

## Sheet: Pathways - OS Pairwise Comp
GroupNames	p_MC	Chi2_MC	HR_logrank	HR_95_CI_logrank_1	HR_95_CI_logrank_2	HR_logrank_Inv	HR_95_CI_logrank_Inv_1	HR_95_CI_logrank_Inv_2	HR_MH	HR_95_CI_MH_1	HR_95_CI_MH_2	HR_MH_Inv	HR_95_CI_MH_Inv_1	HR_95_CI_MH_Inv_2
ERK1/2 vs. JNK	7.40066e-28	119.689	1.79488	1.63283	1.973	0.557142	0.506841	0.612434	1.73702	1.57341	1.91764	0.5757	0.521475	0.635562
ERK1/2 vs. not mutated	1.3884e-25	109.309	1.36174	1.28046	1.44817	0.734355	0.690526	0.780967	1.38947	1.30638	1.47785	0.719697	0.676659	0.765472
JNK vs. multiple	1.07748e-15	64.2834	0.638708	0.576072	0.708154	1.56566	1.41212	1.73589	0.645574	0.580077	0.718467	1.54901	1.39185	1.72391
JNK vs. P38	3.38367e-11	43.9413	0.564333	0.461083	0.690704	1.772	1.4478	2.16881	0.49423	0.401265	0.608734	2.02335	1.64275	2.49212
JNK vs. not mutated	3.488e-11	43.8819	0.704195	0.641369	0.773176	1.42006	1.29337	1.55916	0.724069	0.6581	0.796651	1.38108	1.25525	1.51952
ERK1/2 vs. multiple	4.03743e-10	39.0947	1.25517	1.16919	1.34747	0.796707	0.742132	0.855296	1.25533	1.16896	1.34808	0.796603	0.741795	0.85546
ERK5 vs. JNK	6.79131e-07	24.6735	1.86625	1.35395	2.57241	0.535833	0.388741	0.738582	2.27968	1.64688	3.15562	0.438659	0.316895	0.607209
multiple vs. not mutated	0.0384402	4.28544	1.07045	1.00261	1.14288	0.934186	0.874981	0.997397	1.07165	1.00369	1.1442	0.933144	0.873969	0.996326
P38 vs. not mutated	0.0490836	3.87249	1.16155	0.990028	1.36279	0.860919	0.73379	1.01007	1.1741	1.00064	1.37762	0.851718	0.725889	0.999359
ERK1/2 vs. P38	0.0784569	3.09658	1.14645	0.992199	1.32468	0.872257	0.754897	1.00786	1.1388	0.985315	1.31619	0.878119	0.75977	1.0149
ERK5 vs. not mutated	0.0955195	2.7788	1.22094	0.942497	1.58165	0.81904	0.632252	1.06101	1.24636	0.962028	1.61471	0.80234	0.619305	1.03947
P38 vs. multiple	0.256541	1.28733	1.09383	0.931602	1.2843	0.91422	0.778631	1.07342	1.09748	0.934569	1.2888	0.911176	0.775918	1.07001
ERK5 vs. multiple	0.296935	1.08791	1.13527	0.88154	1.46203	0.880849	0.683982	1.13438	1.1443	0.888252	1.47415	0.873899	0.678358	1.12581
ERK1/2 vs. ERK5	0.400513	0.706784	1.107	0.882681	1.38832	0.903345	0.720296	1.13291	1.10208	0.878615	1.38238	0.907375	0.72339	1.13816
ERK5 vs. P38	0.740456	0.109727	1.04713	0.793705	1.38147	0.954991	0.723865	1.25991	1.04826	0.79316	1.3854	0.953965	0.721814	1.26078

## Sheet: Proteins - OS Pairwise Comp
GroupNames	p_MC	Chi2_MC	HR_logrank	HR_95_CI_logrank_1	HR_95_CI_logrank_2	HR_logrank_Inv	HR_95_CI_logrank_Inv_1	HR_95_CI_logrank_Inv_2	HR_MH	HR_95_CI_MH_1	HR_95_CI_MH_2	HR_MH_Inv	HR_95_CI_MH_Inv_1	HR_95_CI_MH_Inv_2
GTPase vs. not mutated	6.71746e-45	197.675	1.77637	1.6067	1.96395	0.562946	0.509177	0.622393	2.06478	1.86629	2.28438	0.484313	0.437755	0.535823
GTPase vs. multiple	6.50615e-34	147.372	1.71476	1.54854	1.89882	0.583172	0.526643	0.645769	1.90563	1.71722	2.11472	0.52476	0.472876	0.582337
GTPase vs. MAPKK	5.96976e-15	60.9115	2.102	1.78892	2.46987	0.475738	0.40488	0.558998	1.98813	1.673	2.36262	0.502986	0.423259	0.59773
GTPase vs. MAPKKK	3.3149e-14	57.5381	1.61341	1.42992	1.82045	0.619805	0.549315	0.699341	1.60803	1.42229	1.81801	0.621881	0.550051	0.703091
GTPase vs. Substrate	4.34753e-10	38.9502	1.59386	1.38956	1.8282	0.627409	0.546987	0.719654	1.56615	1.36033	1.8031	0.63851	0.5546	0.735114
OtherProteins vs. not mutated	4.57395e-09	34.3627	1.31849	1.18953	1.46142	0.758445	0.684267	0.840665	1.36059	1.22748	1.50814	0.734974	0.66307	0.814676
MAPKK vs. OtherProteins	7.55658e-09	33.386	0.553679	0.464	0.660691	1.8061	1.51357	2.15517	0.585756	0.488566	0.70228	1.7072	1.42393	2.04681
OtherProteins vs. multiple	1.18e-07	28.0536	1.30869	1.17536	1.45714	0.764122	0.686274	0.850801	1.33785	1.20124	1.48999	0.747468	0.671143	0.832472
GTPase vs. OtherProteins	4.94858e-06	20.8571	1.29613	1.1585	1.4501	0.77153	0.689608	0.863185	1.30465	1.16393	1.46239	0.766486	0.683813	0.859155
GTPase vs. Scaffold	1.29425e-05	19.019	1.69274	1.38803	2.06434	0.590759	0.484416	0.720447	1.56457	1.27947	1.91321	0.639152	0.522681	0.781577
GuanosineExchangeFactor vs. MAPKK	4.92179e-05	16.478	1.72239	1.29009	2.29955	0.580589	0.434868	0.77514	1.85935	1.37817	2.50853	0.537822	0.398639	0.7256
MAPKK vs. multiple	0.000260185	13.3373	0.695536	0.587242	0.823802	1.43774	1.21388	1.70288	0.728128	0.614123	0.863295	1.37339	1.15835	1.62834
MAPKKK vs. OtherProteins	0.00034149	12.8279	0.783142	0.6861	0.893908	1.27691	1.11868	1.45751	0.785098	0.687737	0.896243	1.27373	1.11577	1.45404
MAPKK vs. not mutated	0.000491403	12.148	0.711826	0.603318	0.83985	1.40484	1.19069	1.6575	0.743563	0.62944	0.878379	1.34488	1.13846	1.58871
MAPKK vs. Substrate	0.000689823	11.5165	0.676537	0.542663	0.843436	1.47812	1.18563	1.84276	0.677185	0.540668	0.848172	1.4767	1.17901	1.84956
GTPase vs. MAPKKKK	0.0011437	10.5792	1.53448	1.23113	1.91256	0.651687	0.522858	0.812259	1.44457	1.15739	1.803	0.692249	0.554631	0.864014
MAPKK vs. MAPKKK	0.00179414	9.74907	0.716445	0.586787	0.874753	1.39578	1.14318	1.7042	0.720825	0.586928	0.885268	1.3873	1.1296	1.70379
MAPKK vs. MAPKKKK	0.00187124	9.67174	0.62157	0.440515	0.877041	1.60883	1.1402	2.27007	0.56618	0.395601	0.810311	1.76622	1.23409	2.5278
GTPase vs. GuanosineExchangeFactor	0.00290671	8.86512	1.37492	1.13776	1.66151	0.727317	0.601863	0.878923	1.33662	1.10423	1.61793	0.748153	0.618074	0.905609
DualSpecificityPhosphatase vs. MAPKK	0.00306709	8.76712	1.65772	1.11576	2.46293	0.603237	0.406021	0.896247	1.85296	1.23183	2.78729	0.539676	0.358771	0.811799
OtherProteins vs. Substrate	0.00359011	8.48031	1.26319	1.08561	1.46981	0.791649	0.680359	0.921142	1.25302	1.07653	1.45844	0.798073	0.685666	0.928909
GTPase vs. MAPK	0.00445422	8.08869	1.60325	1.2251	2.09811	0.623735	0.476619	0.81626	1.48151	1.12996	1.94243	0.674987	0.514818	0.884988
DualSpecificityPhosphatase vs. GTPase	0.0139915	6.03922	0.688728	0.532661	0.89052	1.45195	1.12294	1.87737	0.722801	0.557926	0.936398	1.38351	1.06792	1.79235
MAPKK vs. Scaffold	0.0149949	5.91707	0.699463	0.51077	0.957865	1.42967	1.04399	1.95783	0.668067	0.48269	0.924639	1.49686	1.0815	2.07172
OtherProteins vs. Scaffold	0.0217095	5.26892	1.33216	1.06673	1.66364	0.75066	0.601093	0.937443	1.29827	1.03888	1.62242	0.770258	0.616365	0.962576
MAPK vs. MAPKK	0.0260368	4.95357	1.51244	0.993825	2.30168	0.661185	0.434466	1.00621	1.62635	1.05977	2.49584	0.614874	0.400667	0.943602
GuanosineExchangeFactor vs. multiple	0.0442433	4.04725	1.23385	0.984695	1.54604	0.810473	0.646813	1.01554	1.26104	1.00599	1.58076	0.792995	0.632606	0.994048
GuanosineExchangeFactor vs. not mutated	0.0496822	3.85215	1.22369	0.979818	1.52826	0.8172	0.654338	1.0206	1.24938	1.00031	1.56047	0.800398	0.640832	0.999695
GuanosineExchangeFactor vs. Scaffold	0.122035	2.391	1.26944	0.938855	1.71644	0.787747	0.582603	1.06513	1.27046	0.937961	1.72084	0.787114	0.581113	1.06614
GuanosineExchangeFactor vs. MAPKKK	0.141968	2.15649	1.1824	0.934092	1.49672	0.845737	0.668129	1.07056	1.19336	0.94255	1.51092	0.837967	0.661848	1.06095
GuanosineExchangeFactor vs. Substrate	0.152622	2.04585	1.18924	0.928076	1.5239	0.840872	0.656211	1.0775	1.1995	0.934857	1.53907	0.833679	0.649745	1.06968
MAPK vs. OtherProteins	0.175834	1.83249	0.794819	0.587381	1.07552	1.25815	0.929786	1.70247	0.811345	0.599438	1.09816	1.23252	0.910613	1.66823
MAPKKKK vs. OtherProteins	0.216685	1.52619	0.846633	0.660182	1.08574	1.18115	0.92103	1.51473	0.854457	0.665754	1.09665	1.17033	0.911871	1.50206
DualSpecificityPhosphatase vs. Scaffold	0.327689	0.95801	1.20222	0.82054	1.76145	0.831793	0.567715	1.21871	1.21211	0.824612	1.7817	0.825008	0.561262	1.21269
DualSpecificityPhosphatase vs. multiple	0.362544	0.829061	1.14738	0.836077	1.5746	0.871549	0.635082	1.19606	1.15866	0.843891	1.59083	0.863069	0.628605	1.18499
GuanosineExchangeFactor vs. MAPK	0.369431	0.805578	1.18726	0.823739	1.7112	0.842277	0.584386	1.21398	1.18403	0.81876	1.71226	0.844572	0.584023	1.22136
MAPKKKK vs. Scaffold	0.375666	0.784837	1.16516	0.825827	1.64393	0.858249	0.608297	1.21091	1.16972	0.826907	1.65465	0.854905	0.604356	1.20933
DualSpecificityPhosphatase vs. OtherProteins	0.380935	0.767682	0.873153	0.654716	1.16447	1.14527	0.85876	1.52738	0.878894	0.658449	1.17314	1.13779	0.852412	1.51872
MAPKKKK vs. multiple	0.388029	0.745111	1.11908	0.854468	1.46564	0.893591	0.682297	1.17032	1.12643	0.859612	1.47607	0.88776	0.677475	1.16331
DualSpecificityPhosphatase vs. not mutated	0.415446	0.663161	1.12989	0.826843	1.544	0.885044	0.647669	1.20942	1.1386	0.833099	1.55612	0.878274	0.642623	1.20034
MAPKKKK vs. not mutated	0.435003	0.60943	1.10607	0.84777	1.44307	0.904103	0.692969	1.17957	1.1118	0.852052	1.45074	0.89944	0.689305	1.17364
DualSpecificityPhosphatase vs. MAPKKK	0.465264	0.533202	1.12193	0.811265	1.55155	0.891323	0.644515	1.23264	1.12875	0.815488	1.56234	0.885937	0.640064	1.22626
DualSpecificityPhosphatase vs. Substrate	0.499154	0.456734	1.11615	0.800098	1.55704	0.895939	0.642245	1.24985	1.12243	0.802956	1.569	0.890928	0.637348	1.2454
GuanosineExchangeFactor vs. OtherProteins	0.535637	0.383685	0.933937	0.755629	1.15432	1.07074	0.86631	1.3234	0.935092	0.75619	1.15632	1.06941	0.864813	1.32242
DualSpecificityPhosphatase vs. MAPK	0.537526	0.380144	1.14325	0.741394	1.76293	0.874699	0.567239	1.34881	1.14928	0.738468	1.78864	0.870106	0.559083	1.35415
MAPKKKK vs. Substrate	0.571259	0.320581	1.08472	0.811246	1.45038	0.921897	0.689474	1.23267	1.08825	0.812063	1.45836	0.91891	0.685702	1.23143
GuanosineExchangeFactor vs. MAPKKKK	0.587936	0.29358	1.09212	0.795122	1.50005	0.915653	0.666646	1.25767	1.09213	0.794005	1.50219	0.915643	0.665695	1.25944
MAPKKK vs. MAPKKKK	0.610907	0.258857	0.932181	0.705782	1.2312	1.07275	0.812214	1.41687	0.930158	0.703763	1.22938	1.07509	0.813416	1.42093
Substrate vs. not mutated	0.620893	0.244615	1.03513	0.900802	1.18949	0.966063	0.840699	1.11012	1.03572	0.901238	1.19027	0.965513	0.840147	1.10959
MAPKKK vs. not mutated	0.625893	0.237671	1.0274	0.920487	1.14673	0.973331	0.872045	1.08638	1.02771	0.920746	1.14711	0.973033	0.871756	1.08608
MAPK vs. MAPKKKK	0.641288	0.217062	0.908924	0.606774	1.36153	1.1002	0.734467	1.64806	0.906996	0.601526	1.36759	1.10254	0.731212	1.66244
Substrate vs. multiple	0.667595	0.184428	1.03158	0.89356	1.19091	0.969389	0.839691	1.11912	1.03199	0.893842	1.19149	0.969001	0.839285	1.11877
MAPKKK vs. multiple	0.702437	0.145949	1.02262	0.910797	1.14817	0.977881	0.870951	1.09794	1.02288	0.910789	1.14877	0.977631	0.870497	1.09795
Scaffold vs. Substrate	0.72773	0.121206	0.954002	0.733255	1.2412	1.04822	0.805669	1.36378	0.954139	0.732536	1.24278	1.04807	0.804648	1.36512
DualSpecificityPhosphatase vs. GuanosineExchangeFactor	0.754768	0.0975679	0.945664	0.666374	1.34201	1.05746	0.745151	1.50066	0.945306	0.664191	1.3454	1.05786	0.743273	1.50559
MAPK vs. multiple	0.76514	0.0892442	1.05095	0.752484	1.46779	0.951523	0.681296	1.32893	1.05227	0.753275	1.46994	0.950327	0.680299	1.32754
MAPK vs. Scaffold	0.769137	0.0861449	1.06097	0.710902	1.58342	0.942535	0.631545	1.40666	1.06198	0.710726	1.58684	0.941633	0.630181	1.40701
MAPKKK vs. Scaffold	0.769313	0.0860091	1.03849	0.808965	1.33315	0.962933	0.750104	1.23615	1.03815	0.808324	1.33333	0.96325	0.750004	1.23713
Scaffold vs. not mutated	0.798096	0.06544	0.969988	0.77053	1.22108	1.03094	0.818948	1.29781	0.970388	0.770767	1.22171	1.03052	0.818525	1.29741
DualSpecificityPhosphatase vs. MAPKKKK	0.803499	0.061912	1.04978	0.713125	1.54538	0.952577	0.647091	1.40228	1.05064	0.711969	1.55041	0.951802	0.644991	1.40456
MAPK vs. not mutated	0.806943	0.0597177	1.04122	0.74815	1.4491	0.960409	0.690083	1.33663	1.04208	0.748716	1.4504	0.959617	0.689466	1.33562
MAPKKK vs. Substrate	0.836648	0.0425113	0.982543	0.830463	1.16247	1.01777	0.860235	1.20415	0.982427	0.830052	1.16277	1.01789	0.860013	1.20474
Scaffold vs. multiple	0.870672	0.0265056	0.980569	0.775603	1.2397	1.01982	0.806646	1.28932	0.980682	0.775421	1.24028	1.0197	0.806271	1.28962
multiple vs. not mutated	0.890062	0.0191063	1.00436	0.944103	1.06845	0.995664	0.935933	1.05921	1.00439	0.943947	1.0687	0.995633	0.93572	1.05938
MAPK vs. Substrate	0.924568	0.00896465	1.01694	0.71629	1.4438	0.983337	0.692618	1.39608	1.0171	0.71601	1.4448	0.983186	0.692135	1.39663
MAPK vs. MAPKKK	0.936173	0.00641287	1.01391	0.721528	1.42478	0.986278	0.701863	1.38595	1.014	0.721507	1.42507	0.986192	0.701719	1.38599

## Sheet: Pathways - DFS Pairwise Comp
GroupNames	p_MC	Chi2_MC	HR_logrank	HR_95_CI_logrank_1	HR_95_CI_logrank_2	HR_logrank_Inv	HR_95_CI_logrank_Inv_1	HR_95_CI_logrank_Inv_2	HR_MH	HR_95_CI_MH_1	HR_95_CI_MH_2	HR_MH_Inv	HR_95_CI_MH_Inv_1	HR_95_CI_MH_Inv_2
JNK vs. not mutated	0.00179872	9.74438	0.63703	0.503236	0.806394	1.56979	1.24009	1.98714	0.686765	0.542429	0.869508	1.4561	1.15008	1.84356
ERK1/2 vs. JNK	0.00263356	9.0454	1.57557	1.21782	2.03841	0.634693	0.490579	0.821141	1.48512	1.14769	1.92176	0.673345	0.520357	0.871312
JNK vs. multiple	0.00536915	7.75071	0.659393	0.511123	0.850674	1.51655	1.17554	1.95648	0.696329	0.539701	0.898414	1.4361	1.11307	1.85288
JNK vs. P38	0.0215496	5.28178	0.643294	0.438375	0.944001	1.5545	1.05932	2.28115	0.63745	0.43418	0.935883	1.56875	1.06851	2.30319
ERK5 vs. JNK	0.0397786	4.2273	1.74586	0.928571	3.2825	0.572783	0.304645	1.07692	1.94075	1.03146	3.65163	0.515265	0.27385	0.969501
ERK1/2 vs. multiple	0.502482	0.44969	1.05327	0.90457	1.2264	0.949429	0.815392	1.1055	1.05348	0.904683	1.22674	0.949238	0.815166	1.10536
ERK5 vs. multiple	0.544655	0.36698	1.15727	0.697888	1.91904	0.864101	0.521093	1.43289	1.16925	0.705012	1.93918	0.855249	0.515682	1.41842
ERK5 vs. not mutated	0.551649	0.354372	1.1522	0.698843	1.89964	0.867909	0.526414	1.43094	1.16412	0.705825	1.92	0.859016	0.520834	1.41678
ERK5 vs. P38	0.643558	0.214119	1.13306	0.654911	1.96031	0.882564	0.510122	1.52693	1.13829	0.657635	1.97023	0.878514	0.507554	1.5206
multiple vs. not mutated	0.656057	0.198348	0.972344	0.85987	1.09953	1.02844	0.90948	1.16297	0.972427	0.859841	1.09976	1.02835	0.909292	1.16301
ERK1/2 vs. not mutated	0.721376	0.127178	1.02427	0.89698	1.16963	0.976301	0.854969	1.11485	1.02447	0.897	1.17006	0.976113	0.854659	1.11483
ERK1/2 vs. ERK5	0.722066	0.126522	0.917395	0.559737	1.50359	1.09004	0.665076	1.78655	0.914207	0.557684	1.49865	1.09384	0.667267	1.79313
ERK1/2 vs. P38	0.890388	0.0189927	1.02007	0.770246	1.35092	0.980324	0.740234	1.29829	1.01996	0.770013	1.35105	0.980428	0.740167	1.29868
P38 vs. multiple	0.896681	0.0168624	1.01865	0.769195	1.349	0.981691	0.741287	1.30006	1.01879	0.769239	1.3493	0.981557	0.741127	1.29999
P38 vs. not mutated	0.944883	0.00477951	0.990574	0.757968	1.29456	1.00952	0.772462	1.31932	0.990596	0.757811	1.29489	1.00949	0.772267	1.31959

## Sheet: Proteins - DFS Pairwise Comp
GroupNames	p_MC	Chi2_MC	HR_logrank	HR_95_CI_logrank_1	HR_95_CI_logrank_2	HR_logrank_Inv	HR_95_CI_logrank_Inv_1	HR_95_CI_logrank_Inv_2	HR_MH	HR_95_CI_MH_1	HR_95_CI_MH_2	HR_MH_Inv	HR_95_CI_MH_Inv_1	HR_95_CI_MH_Inv_2
MAPKKK vs. OtherProteins	2.62069e-09	35.4471	0.417143	0.309541	0.56215	2.39726	1.77888	3.23059	0.402449	0.29825	0.543053	2.48478	1.84144	3.35289
MAPKKK vs. not mutated	5.71213e-06	20.5823	0.57465	0.472756	0.698506	1.74019	1.43163	2.11526	0.636077	0.523143	0.773389	1.57214	1.29301	1.91152
GTPase vs. MAPKKK	6.7607e-06	20.2598	2.01963	1.46197	2.79	0.495141	0.358423	0.684008	2.10956	1.52413	2.91985	0.474033	0.342483	0.656112
OtherProteins vs. multiple	1.40987e-05	18.8557	1.60031	1.25031	2.04829	0.624878	0.488211	0.799801	1.72889	1.35035	2.21354	0.578407	0.451765	0.74055
OtherProteins vs. not mutated	5.19562e-05	16.3754	1.50357	1.18923	1.90098	0.665086	0.526044	0.840878	1.62474	1.28437	2.0553	0.615484	0.486546	0.778592
MAPKKK vs. Substrate	5.58461e-05	16.2386	0.502158	0.346242	0.728286	1.9914	1.37309	2.88815	0.465141	0.320554	0.674943	2.14989	1.48161	3.1196
MAPKKK vs. multiple	0.000896566	11.0298	0.651161	0.520088	0.815267	1.53572	1.22659	1.92275	0.683106	0.545519	0.855396	1.4639	1.16905	1.83312
MAPK vs. MAPKKK	0.00184557	9.69712	2.358	1.09249	5.08945	0.424089	0.196485	0.915343	3.3977	1.57344	7.337	0.294317	0.136295	0.635549
OtherProteins vs. Scaffold	0.00606384	7.53123	1.85326	1.26888	2.70678	0.53959	0.369442	0.7881	1.70312	1.16436	2.49117	0.587157	0.401418	0.858838
DualSpecificityPhosphatase vs. MAPKKK	0.0071548	7.23369	1.97521	1.04428	3.73601	0.506276	0.267665	0.957596	2.4003	1.26809	4.54341	0.416615	0.220099	0.78859
MAPKKK vs. MAPKKKK	0.0154946	5.85934	0.547478	0.299297	1.00145	1.82656	0.998549	3.34116	0.473667	0.258642	0.867455	2.11119	1.1528	3.86635
GTPase vs. multiple	0.017154	5.68055	1.33067	1.02714	1.72389	0.751503	0.580083	0.97358	1.37069	1.05761	1.77646	0.729557	0.562918	0.945526
GuanosineExchangeFactor vs. MAPKKK	0.0189285	5.50811	1.66703	1.01822	2.72925	0.59987	0.366401	0.982103	1.80577	1.10234	2.95808	0.55378	0.338057	0.907161
MAPKK vs. OtherProteins	0.0363235	4.38185	0.58425	0.380968	0.896001	1.7116	1.11607	2.62489	0.632524	0.411927	0.971256	1.58097	1.02959	2.42762
GTPase vs. not mutated	0.0441457	4.05098	1.2553	0.983197	1.60271	0.796622	0.623944	1.01709	1.28601	1.00661	1.64296	0.777599	0.608656	0.993435
Substrate vs. multiple	0.0507221	3.81743	1.3104	0.970316	1.76969	0.763124	0.565071	1.03059	1.34936	0.999053	1.82251	0.74109	0.548694	1.00095
GuanosineExchangeFactor vs. OtherProteins	0.0522955	3.76629	0.669228	0.462622	0.968102	1.49426	1.03295	2.16159	0.693313	0.478935	1.00365	1.44235	0.996363	2.08797
GTPase vs. Scaffold	0.0563846	3.64066	1.55587	1.03036	2.34942	0.642725	0.425636	0.970537	1.49668	0.989081	2.26477	0.668147	0.441546	1.01104
Scaffold vs. Substrate	0.0647658	3.41093	0.639704	0.410868	0.995993	1.56322	1.00402	2.43387	0.658029	0.422043	1.02597	1.51969	0.974691	2.36942
MAPK vs. Scaffold	0.101729	2.67822	1.70492	0.8376	3.47035	0.586537	0.288155	1.19389	1.8167	0.888691	3.71379	0.550448	0.269267	1.12525
MAPK vs. multiple	0.108945	2.56946	1.52119	0.811417	2.85182	0.657381	0.350653	1.23241	1.67225	0.891787	3.13575	0.597997	0.318903	1.12134
multiple vs. not mutated	0.126583	2.33391	0.906536	0.800972	1.02601	1.1031	0.974648	1.24848	0.907912	0.802076	1.02771	1.10143	0.973034	1.24676
DualSpecificityPhosphatase vs. Scaffold	0.141481	2.16178	1.56614	0.829067	2.95852	0.638511	0.338007	1.20618	1.61731	0.852037	3.06994	0.61831	0.32574	1.17366
GTPase vs. MAPKK	0.162813	1.9479	1.44283	0.906513	2.29646	0.69308	0.435453	1.10313	1.39451	0.874186	2.22455	0.717096	0.449529	1.14392
MAPK vs. MAPKK	0.171136	1.87297	1.61401	0.781866	3.33181	0.619574	0.300137	1.27899	1.66139	0.80301	3.43736	0.601904	0.290921	1.24531
MAPKK vs. MAPKKK	0.184992	1.75706	1.42733	0.786707	2.58962	0.700608	0.386157	1.27112	1.4965	0.824518	2.71616	0.668224	0.368166	1.21283
GTPase vs. OtherProteins	0.19162	1.70512	0.829083	0.626532	1.09712	1.20615	0.91148	1.59609	0.829552	0.626654	1.09814	1.20547	0.910628	1.59578
MAPKK vs. Substrate	0.199276	1.64768	0.704808	0.430716	1.15332	1.41883	0.867059	2.32172	0.724034	0.442201	1.18549	1.38115	0.843533	2.26142
MAPKKKK vs. OtherProteins	0.208962	1.5786	0.738484	0.479554	1.13722	1.35413	0.879337	2.08527	0.757476	0.491119	1.16829	1.32017	0.855951	2.03616
Scaffold vs. not mutated	0.209374	1.57575	0.76758	0.532168	1.10713	1.3028	0.903237	1.87911	0.790746	0.548066	1.14088	1.26463	0.876514	1.8246
MAPK vs. not mutated	0.210529	1.56778	1.38361	0.76103	2.51549	0.722749	0.397537	1.31401	1.46538	0.805709	2.66517	0.682415	0.375211	1.24114
OtherProteins vs. Substrate	0.210749	1.56627	1.22034	0.899091	1.65638	0.819443	0.603728	1.11223	1.21579	0.895285	1.65103	0.822512	0.605684	1.11696
MAPKKKK vs. Scaffold	0.233645	1.41854	1.43493	0.774513	2.65849	0.696897	0.376154	1.29113	1.45617	0.784556	2.7027	0.686735	0.370001	1.27461
MAPKKK vs. Scaffold	0.238687	1.38833	0.754689	0.453725	1.25529	1.32505	0.796629	2.20398	0.736223	0.442371	1.22527	1.35828	0.816146	2.26054
Substrate vs. not mutated	0.280834	1.16305	1.15344	0.874364	1.52159	0.866973	0.657208	1.14369	1.16515	0.882547	1.53824	0.858259	0.650092	1.13308
DualSpecificityPhosphatase vs. multiple	0.282629	1.1544	1.28714	0.766871	2.16036	0.776919	0.462886	1.304	1.32836	0.791335	2.22982	0.752808	0.448466	1.26369
GTPase vs. GuanosineExchangeFactor	0.284769	1.14419	1.25682	0.842696	1.87446	0.795658	0.533486	1.18667	1.2445	0.833548	1.85807	0.803534	0.538194	1.19969
DualSpecificityPhosphatase vs. MAPKK	0.286112	1.13783	1.42459	0.737667	2.75119	0.701956	0.363479	1.35563	1.43127	0.740608	2.76603	0.698678	0.361529	1.35024
GuanosineExchangeFactor vs. Scaffold	0.33548	0.927627	1.30658	0.7586	2.25039	0.765358	0.444367	1.31822	1.30719	0.757859	2.25469	0.765002	0.44352	1.31951
GuanosineExchangeFactor vs. MAPK	0.359467	0.839756	0.749265	0.387805	1.44763	1.33464	0.690786	2.57861	0.733587	0.378157	1.42308	1.36317	0.7027	2.6444
MAPKK vs. MAPKKKK	0.366008	0.817173	0.743706	0.38985	1.41874	1.34462	0.704849	2.56509	0.741629	0.387906	1.41791	1.34838	0.705265	2.57795
GuanosineExchangeFactor vs. Substrate	0.375921	0.783997	0.819321	0.533722	1.25775	1.22052	0.795073	1.87364	0.823884	0.536571	1.26504	1.21376	0.790488	1.86369
DualSpecificityPhosphatase vs. OtherProteins	0.388647	0.74317	0.807733	0.513502	1.27056	1.23803	0.787058	1.94741	0.819172	0.520505	1.28921	1.22075	0.775667	1.92121
MAPKK vs. not mutated	0.398762	0.712056	0.813623	0.526409	1.25754	1.22907	0.795201	1.89966	0.828905	0.536059	1.28173	1.20641	0.780196	1.86547
MAPKKKK vs. multiple	0.415121	0.664087	1.20567	0.738397	1.96863	0.829417	0.507968	1.35428	1.22625	0.750818	2.00272	0.815497	0.49932	1.33188
Scaffold vs. multiple	0.432333	0.616548	0.844683	0.570588	1.25044	1.18388	0.799716	1.75258	0.854512	0.577133	1.2652	1.17026	0.790386	1.7327
DualSpecificityPhosphatase vs. not mutated	0.453049	0.563012	1.18986	0.725697	1.95091	0.840434	0.512581	1.37799	1.20856	0.736837	1.98228	0.827431	0.504469	1.35715
MAPK vs. MAPKKKK	0.528788	0.39672	1.23773	0.624868	2.45169	0.80793	0.407882	1.60034	1.2475	0.626878	2.48253	0.801606	0.402815	1.59521
GuanosineExchangeFactor vs. MAPKK	0.555652	0.347289	1.19647	0.665172	2.15214	0.835791	0.464654	1.50337	1.19352	0.662676	2.1496	0.837858	0.465202	1.50903
DualSpecificityPhosphatase vs. GuanosineExchangeFactor	0.559215	0.341066	1.18772	0.657715	2.14481	0.841951	0.466241	1.52042	1.19271	0.660198	2.15475	0.838426	0.464091	1.5147
MAPK vs. Substrate	0.562378	0.335604	1.18109	0.651237	2.14202	0.846678	0.466848	1.53554	1.1928	0.656918	2.16585	0.83836	0.461713	1.52226
MAPKKKK vs. not mutated	0.633325	0.227578	1.11389	0.698166	1.77715	0.897756	0.562699	1.43232	1.12053	0.702041	1.78849	0.892434	0.559132	1.42442
GuanosineExchangeFactor vs. MAPKKKK	0.637552	0.221959	0.87238	0.489339	1.55525	1.14629	0.642982	2.04357	0.869985	0.487376	1.55295	1.14945	0.643934	2.0518
GTPase vs. MAPKKKK	0.656904	0.197306	1.11585	0.696931	1.78658	0.896176	0.559727	1.43486	1.11322	0.693503	1.78694	0.898299	0.559616	1.44195
GuanosineExchangeFactor vs. multiple	0.700963	0.147472	1.07702	0.728461	1.59235	0.928489	0.628001	1.37276	1.07964	0.730169	1.59638	0.926233	0.626417	1.36955
GTPase vs. MAPK	0.733867	0.11559	0.910707	0.51654	1.60566	1.09805	0.622798	1.93596	0.90483	0.508368	1.61048	1.10518	0.620932	1.96708
MAPKKKK vs. Substrate	0.738127	0.11178	0.917635	0.559639	1.50464	1.08976	0.664612	1.78687	0.918958	0.559912	1.50824	1.08819	0.663023	1.786
MAPKK vs. multiple	0.750824	0.10084	0.924185	0.577705	1.47847	1.08203	0.676376	1.73099	0.926685	0.579203	1.48263	1.07912	0.674476	1.72651
MAPKK vs. Scaffold	0.790019	0.0709084	1.08861	0.57894	2.04696	0.918604	0.488529	1.7273	1.08985	0.578543	2.05303	0.91756	0.487084	1.72848
DualSpecificityPhosphatase vs. MAPK	0.825742	0.0484732	0.928697	0.470313	1.83384	1.07678	0.545303	2.12624	0.924455	0.459399	1.8603	1.08172	0.537549	2.17676
DualSpecificityPhosphatase vs. MAPKKKK	0.846257	0.0375958	1.06399	0.567403	1.99518	0.93986	0.501208	1.76242	1.06426	0.567073	1.99736	0.939621	0.500662	1.76344
MAPK vs. OtherProteins	0.881273	0.0223072	0.959989	0.564369	1.63294	1.04168	0.612394	1.77189	0.960069	0.562417	1.63888	1.04159	0.610174	1.77804
GTPase vs. Substrate	0.903653	0.0146525	1.02042	0.735402	1.41589	0.979992	0.706269	1.3598	1.02049	0.734838	1.41718	0.979924	0.705628	1.36084
GuanosineExchangeFactor vs. not mutated	0.908836	0.0131118	0.9786	0.678099	1.41227	1.02187	0.708081	1.47471	0.978783	0.678061	1.41288	1.02168	0.707776	1.47479
DualSpecificityPhosphatase vs. Substrate	0.924343	0.00901832	0.975381	0.584768	1.62692	1.02524	0.61466	1.71008	0.975495	0.584574	1.62784	1.02512	0.614312	1.71065
DualSpecificityPhosphatase vs. GTPase	0.925346	0.00878	0.976571	0.596406	1.59906	1.02399	0.625366	1.67671	0.976658	0.595913	1.60067	1.0239	0.624738	1.6781
