# Supplementary material for: Integrated molecular characterisation of the MAPK pathways in human cancers reveals pharmacologically vulnerable mutations and gene dependencies
Source: Commun Biol. 2021 Jan 4;4:9. doi: 10.1038/s42003-020-01552-6 (PMC7782843; doi:10.1038/s42003-020-01552-6)
Supplement: Supplementary file 6 — Supplementary Data 3 [file 42003_2020_1552_MOESM6_ESM.xlsx]

## Sheet: Dependency of MAPK Genes
HugoSymbol	Number of highly depedent cell lines
MYC	670
WNK1	670
BCAR1	593
GRB2	581
LAMTOR2	533
RAC1	517
PPP1CA	505
LAMTOR3	486
HSF1	477
PTK2	466
PTPN11	445
PXN	336
KRAS	276
TRAF2	229
MAPKAP1	178
DAXX	173
CDC42SE1	165
MAP2K7	165
TSC2	146
JUN	140
SOS1	138
MAP3K11	103
CRK	92
HRAS	79
MAPK14	79
MAPK1	73
BRAF	72
RAF1	64
MAP3K7	60
NRAS	55
TSC1	50
ATF1	46
SHC1	45
DUSP22	44
DUSP4	38
SPAG9	35
TP53	34
DUSP10	31
DUSP3	30
JUND	28
MAP2K1	28
MAP4K2	28
BCL2	27
MAP2K2	26
DDIT3	24
DUSP8	24
RPS6KA3	24
TRAF6	24
CREB1	23
MAP3K2	20
NF1	14
PRKACA	13
MAPK3	11
NFKB1	11
PRKCA	11
MAP3K6	10
OSM	10
MAP3K3	9
MKNK2	9
ARRB1	8
MAP3K4	8
NR4A1	8
PAK1	8
STAT2	8
BAD	7
DUSP1	7
DUSP16	7
DUSP19	7
FOS	7
MAP2K5	7
MAP3K5	7
DUSP13	6
MAPK12	6
DUSP5	5
DUSP6	5
MAP2K3	5
TAOK2	5
FOXO3	4
MAPK10	4
PAX6	4
BCL2L11	3
DUSP14	3
MAP4K1	3
MAPK13	3
MAPKAPK2	3
TAOK1	3
TCF7	3
TIAM1	3
DUSP26	2
MAP2K6	2
MAP3K1	2
MAP3K10	2
MAPK8IP1	2
RASGRF1	2
SOS2	2
YWHAB	2
ARRB2	1
DUPD1	1
DUSP15	1
IRAK1	1
MAP3K8	1
MAP4K4	1
MEF2A	1
NOX1	1
ARAF	0
ATF2	0
DUSP18	0
DUSP2	0
DUSP21	0
DUSP23	0
DUSP7	0
DUSP9	0
ELK1	0
ELK4	0
FLNA	0
KSR1	0
MAP2K4	0
MAP4K3	0
MAPK11	0
MAPK7	0
MAPK8	0
MAPK8IP3	0
MAPK9	0
MAPKAPK3	0
MKNK1	0
PAK5	0
PLA2G4A	0
RAP1GAP	0
RAP1GAP2	0
RASA1	0
RASGRF2	0
RPS6KA2	0
RPS6KA5	0
SH3RF1	0
STAT1	0
TIAM2	0

## Sheet: Fitness-Expression Correlation
HugoSymbol	Correlation (Achille fitness score vs Self-mRNA)	pValue	Essential Genes	Number of dependent Cell lines	Mean mRNA Expression
IRF4	-0.830732	4.45741e-171	FALSE	52	0.724516
SOX10	-0.783851	1.53169e-139	FALSE	194	0.554498
HNF1B	-0.753444	5.02849e-123	FALSE	93	0.942146
TP63	-0.702169	4.94637e-100	FALSE	58	1.29387
MYOD1	-0.643468	1.01763e-77	FALSE	10	0.138993
POU2AF1	-0.633951	3.7846e-76	FALSE	27	0.730214
GRHL2	-0.632145	1.34681e-75	FALSE	88	1.64643
MPL	-0.624109	3.46085e-73	FALSE	3	0.0940287
PAX8	-0.614674	1.90656e-70	FALSE	46	2.21948
HNF4A	-0.599758	2.68357e-66	FALSE	8	0.604088
MYB	-0.59716	1.34589e-65	FALSE	171	1.88847
MYCN	-0.59353	1.25035e-64	FALSE	19	0.948348
CCND2	-0.592634	2.15911e-64	FALSE	47	1.36672
KLF5	-0.58389	4.06371e-62	FALSE	148	3.65478
ZEB2	-0.573466	1.70635e-59	FALSE	111	2.34276
TFAP2B	-0.5674	5.19934e-58	FALSE	11	0.282918
CCND1	-0.537611	2.93005e-50	TRUE	528	6.2443
GATA1	-0.547172	7.2804e-50	FALSE	6	0.140538
MITF	-0.52687	7.64099e-49	FALSE	21	2.12738
IKZF1	-0.52334	4.20675e-48	FALSE	11	0.739737
SPI1	-0.521138	8.156e-47	FALSE	25	0.529468
PIM2	-0.531635	1.1418e-46	FALSE	31	3.30105
MEF2B	-0.513642	4.1247e-46	FALSE	11	0.718388
CCND3	-0.510533	1.73839e-45	FALSE	114	5.46164
BCL2	-0.505697	1.58303e-44	FALSE	27	1.68303
MYC	-0.504869	1.35766e-43	TRUE	650	6.1206
OTX2	-0.494373	2.43617e-42	FALSE	7	0.298386
SOX2	-0.492139	6.43614e-42	FALSE	22	1.51808
PAX5	-0.489796	1.76918e-41	FALSE	15	0.433866
GATA3	-0.481883	5.07942e-40	FALSE	95	1.82149
PHOX2B	-0.481342	6.37025e-40	FALSE	5	0.204346
NEUROD1	-0.478303	2.25516e-39	FALSE	6	0.193795
CDKN1A	0.47339	1.69461e-38	FALSE	2	5.08303
FERMT2	-0.462671	1.23446e-36	FALSE	393	3.98259
FOXA2	-0.458958	5.26442e-36	FALSE	35	0.92844
MEF2C	-0.457712	8.53318e-36	FALSE	27	1.98062
CDK6	-0.45538	2.09481e-35	FALSE	365	3.78119
LTO1	0.455065	2.3631e-35	TRUE	665	4.60115
IKZF3	-0.454108	3.40926e-35	FALSE	32	0.475073
GFI1	-0.456296	6.03127e-35	FALSE	16	1.06624
MDM2	-0.451694	8.54193e-35	FALSE	188	4.72218
SOX1	-0.449726	1.79635e-34	FALSE	3	0.205631
ASCL1	-0.44789	3.57764e-34	FALSE	9	0.366817
EBF1	-0.446219	6.67454e-34	FALSE	19	0.765174
CFLAR	-0.445826	7.72676e-34	FALSE	420	4.796
PARD6B	-0.443742	1.67169e-33	FALSE	110	1.66424
IRS4	-0.45673	2.21668e-33	FALSE	10	0.0897876
DUSP4	-0.440649	5.20611e-33	FALSE	35	3.19452
BUD13	0.43829	1.22821e-32	TRUE	595	4.01954
ISL1	-0.436816	2.09315e-32	FALSE	13	0.827183
GEMIN8	0.447801	5.26125e-32	TRUE	582	3.56443
NEDD9	-0.434179	5.39577e-32	FALSE	12	2.62604
TRPS1	-0.433271	7.46042e-32	FALSE	10	1.87512
HAND2	-0.430291	2.14731e-31	FALSE	9	0.790288
LIN28B	-0.429561	2.77666e-31	FALSE	12	0.816847
SPDEF	-0.427982	4.83517e-31	FALSE	10	0.721227
SNAI2	-0.426736	2.51925e-30	FALSE	55	2.65767
TIPARP	-0.422808	2.9144e-30	FALSE	140	3.98969
ZEB1	-0.4192	3.22119e-29	FALSE	55	2.25781
CCNE1	-0.418598	3.93822e-29	FALSE	52	3.74994
PIK3CD	-0.412694	8.93247e-29	FALSE	32	2.19052
RPA2	0.411807	1.19906e-28	TRUE	666	5.7302
PRDM1	-0.411612	1.27906e-28	FALSE	17	1.12116
LMO2	-0.410151	2.07391e-28	FALSE	22	1.22291
FNTA	0.409444	2.61751e-28	TRUE	556	5.59463
WDR46	0.407866	4.39287e-28	TRUE	619	5.7595
PDGFRA	-0.404862	1.16829e-27	FALSE	52	0.98919
NRDE2	0.403975	1.55644e-27	TRUE	666	2.98352
WWTR1	-0.407235	1.61731e-27	FALSE	301	4.3417
ESR1	-0.403826	1.63347e-27	FALSE	11	0.417656
FOXA1	-0.403595	1.75994e-27	FALSE	31	2.16841
TTI2	0.401179	3.82408e-27	TRUE	660	3.22716
RCL1	0.400281	5.09444e-27	TRUE	640	3.7353
POU2F3	-0.398998	7.66265e-27	FALSE	4	0.496107
PHOX2A	-0.395844	2.07515e-26	FALSE	22	0.26678
MYOG	-0.393628	4.15209e-26	FALSE	4	0.137394
PSMD6	0.392666	5.60242e-26	TRUE	666	6.44477
ASH2L	0.395865	5.78381e-26	FALSE	160	4.71799
UXT	0.404218	1.85409e-25	TRUE	605	7.00753
IRS2	-0.388228	2.20164e-25	FALSE	270	2.20867
USE1	0.387825	2.49009e-25	FALSE	297	4.83195
ZNF217	-0.390035	3.43339e-25	FALSE	368	4.48148
FOSL1	-0.386543	3.68221e-25	FALSE	194	4.86944
RNF113A	0.398663	3.97201e-25	TRUE	621	3.9416
HNF1A	-0.38614	4.16218e-25	FALSE	30	0.471722
GLE1	0.383816	8.40886e-25	TRUE	627	4.54914
TBR1	-0.382973	1.08391e-24	FALSE	4	0.108668
EIF3G	0.382837	1.12909e-24	TRUE	666	7.48475
PSMB1	0.382464	1.26268e-24	TRUE	647	8.11126
BCL11B	-0.382344	1.30897e-24	FALSE	7	0.541411
PPARG	-0.3835	2.42409e-24	FALSE	15	2.69894
MED11	0.38147	4.40807e-24	TRUE	654	4.14453
NFIB	-0.377988	4.7872e-24	FALSE	27	2.62531
NKAPD1	0.37516	1.09918e-23	TRUE	570	4.27603
RNMT	0.377033	1.60605e-23	TRUE	653	4.30635
FLT3	-0.373685	1.69048e-23	FALSE	36	0.261742
GFI1B	-0.37463	3.20831e-23	FALSE	11	0.234893
MBNL1	-0.370449	4.31182e-23	FALSE	106	5.38831
ICE1	0.370234	4.58739e-23	TRUE	592	3.93053
NSRP1	0.368178	8.26823e-23	FALSE	265	4.83887
RPL30	0.368148	8.33757e-23	TRUE	462	11.5788
PSMC2	0.367736	9.37889e-23	TRUE	666	7.46776
MECOM	-0.368909	1.62809e-22	FALSE	13	2.25484
MYF5	-0.363836	2.8286e-22	FALSE	8	0.0393665
FOXR1	-0.363833	2.83088e-22	FALSE	3	0.0503985
PSMD3	0.363089	3.48854e-22	TRUE	666	6.77487
SNAPC3	0.362645	3.95096e-22	TRUE	666	3.91996
IRF8	-0.361509	5.42652e-22	FALSE	12	0.878503
CDX2	-0.360634	6.92373e-22	FALSE	22	0.757876
ARCN1	0.360389	7.41156e-22	TRUE	665	6.52386
NSMCE4A	0.359992	8.27472e-22	FALSE	249	5.07545
CDC40	0.362768	8.98076e-22	TRUE	636	3.6658
CWF19L2	0.359563	9.31926e-22	TRUE	632	2.82592
CDH2	-0.359165	1.04034e-21	FALSE	57	3.16571
CD19	-0.355263	3.03828e-21	FALSE	8	0.444198
RPP38	0.354906	3.3481e-21	TRUE	466	4.14729
SOX17	-0.354887	3.3658e-21	FALSE	2	0.391198
NFATC2	-0.354524	3.71518e-21	FALSE	8	1.2856
FERMT1	-0.353953	4.33876e-21	FALSE	30	2.63299
IGF2BP1	-0.352688	6.11127e-21	FALSE	19	2.05048
C11orf53	-0.351945	7.46918e-21	FALSE	4	0.213009
ATP6AP2	0.363162	7.93724e-21	TRUE	621	6.30302
TFAP2A	-0.351414	8.61766e-21	FALSE	23	3.30311
PSMC6	0.3506	1.07215e-20	TRUE	666	6.58247
CDKN1C	0.350272	1.17094e-20	FALSE	1	1.57829
WDR7	0.3499	1.29326e-20	TRUE	655	2.09737
ELMO3	-0.349103	1.60028e-20	FALSE	4	2.20685
FOXF1	-0.349034	1.62998e-20	FALSE	9	0.648529
MED14	0.362689	1.83316e-20	TRUE	603	4.27674
EIF3M	0.347454	2.48137e-20	TRUE	664	8.51131
NUP98	0.346763	2.97956e-20	TRUE	661	5.50221
EGFR	-0.3462	3.4579e-20	FALSE	79	3.7838
ERBB2	-0.345382	4.28992e-20	FALSE	115	4.48706
TBX2	-0.344923	4.83978e-20	FALSE	28	1.46908
CCT5	0.343976	6.20492e-20	TRUE	665	8.88602
WBP11	0.343919	6.2992e-20	TRUE	666	5.26176
EIF3B	0.343827	6.45271e-20	TRUE	666	7.32389
RPS3	0.342001	1.039e-19	TRUE	666	11.7993
TAF2	0.344753	1.09097e-19	TRUE	619	4.48418
TAF1D	0.344488	1.16815e-19	TRUE	500	6.77568
POP7	0.341501	1.18291e-19	TRUE	543	5.8368
EIF3H	0.34137	1.22385e-19	TRUE	649	8.42429
BATF3	-0.3411	1.31259e-19	FALSE	5	1.56344
CRNKL1	0.340686	1.46111e-19	TRUE	666	3.9363
DUSP10	-0.339679	1.89559e-19	FALSE	31	2.9745
GTF2E2	0.342091	2.16099e-19	TRUE	653	4.70368
GPKOW	0.347626	4.16843e-19	TRUE	620	4.34156
NUP58	0.336502	4.27926e-19	FALSE	236	4.76396
FDXR	0.335953	4.92152e-19	TRUE	610	3.83339
ITGB3	-0.335326	5.77201e-19	FALSE	31	1.75913
PAX3	-0.335188	5.97665e-19	FALSE	15	0.701887
TUBGCP3	0.334551	7.02409e-19	TRUE	663	4.29103
ARHGAP45	-0.334497	7.12034e-19	FALSE	29	3.84933
KLB	-0.334419	7.26166e-19	FALSE	3	0.170093
FGFR1	-0.334294	7.49627e-19	FALSE	59	4.04878
MZT1	0.333123	1.00709e-18	TRUE	535	4.94866
LDB1	-0.335308	1.19662e-18	FALSE	77	4.99018
NDC80	0.332125	1.29438e-18	TRUE	666	5.01894
CHMP4B	0.330935	1.74311e-18	TRUE	609	6.63508
NUDCD3	0.330671	1.86213e-18	TRUE	505	5.43228
TEX10	0.332996	2.12373e-18	TRUE	637	4.3094
SEC13	0.329722	2.3586e-18	TRUE	666	6.6516
PABPN1	0.332539	2.37755e-18	TRUE	654	6.87804
NUP88	0.329514	2.48367e-18	TRUE	664	5.90812
POLR2H	0.332297	2.52377e-18	TRUE	653	6.81432
ZC3H13	0.328881	2.90543e-18	FALSE	185	4.33604
PSMA7	0.328711	3.03113e-18	TRUE	666	8.70331
GAB2	-0.328113	3.51397e-18	FALSE	110	2.40389
RAPGEF2	-0.32773	3.86249e-18	FALSE	5	3.48376
PSMC5	0.327512	4.07578e-18	TRUE	666	7.47665
NARS	0.327405	4.18523e-18	TRUE	666	7.11931
SRPRA	0.327311	4.28332e-18	TRUE	539	6.13783
RPL22L1	-0.32727	4.32637e-18	FALSE	153	6.85421
NCKAP1	-0.326531	5.18941e-18	TRUE	468	5.63787
POLR3D	0.329087	5.5411e-18	TRUE	613	4.36092
CFDP1	0.326154	5.69249e-18	TRUE	612	6.03241
TFAP2C	-0.325429	6.79839e-18	FALSE	75	2.16685
EFNA5	-0.325316	6.98977e-18	FALSE	4	2.22978
FOXR2	-0.335867	7.24062e-18	FALSE	10	0.176707
ITGAV	-0.324013	9.60394e-18	FALSE	317	4.78133
HIST1H3C	-0.323817	1.00738e-17	FALSE	56	0.717001
DAB2IP	0.323195	1.17186e-17	FALSE	0	3.25541
FAM24A	0.322914	1.25439e-17	FALSE	0	0.00813412
THOC1	0.32241	1.41717e-17	TRUE	660	5.02716
ARHGAP29	-0.322246	1.4745e-17	FALSE	46	3.56119
UBA52	0.322074	1.53711e-17	TRUE	484	10.2524
TXN	0.321631	1.71064e-17	TRUE	665	8.84951
PRPF4	0.321589	1.72811e-17	TRUE	666	4.93483
SOX11	-0.321072	1.9573e-17	FALSE	12	0.632752
ERG	-0.320892	2.04372e-17	FALSE	2	0.430424
SAP30BP	0.319676	2.73682e-17	TRUE	666	5.93096
TNS4	-0.319652	2.75243e-17	FALSE	0	1.84614
CTDP1	0.32234	2.80847e-17	TRUE	654	3.27903
NOM1	0.319339	2.96625e-17	TRUE	627	3.89375
FLI1	-0.318042	4.04275e-17	FALSE	29	1.50088
BET1	0.317716	4.36806e-17	TRUE	228	4.70026
ABCF1	0.317714	4.36996e-17	TRUE	656	6.02426
RBM8A	0.320368	4.47968e-17	TRUE	654	7.63044
RPF1	0.317511	4.58672e-17	TRUE	642	5.45418
CINP	0.317406	4.70258e-17	TRUE	664	5.27064
ARL4C	-0.3167	5.55927e-17	FALSE	4	3.61618
CCNE2	-0.316645	5.63167e-17	FALSE	6	3.44863
PDGFRB	-0.316585	5.71287e-17	FALSE	11	1.25564
HAUS1	0.316227	6.21768e-17	TRUE	666	5.32782
VMA21	0.325099	8.89586e-17	FALSE	214	4.12031
FOXC2	-0.314562	9.20333e-17	FALSE	114	0.762888
LPAR1	-0.314442	9.468e-17	FALSE	11	2.25223
CCT6A	0.313305	1.23575e-16	TRUE	654	7.91592
ZW10	0.313233	1.25655e-16	TRUE	491	3.83913
AFF2	-0.325646	1.38608e-16	FALSE	1	0.43268
PROX1	-0.312267	1.57431e-16	FALSE	2	0.662189
TCF3	-0.312082	1.64356e-16	FALSE	21	6.08434
UFD1	0.311949	1.69537e-16	TRUE	664	6.52484
GPX8	-0.311294	1.97401e-16	FALSE	56	4.39764
EXOC3	0.310772	2.22747e-16	TRUE	619	5.0286
TNFSF10	-0.309913	2.71685e-16	FALSE	16	2.42837
FOXQ1	0.309793	2.79351e-16	FALSE	0	1.37659
CDKN2A	0.312337	2.89316e-16	FALSE	7	3.8677
ITM2A	0.319865	2.90612e-16	FALSE	0	1.02431
VPS36	0.309427	3.03888e-16	FALSE	111	4.06618
YAP1	-0.312088	3.06229e-16	FALSE	150	4.79158
VIRMA	0.309079	3.29234e-16	TRUE	649	4.72191
NOP56	0.308834	3.48354e-16	TRUE	666	8.26058
CXXC1	0.311127	3.81307e-16	TRUE	402	5.45332
C18orf21	0.307658	4.56211e-16	FALSE	10	4.26281
NOL7	0.306565	5.85519e-16	TRUE	611	6.16879
TGIF1	-0.306404	6.07293e-16	FALSE	35	5.61915
TRAPPC2B	0.305997	6.66244e-16	TRUE	626	3.93657
SEM1	0.305678	7.16311e-16	TRUE	662	8.90352
VPS37A	0.305449	7.54513e-16	TRUE	408	4.35025
CHCHD4	0.305224	7.94126e-16	TRUE	666	4.29502
EIF3E	0.304775	8.78977e-16	TRUE	666	8.35521
PSMD11	0.304608	9.12917e-16	TRUE	664	6.5924
CEP192	0.303527	1.16502e-15	TRUE	617	3.98203
DOCK10	-0.30307	1.29119e-15	FALSE	4	1.98614
KIRREL1	0.302432	1.49008e-15	FALSE	1	3.9895
TRIM71	-0.302062	1.61883e-15	FALSE	13	0.299665
BCL2A1	-0.301949	1.66057e-15	FALSE	3	1.02308
IRS1	-0.301667	1.76858e-15	FALSE	34	2.67275
RBX1	0.301248	1.94197e-15	TRUE	368	6.11283
WTAP	0.300221	2.4411e-15	TRUE	530	5.78366
BCL6	-0.300169	2.46959e-15	FALSE	21	3.10159
GRPEL1	0.299922	2.60904e-15	TRUE	665	5.35158
PPIE	0.299571	2.82066e-15	TRUE	641	5.65192
POLR3F	0.302133	2.85491e-15	TRUE	654	3.47822
RIOK1	0.298832	3.32172e-15	TRUE	665	4.28896
TBCE	0.298613	3.48651e-15	TRUE	586	4.81866
TENT5C	0.298383	3.66849e-15	FALSE	0	0.931156
MED10	0.299956	4.59946e-15	TRUE	471	5.64603
NIP7	0.296452	5.60865e-15	TRUE	666	5.06859
CENPT	0.296311	5.78525e-15	TRUE	651	4.85342
MED21	0.298536	6.26428e-15	TRUE	564	4.89599
RINT1	0.2954	7.05957e-15	TRUE	522	4.08726
MFAP1	0.294886	7.8964e-15	TRUE	666	5.11787
ZNF131	0.294644	8.32321e-15	TRUE	627	4.92384
RNF139	-0.294088	9.39174e-15	FALSE	29	4.45163
UBA1	0.303436	1.02934e-14	TRUE	622	7.01162
LSM8	0.293448	1.07888e-14	TRUE	665	5.60849
ZFP36L1	-0.293378	1.09538e-14	FALSE	157	5.74744
MED6	0.295252	1.27149e-14	TRUE	654	4.96913
BAMBI	-0.292646	1.28329e-14	FALSE	25	3.12834
HAUS4	0.29188	1.51348e-14	TRUE	660	5.2071
ESS2	0.291821	1.53271e-14	TRUE	660	3.55941
KCNK5	-0.291517	1.63641e-14	FALSE	9	1.64362
SMAD7	-0.29105	1.80904e-14	FALSE	30	3.21322
CDC26	0.29083	1.89621e-14	TRUE	501	5.54298
MAF	-0.290621	1.98298e-14	FALSE	16	0.809574
IGF1R	-0.290463	2.05143e-14	FALSE	116	3.20122
LYL1	-0.290121	2.20706e-14	FALSE	21	0.85672
SART3	0.290021	2.25454e-14	TRUE	666	5.18027
RPL8	0.29	2.26474e-14	TRUE	666	11.1152
DOCK2	-0.289997	2.26608e-14	FALSE	5	1.57583
RPP14	0.289782	2.37242e-14	TRUE	664	3.37577
WARS	0.289522	2.50793e-14	TRUE	666	7.18452
VGLL1	-0.301369	2.57555e-14	FALSE	0	1.1983
ITGB5	-0.289281	2.64024e-14	FALSE	229	5.58661
VGLL2	-0.289064	2.76497e-14	FALSE	2	0.251518
TEAD3	-0.289036	2.78121e-14	TRUE	239	3.2552
CIAPIN1	0.288946	2.83531e-14	TRUE	666	5.62791
EPHA2	0.288887	2.8712e-14	FALSE	0	4.83434
ZBTB18	-0.288886	2.87153e-14	FALSE	9	3.04364
THOC7	0.28881	2.91813e-14	TRUE	666	6.11002
MED30	0.291058	3.09865e-14	TRUE	654	4.49342
CLTC	0.287464	3.88229e-14	TRUE	665	6.79306
COPS6	0.287362	3.96636e-14	TRUE	666	7.2044
DYRK1A	-0.286753	4.51097e-14	FALSE	86	4.02539
COPS3	0.286294	4.9685e-14	TRUE	666	6.45505
JUNB	-0.286117	5.15674e-14	FALSE	128	5.525
EZR	-0.286077	5.20077e-14	FALSE	2	6.9779
COG3	0.286058	5.2214e-14	TRUE	656	3.76391
HMGA2	-0.288399	5.40991e-14	FALSE	6	3.71596
ZMIZ1	-0.285733	5.59092e-14	FALSE	67	4.22003
FAM83H	-0.285011	6.50408e-14	FALSE	38	3.138
BCAS2	0.284434	7.33927e-14	TRUE	498	5.72655
TRAPPC11	0.284359	7.4549e-14	TRUE	664	3.75641
RPS21	0.28396	8.10127e-14	TRUE	539	11.8897
ZNF407	0.282607	1.07331e-13	TRUE	600	1.78211
ZNF74	-0.282387	1.12336e-13	FALSE	34	2.84034
JUN	-0.282375	1.12633e-13	FALSE	134	5.12013
SQSTM1	-0.282348	1.13253e-13	FALSE	20	7.58753
MEF2D	-0.282217	1.16371e-13	FALSE	19	3.81799
CCT4	0.28164	1.31108e-13	TRUE	666	7.37322
CDKN2C	0.281537	1.33941e-13	FALSE	0	4.36103
PPA1	0.281228	1.42749e-13	TRUE	656	7.33068
DHX38	0.283649	1.44261e-13	FALSE	206	5.3187
TFIP11	0.280996	1.49756e-13	TRUE	647	4.34456
GAR1	0.280158	1.77895e-13	TRUE	556	5.40126
MDN1	0.280032	1.8256e-13	TRUE	665	4.00099
BRIX1	0.279513	2.03048e-13	TRUE	666	5.88786
SOX9	-0.279497	2.03736e-13	FALSE	139	2.89775
AP1M1	-0.278515	2.4902e-13	FALSE	34	5.28
SRP72	0.278485	2.50547e-13	TRUE	664	5.93121
HIC2	-0.278299	2.60237e-13	FALSE	8	1.9218
BUD23	0.280254	2.87456e-13	TRUE	654	7.11605
TUBGCP5	0.277461	3.0857e-13	TRUE	665	3.56887
E2F3	-0.27682	3.51435e-13	FALSE	178	3.88887
DOCK7	-0.276143	4.02976e-13	FALSE	70	4.1726
SESN3	0.275918	4.21723e-13	FALSE	0	1.69427
CUL1	0.27579	4.32744e-13	TRUE	662	5.32255
INTS8	0.275522	4.56762e-13	TRUE	643	4.74247
PSMA3	0.275416	4.66675e-13	TRUE	666	7.57457
SCFD1	0.275014	5.05975e-13	TRUE	666	5.31578
DENND4A	-0.274848	5.23078e-13	FALSE	30	2.7746
SUDS3	0.277171	5.3344e-13	FALSE	277	4.26822
TRMT6	0.274746	5.33986e-13	TRUE	289	4.48715
BOP1	0.274286	5.8552e-13	TRUE	666	5.86734
DDX56	0.274106	6.0703e-13	TRUE	666	6.00161
TWIST1	-0.276333	6.30108e-13	FALSE	6	1.99743
TCF7L2	-0.273698	6.58761e-13	FALSE	44	3.2688
ATRIP	0.273688	6.60085e-13	TRUE	604	2.83312
ZPR1	0.273306	7.1241e-13	TRUE	666	5.16748
NPAT	0.275612	7.2702e-13	TRUE	635	2.8571
SKA1	0.272945	7.65656e-13	TRUE	456	3.71719
TEAD1	-0.272824	7.84307e-13	FALSE	120	4.59752
THOC5	0.272757	7.94737e-13	TRUE	657	4.76985
SPATA5	0.272411	8.51489e-13	TRUE	664	1.78135
PSMD7	0.27196	9.31255e-13	TRUE	666	7.02848
PSMC1	0.271883	9.45756e-13	TRUE	635	8.13293
TGS1	0.271816	9.58294e-13	TRUE	628	3.86618
RTF2	0.271527	1.01494e-12	TRUE	635	6.29197
HMX3	-0.270866	1.15668e-12	FALSE	5	0.316929
CCDC86	0.270769	1.17904e-12	TRUE	658	5.23045
SFTA3	-0.270752	1.18316e-12	FALSE	4	0.318289
AFG3L2	0.270692	1.19726e-12	TRUE	659	5.28375
RBSN	0.270536	1.23464e-12	FALSE	222	3.18195
SLFN11	0.270491	1.2455e-12	FALSE	0	2.48059
TCP1	0.270346	1.28176e-12	TRUE	666	7.78509
LAMTOR4	0.270221	1.3138e-12	TRUE	555	7.28875
EIF2S3	0.279263	1.31842e-12	TRUE	622	7.3088
PKP3	0.269974	1.37929e-12	FALSE	1	3.37152
IGHMBP2	-0.269088	1.64162e-12	FALSE	17	3.58495
SNAI1	-0.268841	1.72308e-12	FALSE	4	1.83855
ENC1	0.268582	1.81265e-12	FALSE	1	4.03893
PTPN23	0.268572	1.81627e-12	TRUE	656	3.84052
SART1	0.268143	1.9753e-12	TRUE	666	5.3489
CITED2	-0.269982	2.18757e-12	FALSE	35	4.8806
CD79A	-0.267232	2.35941e-12	FALSE	4	0.810993
NUP155	0.267219	2.36567e-12	TRUE	632	4.38022
TOMM20	0.267122	2.41045e-12	TRUE	661	6.76541
CSDE1	0.266995	2.47084e-12	FALSE	303	7.84277
ESF1	0.266917	2.50873e-12	TRUE	664	4.10986
NUP62	0.266742	2.59518e-12	TRUE	659	5.8795
PSMA5	0.266554	2.69212e-12	TRUE	666	6.69742
NACA	0.268165	3.10521e-12	TRUE	654	10.6088
C1orf131	0.265813	3.10764e-12	FALSE	221	4.34878
BYSL	0.26575	3.146e-12	TRUE	665	4.96402
NR5A1	-0.265736	3.15463e-12	FALSE	7	0.11367
POLR2C	0.267639	3.43444e-12	TRUE	654	6.07467
EIF3D	0.26526	3.45863e-12	TRUE	666	7.71335
USPL1	0.265131	3.54557e-12	TRUE	659	3.28574
TWISTNB	0.265054	3.59891e-12	TRUE	663	3.90426
EXOC4	0.264709	3.84618e-12	TRUE	565	4.69235
SALL1	-0.266602	4.18713e-12	FALSE	4	0.996199
SATB2	-0.26659	4.19735e-12	FALSE	14	2.08651
DROSHA	0.263526	4.82759e-12	FALSE	287	5.57448
MED28	0.265588	5.07866e-12	TRUE	600	4.95984
PMVK	0.263224	5.11492e-12	FALSE	399	5.11181
DCPS	0.263211	5.12759e-12	FALSE	268	4.42116
MED17	0.265411	5.25205e-12	TRUE	653	4.24595
NUP214	0.26305	5.28861e-12	TRUE	665	4.36412
PIK3C3	0.262997	5.34225e-12	TRUE	646	4.25951
NCAPD2	0.265194	5.47342e-12	TRUE	649	6.14855
ACTB	-0.265016	5.66052e-12	TRUE	488	11.3226
MST1R	0.262512	5.86083e-12	FALSE	3	2.53685
RAE1	0.262251	6.16038e-12	TRUE	666	5.61293
ATP6AP1	0.270975	6.26422e-12	TRUE	620	6.46439
MED20	0.264167	6.64634e-12	TRUE	512	4.28936
SF3B5	0.261524	7.07433e-12	TRUE	666	7.11628
BCL2L1	-0.26113	7.62459e-12	TRUE	555	6.12864
TRAPPC4	0.260952	7.88579e-12	TRUE	665	6.2087
CDH11	-0.260914	7.9425e-12	FALSE	1	1.59441
HAUS7	0.269572	8.11305e-12	TRUE	621	5.05857
GATA2	-0.259778	9.84597e-12	FALSE	3	2.9163
SEH1L	0.259664	1.00603e-11	TRUE	664	5.05541
PSMB2	0.25947	1.04349e-11	TRUE	666	6.23258
HEATR1	0.259238	1.09011e-11	TRUE	666	4.1001
PI4KA	0.259143	1.1098e-11	TRUE	665	4.80342
PREX1	-0.259077	1.12374e-11	FALSE	19	2.22344
ABT1	0.261339	1.13009e-11	TRUE	315	3.92014
PPM1D	-0.259037	1.13222e-11	FALSE	56	2.96252
PSMA6	0.258495	1.2536e-11	TRUE	666	8.11389
MPDU1	0.258373	1.28262e-11	FALSE	43	6.00291
MAK16	0.258085	1.35377e-11	TRUE	666	3.97247
EBF3	-0.257996	1.37648e-11	FALSE	7	0.728206
TTC1	0.257963	1.38503e-11	TRUE	662	5.85938
PDCD11	0.257759	1.43882e-11	TRUE	666	4.64657
TARS	0.257739	1.44424e-11	TRUE	666	7.40603
UBE2J1	-0.25768	1.46034e-11	FALSE	11	4.42014
NFS1	0.257626	1.47514e-11	TRUE	666	5.20295
TNFAIP3	-0.257456	1.52267e-11	FALSE	9	2.85524
ZNHIT1	0.257082	1.6329e-11	FALSE	234	5.84417
RBM28	0.257004	1.65666e-11	TRUE	665	5.19914
NOL6	0.256836	1.70951e-11	TRUE	665	4.73695
RUNX1	-0.25679	1.7241e-11	FALSE	28	3.62531
PSMB4	0.256695	1.75502e-11	TRUE	666	8.58459
PMPCB	0.256039	1.98277e-11	TRUE	666	6.0126
EIF5	0.255858	2.05025e-11	TRUE	666	7.12144
SOCS3	-0.255837	2.05823e-11	FALSE	155	3.04177
MYT1	-0.255122	2.34963e-11	FALSE	10	0.502726
NCBP2	0.25736	2.35915e-11	TRUE	654	6.26031
NOL8	0.254968	2.41788e-11	TRUE	650	4.66648
KLF6	-0.254953	2.4243e-11	FALSE	9	4.98825
SF3B4	0.254946	2.42745e-11	TRUE	666	5.91666
SOX6	-0.254816	2.48652e-11	FALSE	5	0.867717
NUP107	0.254556	2.60882e-11	TRUE	651	5.9454
GTF3C6	0.256555	2.7342e-11	TRUE	586	6.1231
DDX24	0.254215	2.77818e-11	TRUE	664	6.63363
PIM1	-0.256348	2.83964e-11	FALSE	1	4.02806
TRRAP	0.255927	3.06601e-11	TRUE	654	4.14018
NCKAP1L	-0.25302	3.46056e-11	FALSE	27	0.799503
UTP3	0.255023	3.61412e-11	TRUE	653	5.00219
ZRSR2	0.261247	3.64962e-11	TRUE	622	3.48351
LSM3	0.252685	3.67903e-11	TRUE	666	4.34203
RAC1	-0.252667	3.69127e-11	TRUE	496	7.70817
NGDN	0.252598	3.738e-11	FALSE	124	5.7231
PELP1	0.254695	3.83569e-11	TRUE	654	4.93544
MAFF	-0.252181	4.03427e-11	FALSE	35	3.43125
CLMP	-0.252072	4.1158e-11	FALSE	3	1.92458
FTSJ3	0.251975	4.18895e-11	TRUE	562	5.51388
ACTR1A	-0.251946	4.21114e-11	TRUE	614	5.64989
NOP2	0.251944	4.21291e-11	TRUE	666	5.96337
NKAP	0.260288	4.32556e-11	TRUE	621	2.52498
LEF1	-0.253924	4.41021e-11	FALSE	4	2.24248
INTS10	0.251675	4.42409e-11	FALSE	376	5.21719
EXOSC3	0.251653	4.44239e-11	TRUE	660	5.50106
SOX8	-0.251643	4.45026e-11	FALSE	5	0.636038
LENG8	0.25158	4.50161e-11	TRUE	627	6.02187
SNIP1	0.251362	4.68366e-11	TRUE	664	3.01995
IKZF2	-0.251158	4.8608e-11	FALSE	2	1.46164
CHMP6	0.250938	5.05955e-11	TRUE	666	4.02631
RRP1	0.250753	5.23193e-11	TRUE	648	4.85549
TANGO6	0.250676	5.30552e-11	TRUE	666	2.56058
CEBPA	-0.250563	5.41531e-11	FALSE	72	1.70083
CCT2	0.250456	5.5219e-11	TRUE	664	8.02447
RNPS1	0.252049	6.18154e-11	TRUE	651	7.32542
KLF1	-0.252	6.23572e-11	FALSE	28	0.194702
GPATCH1	0.249769	6.25311e-11	FALSE	222	2.94921
PRPF18	0.249724	6.30335e-11	TRUE	414	4.04998
AKT3	-0.249568	6.48439e-11	FALSE	0	2.77345
YKT6	0.24921	6.91666e-11	TRUE	666	6.38536
ELP4	0.251389	6.95657e-11	FALSE	264	3.59291
GINS3	0.249013	7.16671e-11	TRUE	663	3.77097
COG8	0.248585	7.73983e-11	TRUE	432	4.13546
TMEM173	0.248448	7.93325e-11	FALSE	0	3.76779
SLBP	0.250325	8.40964e-11	TRUE	318	6.15423
BUD31	0.247674	9.11502e-11	TRUE	666	6.87321
TNS3	-0.24767	9.12163e-11	FALSE	119	4.21521
BCAR3	-0.247601	9.2352e-11	FALSE	9	4.08362
RBM39	0.247497	9.40819e-11	TRUE	666	7.67729
NUDC	0.24747	9.45427e-11	TRUE	659	6.73123
COL1A1	0.247195	9.93085e-11	FALSE	0	3.52947
SF3A3	0.247099	1.01013e-10	TRUE	666	6.25149
THAP12	0.247091	1.01156e-10	TRUE	500	5.05415
LASP1	-0.247087	1.01242e-10	FALSE	7	6.5802
SNW1	0.24884	1.09435e-10	TRUE	654	6.07756
DIMT1	0.246602	1.10394e-10	TRUE	500	4.72176
CCT8	0.246571	1.10992e-10	TRUE	661	7.80509
RUNX2	-0.246548	1.1146e-10	FALSE	26	2.28567
RBBP8	0.248463	1.16976e-10	TRUE	646	4.98469
ALK	-0.246079	1.2115e-10	FALSE	10	0.496944
DDX20	0.246012	1.22606e-10	TRUE	647	3.32252
TRIO	-0.245876	1.25609e-10	FALSE	29	5.52833
BCAR1	-0.245826	1.2673e-10	TRUE	574	4.64373
VPS16	0.245817	1.26937e-10	FALSE	230	4.53155
PPIL2	0.245802	1.27263e-10	TRUE	633	4.69853
COG2	0.245252	1.40297e-10	TRUE	635	3.9917
RPL5	0.245209	1.41386e-10	TRUE	666	10.4628
RPP40	0.244968	1.47556e-10	TRUE	664	4.23801
IRF2BP2	-0.244928	1.48588e-10	FALSE	98	5.67674
MED19	0.246742	1.5832e-10	FALSE	441	4.42478
FIP1L1	0.244564	1.58472e-10	TRUE	652	5.66487
NUDT21	0.246559	1.63468e-10	TRUE	654	6.28092
EPRS	0.244208	1.6874e-10	TRUE	664	6.31874
SPCS3	0.244145	1.70631e-10	TRUE	657	5.60107
VCL	-0.243837	1.80142e-10	FALSE	106	5.41716
RBM17	0.243304	1.9785e-10	TRUE	665	6.38863
FGFR2	-0.242842	2.14543e-10	FALSE	11	2.02745
NSMCE3	0.242487	2.2832e-10	TRUE	664	2.42876
LIN54	0.242397	2.31935e-10	TRUE	378	2.93247
INTS9	0.242243	2.38276e-10	TRUE	666	3.58705
MSX2	-0.241969	2.49945e-10	FALSE	2	1.71535
TSEN2	0.24172	2.61076e-10	TRUE	645	3.81048
NFKB2	-0.241591	2.6697e-10	FALSE	63	4.3549
GTF2F1	0.243686	2.69423e-10	TRUE	260	5.82174
GLI1	-0.24151	2.70764e-10	FALSE	40	1.1428
VPS53	0.241417	2.75225e-10	FALSE	13	3.52272
AFF1	-0.243523	2.77146e-10	FALSE	0	3.30578
NELFA	0.243418	2.82221e-10	TRUE	642	4.5809
EIF3C	0.241244	2.8364e-10	FALSE	0	7.79765
RPS5	0.241097	2.90977e-10	TRUE	656	10.4388
GATA6	-0.240956	2.98174e-10	FALSE	5	1.70681
CHMP2A	0.240697	3.11942e-10	TRUE	666	6.92722
NR2F1	-0.240356	3.30921e-10	FALSE	3	2.5455
CDKN2B	0.240205	3.39713e-10	FALSE	2	2.01612
DNAJC15	-0.240181	3.41107e-10	FALSE	0	3.06365
COPS5	0.242138	3.51765e-10	TRUE	654	6.09431
ERBB4	-0.23992	3.56854e-10	FALSE	2	0.380034
TSEN54	0.239905	3.5779e-10	TRUE	665	4.83398
GTF3A	0.239788	3.65095e-10	TRUE	663	6.573
MMS19	0.241884	3.67417e-10	TRUE	646	5.36921
NOC4L	0.239622	3.7578e-10	TRUE	665	4.22492
POU3F2	-0.239608	3.76649e-10	FALSE	0	0.7253
TOPBP1	0.239554	3.8018e-10	TRUE	659	5.03833
RXRA	-0.239323	3.95653e-10	FALSE	66	3.9783
TERF2	0.241288	4.06914e-10	TRUE	652	4.36827
ZNF608	-0.23907	4.13277e-10	FALSE	3	2.44865
UTP23	0.23835	4.67783e-10	TRUE	647	3.93936
HNF4G	-0.238271	4.74186e-10	FALSE	8	1.04896
CTNNB1	-0.240337	4.78615e-10	FALSE	70	7.06519
NUPL2	0.238131	4.85707e-10	FALSE	31	5.30298
IGBP1	0.247943	5.01642e-10	TRUE	608	5.3274
PSMD2	0.237863	5.08588e-10	TRUE	665	8.37732
TBP	0.239859	5.19147e-10	TRUE	370	3.9834
MED4	0.239678	5.35315e-10	TRUE	652	5.30252
NMD3	0.237413	5.49352e-10	TRUE	666	5.46211
EXOSC8	0.237297	5.60336e-10	TRUE	666	5.85836
POLE2	0.237275	5.6242e-10	TRUE	666	4.00614
COPB1	0.237263	5.63597e-10	TRUE	666	6.30416
NAF1	0.237194	5.70296e-10	TRUE	537	3.4067
RPL7	0.236761	6.14089e-10	TRUE	666	11.2921
SUPT16H	0.238864	6.14555e-10	TRUE	652	6.52746
EFL1	0.236586	6.32644e-10	TRUE	647	3.53479
RBM47	-0.236532	6.38467e-10	FALSE	30	2.93573
ZBTB17	0.236497	6.42266e-10	TRUE	596	4.19825
DIDO1	0.238569	6.45973e-10	FALSE	295	4.57576
HAUS6	0.236348	6.58783e-10	TRUE	665	3.59987
MYO10	-0.236102	6.8702e-10	FALSE	10	3.90136
BMS1	0.235982	7.01138e-10	TRUE	666	4.09556
SDAD1	0.235781	7.2545e-10	TRUE	613	4.5534
RPA1	0.235745	7.2994e-10	TRUE	666	5.4622
CSTF1	0.23748	7.76028e-10	TRUE	654	5.02604
EMC4	0.23527	7.91187e-10	TRUE	531	6.93372
ZNFX1	-0.235214	7.98778e-10	FALSE	14	3.68041
BRF2	0.235204	8.00058e-10	TRUE	666	3.44281
GGPS1	0.235108	8.13256e-10	TRUE	662	4.452
SOX5	-0.234883	8.4473e-10	FALSE	10	0.808696
VPS72	0.236857	8.61587e-10	TRUE	345	5.72189
CAPZB	0.234741	8.65256e-10	TRUE	662	7.81271
CACTIN	0.234714	8.69296e-10	TRUE	663	3.84105
VPS18	0.23455	8.93623e-10	TRUE	645	3.54217
DOCK5	-0.23454	8.95133e-10	FALSE	40	3.09926
RPL36	0.234314	9.29934e-10	TRUE	666	9.73465
ZNF296	-0.234198	9.48286e-10	FALSE	8	1.42529
PCID2	0.234072	9.68646e-10	TRUE	662	5.57613
EIF2B5	0.234062	9.70324e-10	TRUE	629	5.42481
EP300	-0.235959	1.00122e-09	FALSE	286	4.32538
CDC16	0.233753	1.02207e-09	TRUE	666	5.22735
FDFT1	-0.233614	1.04627e-09	FALSE	60	7.25134
MYBBP1A	0.233343	1.09508e-09	TRUE	630	5.42174
URB1	0.233326	1.09816e-09	TRUE	666	3.28086
CPSF2	0.235372	1.10419e-09	TRUE	654	5.09223
NOL10	0.233279	1.10684e-09	TRUE	666	4.51853
EVA1A	-0.233078	1.14487e-09	FALSE	2	2.83364
RAD1	0.232911	1.17741e-09	FALSE	272	4.89351
URI1	0.234931	1.1883e-09	TRUE	652	5.40581
TIMM29	0.232605	1.23933e-09	TRUE	519	3.92076
FAM210A	0.232361	1.29082e-09	FALSE	200	3.88604
ELP2	0.234264	1.32727e-09	TRUE	571	5.16999
MED9	0.234036	1.37837e-09	TRUE	609	3.43389
UBE2L3	0.234021	1.38186e-09	TRUE	624	5.8802
UBA3	0.23164	1.45612e-09	TRUE	662	5.49573
IK	0.231634	1.45758e-09	TRUE	665	6.91102
ISG15	-0.231506	1.48879e-09	FALSE	15	5.61967
TOP3A	0.231113	1.58954e-09	TRUE	666	4.28973
CDK7	0.233023	1.62929e-09	TRUE	654	5.33753
SNRPE	0.23297	1.6436e-09	TRUE	653	7.73233
PRPF4B	0.230852	1.66e-09	TRUE	301	5.0231
NUP205	0.230497	1.76073e-09	TRUE	666	5.83781
HERPUD1	-0.230496	1.76098e-09	FALSE	12	5.8492
PRPF8	0.230449	1.77478e-09	TRUE	666	6.93795
BCCIP	0.230409	1.78645e-09	FALSE	170	6.26606
DUSP22	-0.23035	1.80395e-09	FALSE	43	4.04365
GTF2F2	0.232176	1.87275e-09	TRUE	628	4.58038
TPR	0.232155	1.87922e-09	TRUE	651	5.21046
TSR1	0.229774	1.98432e-09	TRUE	666	5.14562
TMEM258	0.229295	2.14771e-09	TRUE	660	7.96851
RPL35	0.229248	2.16445e-09	TRUE	666	11.1023
DNAJC17	0.229118	2.21106e-09	TRUE	665	4.97744
ZBTB38	-0.229108	2.21467e-09	FALSE	6	4.36898
PIK3R5	-0.228718	2.36179e-09	FALSE	2	0.341545
ZFP36L2	-0.228262	2.5454e-09	FALSE	85	4.3548
HMX2	-0.228171	2.58343e-09	FALSE	2	0.304518
ZBTB7B	-0.227909	2.69666e-09	FALSE	56	4.04224
FOXP4	-0.227895	2.70315e-09	FALSE	5	3.65529
PARD3	-0.227877	2.71107e-09	FALSE	54	4.49773
WAPL	0.229587	2.85689e-09	FALSE	92	4.3979
ENY2	0.229327	2.9798e-09	FALSE	26	7.71604
RFTN1	0.227297	2.98055e-09	FALSE	0	2.51646
SLC40A1	0.227292	2.98328e-09	FALSE	0	1.68506
B3GNT5	-0.226966	3.14608e-09	FALSE	9	3.03317
BCL11A	-0.226617	3.33025e-09	FALSE	14	1.50909
NUP93	0.22655	3.36685e-09	TRUE	666	5.82498
USP5	0.22649	3.39968e-09	TRUE	665	5.74824
AGR2	-0.226258	3.53059e-09	FALSE	3	3.13987
EXOC2	0.22615	3.59327e-09	TRUE	301	3.8093
PSMD12	0.226067	3.64179e-09	TRUE	662	5.89261
DACH1	-0.22793	3.73371e-09	FALSE	6	0.634445
GTF2H1	0.22786	3.77632e-09	TRUE	621	4.97889
POLR2L	0.227763	3.83531e-09	TRUE	654	7.46715
SP110	-0.227672	3.89179e-09	FALSE	9	3.27867
AKIRIN2	0.227671	3.89267e-09	TRUE	649	4.88087
RRAS2	-0.225617	3.91768e-09	FALSE	7	4.99933
ASCL5	-0.225325	4.10721e-09	FALSE	70	0.274419
RPL38	0.225325	4.10747e-09	TRUE	666	10.9458
HDAC4	-0.227263	4.15592e-09	FALSE	41	2.88868
IPO9	0.227261	4.15732e-09	TRUE	642	4.8824
NCL	0.22516	4.21829e-09	TRUE	628	8.71088
ZBTB10	-0.22515	4.22528e-09	FALSE	2	2.28275
RAPGEFL1	-0.225114	4.24972e-09	FALSE	16	2.52373
CEP295	0.225073	4.27833e-09	FALSE	74	3.3752
USP36	0.225034	4.3056e-09	TRUE	666	4.84133
RGL1	-0.224714	4.53388e-09	FALSE	0	1.86742
MRPS33	0.224564	4.64428e-09	FALSE	5	6.40528
ATP6V1E1	0.224509	4.68636e-09	TRUE	662	6.74692
DHX16	0.224359	4.80039e-09	TRUE	652	5.16811
SOX21	-0.224354	4.80472e-09	FALSE	0	0.483004
CDH6	-0.224148	4.96648e-09	FALSE	3	1.2079
HIST1H2BG	-0.223797	5.25504e-09	FALSE	2	1.51632
PCF11	0.225779	5.269e-09	TRUE	653	4.74687
TTF1	0.225672	5.35963e-09	FALSE	129	3.8175
CT55	-0.231271	5.36094e-09	FALSE	1	0.258506
TSPAN5	0.223627	5.40019e-09	FALSE	0	2.92507
TMBIM1	0.223563	5.45642e-09	FALSE	0	5.83618
KRT19	-0.223492	5.51892e-09	FALSE	4	5.19869
PROSER2	0.223403	5.59806e-09	FALSE	2	2.79487
ELP3	0.224087	6.89166e-09	TRUE	652	4.51165
MBTPS2	0.229606	6.93903e-09	TRUE	608	3.61709
SF3B6	0.222042	6.95898e-09	TRUE	642	7.52883
KRAS	-0.221929	7.08532e-09	FALSE	268	4.02907
ESRRG	-0.221799	7.23285e-09	FALSE	4	0.367937
OSBP	0.221796	7.23605e-09	TRUE	307	4.65831
BRF1	0.223726	7.29588e-09	TRUE	650	4.00237
NFYC	0.223722	7.30042e-09	TRUE	651	5.19573
ATOH1	-0.221738	7.30369e-09	FALSE	1	0.0756681
PRAG1	0.221643	7.41549e-09	FALSE	0	2.36386
ZC3H3	0.221534	7.54417e-09	FALSE	119	3.19899
HCFC1R1	-0.221495	7.59174e-09	FALSE	81	5.65051
DSN1	0.221442	7.65566e-09	TRUE	650	4.80992
NRP1	0.221433	7.66691e-09	FALSE	1	3.79645
RACK1	0.22139	7.71942e-09	TRUE	666	11.0273
UPF2	0.221192	7.9656e-09	TRUE	665	3.89406
NPLOC4	0.221127	8.04802e-09	TRUE	665	5.64094
CRCP	0.221097	8.08708e-09	TRUE	665	4.63045
CD44	-0.221073	8.11773e-09	FALSE	8	6.70543
ATR	0.221038	8.16323e-09	TRUE	660	3.85834
RPN2	0.220743	8.55346e-09	TRUE	659	8.03516
WWC1	0.222635	8.66237e-09	FALSE	0	4.082
IRF2	-0.220647	8.6847e-09	FALSE	27	3.76509
ERCC3	0.222286	9.15045e-09	TRUE	530	5.25454
NAV2	-0.219994	9.62792e-09	FALSE	7	2.71178
RPAP2	0.219886	9.79426e-09	TRUE	663	3.27696
ORC5	0.219822	9.89378e-09	TRUE	502	4.44187
RPS12	0.219769	9.97622e-09	TRUE	664	10.9826
ZMAT5	0.219571	1.0292e-08	TRUE	666	4.03639
EIF3A	0.219563	1.03055e-08	TRUE	666	6.67082
INSM1	-0.221333	1.06211e-08	FALSE	1	0.383839
RBM42	0.219324	1.07007e-08	TRUE	597	6.07411
PLRG1	0.22127	1.07248e-08	TRUE	653	5.70542
SRP68	0.219225	1.08681e-08	TRUE	659	5.98071
GEMIN2	0.219117	1.10542e-08	FALSE	160	4.45035
GEMIN7	0.21896	1.13302e-08	TRUE	530	4.96106
MNAT1	0.22082	1.15039e-08	TRUE	652	5.29852
MEIS2	-0.218678	1.18436e-08	FALSE	3	3.32422
MCM10	0.218643	1.1908e-08	FALSE	190	3.78529
POLR2B	0.220592	1.19193e-08	TRUE	654	5.95983
IRF9	0.218377	1.24151e-08	FALSE	1	4.58012
PSMB5	-0.218143	1.28784e-08	TRUE	651	7.41867
DPAGT1	0.218137	1.28901e-08	TRUE	665	5.50456
GNL3	0.217929	1.33171e-08	TRUE	648	6.78095
ESRP2	-0.217778	1.36349e-08	FALSE	11	2.357
WAS	-0.225034	1.39523e-08	FALSE	1	1.08247
TUBB	-0.217619	1.3976e-08	TRUE	665	9.60618
ASCL2	-0.217492	1.42561e-08	FALSE	6	0.484246
TMCC3	0.217274	1.4748e-08	FALSE	0	1.42604
BTG1	-0.217268	1.47619e-08	FALSE	19	3.971
TAF4	0.219091	1.50395e-08	FALSE	215	3.61932
GTPBP4	0.217121	1.51047e-08	TRUE	666	5.67304
MYRF	-0.216989	1.54172e-08	FALSE	12	2.41426
EXOSC10	0.216893	1.56502e-08	TRUE	665	5.63047
ACSL4	-0.224139	1.59678e-08	FALSE	44	4.48889
GPS1	0.216713	1.6093e-08	TRUE	662	6.31394
TUBB4B	-0.216274	1.72276e-08	FALSE	130	8.5728
CSTF3	0.218197	1.72593e-08	TRUE	650	5.25736
SRP54	0.216225	1.7361e-08	TRUE	666	5.77811
ZNF687	-0.21606	1.78096e-08	TRUE	393	3.65165
NOP14	0.216022	1.79148e-08	TRUE	664	4.7528
TBCC	0.215706	1.88124e-08	TRUE	666	4.35739
SDC2	-0.215603	1.91151e-08	FALSE	1	3.41623
MED8	0.217523	1.91414e-08	TRUE	654	5.1408
TBCB	0.215495	1.94355e-08	TRUE	666	7.15078
TNPO3	0.215446	1.95838e-08	TRUE	666	5.03655
SPINT2	-0.215323	1.996e-08	FALSE	15	5.68257
RNF217	-0.21498	2.10431e-08	FALSE	1	2.02089
DDX23	0.214864	2.14226e-08	TRUE	665	6.16872
RPL13	0.214777	2.17115e-08	TRUE	666	11.0017
ACTG1	-0.214749	2.18057e-08	FALSE	214	10.9169
TIMM23	0.21469	2.20032e-08	TRUE	657	6.15452
SUPT5H	0.216576	2.21226e-08	TRUE	654	6.33771
SACS	-0.21451	2.262e-08	FALSE	6	2.9278
RBM18	0.214471	2.27576e-08	FALSE	130	3.63566
EXOSC6	0.214382	2.30709e-08	TRUE	665	3.13288
STMN1	-0.214249	2.35444e-08	FALSE	13	8.54117
ZNF423	-0.213936	2.4704e-08	FALSE	1	0.518265
TBX3	-0.213895	2.48586e-08	FALSE	33	2.38099
DHX8	0.213833	2.50974e-08	TRUE	666	4.65651
HIST1H3G	-0.21373	2.54976e-08	FALSE	65	0.533265
TSG101	0.21558	2.57438e-08	TRUE	647	5.71304
PUF60	0.213593	2.60345e-08	TRUE	666	7.06384
ITPRIPL2	0.213582	2.60799e-08	FALSE	0	2.97568
TRIB1	-0.213519	2.63326e-08	FALSE	22	3.5861
GLIS3	-0.213518	2.63384e-08	FALSE	5	1.70901
C8orf76	-0.213516	2.63465e-08	FALSE	22	5.05596
NCBP1	0.215186	2.73266e-08	TRUE	654	4.4803
ZFPM1	-0.21511	2.76452e-08	FALSE	17	1.35628
NAT10	0.213153	2.78466e-08	TRUE	666	5.16382
PPIL4	0.212968	2.86461e-08	TRUE	660	4.38953
KAT6B	-0.214637	2.96931e-08	FALSE	5	2.76946
EIF2S2	0.212718	2.97561e-08	TRUE	569	6.86791
INTS3	0.212599	3.03017e-08	TRUE	665	4.70954
MSI2	-0.21249	3.08109e-08	FALSE	29	4.69484
VPS28	0.211835	3.40346e-08	TRUE	661	6.63878
UVRAG	0.211684	3.48214e-08	FALSE	53	3.14325
TTC27	0.211663	3.49332e-08	TRUE	666	3.71609
PFDN6	0.211636	3.50739e-08	TRUE	666	7.13594
MCPH1	0.211568	3.54394e-08	FALSE	21	3.12757
CENPJ	0.211303	3.68902e-08	FALSE	193	3.60282
GTF3C4	0.213185	3.69477e-08	TRUE	478	3.53604
FOXO1	-0.211292	3.69543e-08	FALSE	22	1.82764
SYVN1	-0.211283	3.70051e-08	FALSE	192	4.58052
EIF2S1	0.211183	3.75652e-08	TRUE	666	7.42807
DHDDS	0.211035	3.84169e-08	TRUE	665	4.90072
MSTO1	0.211003	3.86022e-08	TRUE	570	5.23542
TUBGCP6	0.210927	3.90483e-08	TRUE	633	3.93764
TCF4	-0.210757	4.00651e-08	FALSE	5	2.53051
EIF2B1	0.210676	4.05566e-08	TRUE	666	5.16557
TRAPPC8	0.210633	4.0821e-08	TRUE	664	3.66416
RASA3	0.210629	4.0847e-08	FALSE	1	3.04992
PSMB3	0.210604	4.0997e-08	TRUE	666	7.89919
ERRFI1	0.210591	4.10825e-08	FALSE	1	5.02876
DIS3	0.210586	4.11109e-08	TRUE	662	4.17869
NR5A2	-0.21041	4.22142e-08	FALSE	4	0.608374
PRPF31	0.212277	4.23284e-08	TRUE	654	6.14113
ERN1	-0.210323	4.27739e-08	FALSE	4	2.56046
FOXF2	-0.210293	4.29635e-08	FALSE	2	1.33776
SNUPN	0.21025	4.32421e-08	TRUE	650	4.45058
PSMD13	0.210225	4.34069e-08	TRUE	666	7.20969
ELMO1	-0.210175	4.37381e-08	FALSE	3	1.57907
PPA2	0.209979	4.50468e-08	TRUE	442	6.04987
TP53RK	0.209973	4.50828e-08	TRUE	608	3.43892
SQLE	-0.209792	4.63274e-08	FALSE	52	5.74815
PXN	-0.209659	4.72624e-08	TRUE	329	5.96791
SRRM1	0.211423	4.80752e-08	TRUE	652	5.98333
PTP4A1	-0.209449	4.8776e-08	FALSE	38	5.57395
PRPF6	0.211209	4.96303e-08	TRUE	654	5.85607
AGBL4	-0.209143	5.10608e-08	FALSE	91	0.115064
INSM2	-0.209033	5.1914e-08	FALSE	6	0.183061
SRC	-0.20878	5.39103e-08	FALSE	12	4.20297
CMIP	-0.208695	5.46055e-08	FALSE	239	4.18507
PAK1IP1	0.208616	5.52478e-08	TRUE	666	4.72869
KLF4	-0.208555	5.57585e-08	FALSE	7	2.92259
RUNX1T1	-0.208507	5.6154e-08	FALSE	5	0.458235
UTP25	0.2083	5.79175e-08	TRUE	580	2.73531
SOD2	0.20818	5.89633e-08	TRUE	575	6.22685
POLA1	0.215267	5.90531e-08	TRUE	617	3.51396
F3	-0.208111	5.9575e-08	FALSE	104	4.31502
TUBGCP2	0.208067	5.9961e-08	TRUE	666	4.64168
GNB1L	0.208039	6.02183e-08	TRUE	650	3.06474
PSMB6	0.207786	6.25278e-08	TRUE	661	7.29652
RMI1	0.207535	6.48981e-08	TRUE	634	3.62097
CD3EAP	0.209312	6.57012e-08	TRUE	292	3.90812
SMNDC1	0.209283	6.59878e-08	TRUE	652	4.61246
ZNF574	0.207384	6.63765e-08	TRUE	623	3.2875
FOXG1	-0.207294	6.72649e-08	FALSE	3	0.756083
EIF2B2	0.207276	6.74471e-08	TRUE	665	5.72586
S1PR1	-0.206919	7.11143e-08	FALSE	1	1.06407
IPO7	0.206617	7.43622e-08	TRUE	665	6.00749
ERCC2	0.208467	7.43933e-08	TRUE	653	4.40428
PPP1R35	0.206511	7.5539e-08	FALSE	7	4.81804
NRK	0.213494	7.61954e-08	FALSE	0	0.277486
LIN52	0.206429	7.64594e-08	TRUE	328	3.27495
NUP133	0.206394	7.68553e-08	TRUE	666	4.27116
SP7	-0.206375	7.70671e-08	FALSE	12	0.070433
BDP1	0.208031	7.92936e-08	TRUE	611	3.55264
CHORDC1	0.20597	8.18169e-08	TRUE	655	5.78198
HERC4	-0.205895	8.27161e-08	FALSE	2	4.5816
RPS15	0.205769	8.42664e-08	TRUE	665	10.5328
ZFP28	-0.2057	8.51327e-08	FALSE	2	1.27429
NAPA	0.205656	8.56879e-08	TRUE	659	5.86668
PIK3R3	0.205654	8.57083e-08	FALSE	1	2.85715
COG4	0.205615	8.61967e-08	TRUE	576	5.35215
YEATS4	0.207358	8.74817e-08	TRUE	650	4.83415
YY1	0.207227	8.91628e-08	TRUE	598	5.20718
RPA3	0.205382	8.92095e-08	TRUE	666	6.02981
GLMN	0.205321	9.00078e-08	TRUE	371	3.60651
NUP43	0.205294	9.03659e-08	TRUE	665	4.2451
CDIPT	0.205237	9.11318e-08	TRUE	648	5.60196
PGK2	-0.205193	9.17222e-08	FALSE	0	0.0137176
GFER	0.205121	9.26884e-08	TRUE	650	4.40797
EIF3F	0.204976	9.46834e-08	TRUE	654	7.69838
CENPA	0.206646	9.70284e-08	TRUE	645	4.77821
ANKRD49	0.204785	9.73755e-08	TRUE	462	3.79254
PGM3	0.204758	9.77606e-08	FALSE	169	4.85273
SUPT6H	0.206501	9.90967e-08	TRUE	654	5.22914
SEC63	0.204464	1.02052e-07	TRUE	566	4.98641
EIF4G1	0.20416	1.067e-07	TRUE	630	7.8759
RPAIN	0.204153	1.06811e-07	TRUE	666	5.37865
DDX51	0.204075	1.08031e-07	TRUE	663	4.06599
ARID5B	-0.205824	1.09308e-07	FALSE	6	2.37358
LSM6	0.20383	1.11961e-07	TRUE	664	6.26486
OSGEP	0.203739	1.13461e-07	TRUE	666	4.85908
VGLL3	-0.203662	1.14739e-07	FALSE	3	1.27061
PRKCA	-0.205256	1.18662e-07	FALSE	11	3.15141
MED31	0.205085	1.21627e-07	TRUE	283	4.0678
ARHGEF7	0.203235	1.22096e-07	FALSE	326	4.41868
DNTTIP2	0.203044	1.25526e-07	TRUE	460	5.36784
PCNT	0.202693	1.32083e-07	FALSE	152	4.10993
ZNF814	-0.202657	1.32785e-07	FALSE	0	2.7538
TGIF2LX	-0.209512	1.33962e-07	FALSE	1	0.174127
ARMC10	-0.202523	1.35376e-07	FALSE	14	4.79558
FBXO5	0.202516	1.35512e-07	TRUE	663	4.43999
HIST1H4L	-0.202235	1.41137e-07	FALSE	12	0.180051
CLASRP	0.202107	1.43772e-07	TRUE	374	5.27063
UTP15	0.202078	1.44386e-07	TRUE	666	3.8433
DPY30	0.203891	1.44392e-07	FALSE	211	6.71709
TAF7	0.203461	1.53563e-07	TRUE	654	6.18836
MCM7	0.201637	1.53867e-07	TRUE	666	7.42211
CDC6	0.201624	1.54171e-07	TRUE	664	5.49936
ANKHD1	-0.201451	1.58059e-07	FALSE	25	5.73077
RPS6KA1	-0.201297	1.61612e-07	FALSE	21	4.34397
DMAC1	0.201193	1.64042e-07	FALSE	48	4.09241
MRPS31	0.201063	1.67127e-07	TRUE	457	4.18293
ORC2	0.200948	1.69916e-07	FALSE	12	3.7766
COPA	0.200925	1.7048e-07	TRUE	666	6.8316
NUMA1	0.200696	1.76172e-07	TRUE	430	6.38963
RAB13	0.200629	1.77888e-07	FALSE	37	6.33826
CSNK2B	0.202356	1.79775e-07	TRUE	653	7.47101
RUNX3	-0.200311	1.86186e-07	FALSE	10	1.8026
WDR3	0.20031	1.86204e-07	TRUE	666	4.66987
MAGED4	0.207112	1.87235e-07	FALSE	0	1.72905
TRAPPC1	0.200235	1.88215e-07	TRUE	666	7.12706
XRN2	0.200199	1.89178e-07	TRUE	666	5.81555
HBS1L	0.200095	1.92016e-07	FALSE	32	5.60092
PAFAH1B1	0.199957	1.9586e-07	TRUE	666	5.69067
TSPAN4	-0.199939	1.96374e-07	FALSE	6	5.40164
DCTN3	0.199672	2.03988e-07	TRUE	653	6.26409
MARS	0.199582	2.06642e-07	TRUE	666	7.47575
SASS6	0.199574	2.06862e-07	TRUE	664	2.93034
PRPF3	0.199551	2.07535e-07	TRUE	665	5.5058
ZNF671	-0.199518	2.08514e-07	FALSE	2	1.1978
GPRC5C	0.199495	2.09207e-07	FALSE	2	3.16295
SCG2	-0.201262	2.09944e-07	FALSE	3	1.919
SNRPC	0.199407	2.11864e-07	TRUE	666	7.71039
NLE1	0.199298	2.15171e-07	TRUE	665	4.12839
SAP18	0.200819	2.23498e-07	TRUE	653	6.34388
AURKA	0.199029	2.23564e-07	TRUE	666	6.33342
PHAX	0.198914	2.27275e-07	TRUE	658	5.087
HECTD1	-0.198904	2.27597e-07	TRUE	467	5.70596
RPS6KA3	-0.20561	2.30414e-07	FALSE	24	4.19328
WDR70	0.19876	2.32285e-07	TRUE	656	4.11891
UBA2	0.198751	2.32579e-07	TRUE	666	6.7446
SUGP1	0.198745	2.32776e-07	TRUE	645	4.86175
UBE2Q1	-0.198683	2.3485e-07	FALSE	107	5.90262
TUBA1C	-0.198664	2.35472e-07	TRUE	604	9.21614
ALG13	0.207081	2.35913e-07	TRUE	612	4.93434
ALG5	0.198604	2.37495e-07	FALSE	84	5.27703
UBALD2	-0.198484	2.41588e-07	FALSE	21	4.98263
NEUROG1	-0.200131	2.46235e-07	FALSE	1	0.0644368
ISY1	0.198316	2.47403e-07	TRUE	666	4.98031
DNAJB9	-0.198204	2.51349e-07	FALSE	4	3.68201
SLFN12	0.19806	2.56543e-07	FALSE	1	2.05589
SRP19	0.197978	2.59531e-07	TRUE	648	6.60209
LAMA3	-0.19794	2.60938e-07	FALSE	2	3.04698
NAA20	0.197927	2.61414e-07	TRUE	601	6.50539
PYROXD1	0.197841	2.64632e-07	TRUE	606	3.35437
HGS	0.197771	2.67258e-07	TRUE	594	6.21591
SINHCAF	-0.19953	2.67912e-07	TRUE	452	5.57496
HHAT	-0.197674	2.7094e-07	FALSE	0	1.84964
EIF2B3	0.197651	2.71831e-07	TRUE	666	4.86091
PSMA1	0.197616	2.73178e-07	TRUE	666	7.31513
N6AMT1	0.197516	2.7706e-07	TRUE	537	2.72185
DCTN6	0.197457	2.79383e-07	TRUE	666	5.28543
FADD	-0.197233	2.88351e-07	FALSE	96	4.77154
PSMD8	0.197112	2.93324e-07	TRUE	602	7.63648
TMEM189	0.197042	2.96223e-07	FALSE	24	4.82838
CCL3L3	-0.196993	2.98253e-07	FALSE	14	0.355741
MTFR1L	-0.196969	2.99286e-07	FALSE	2	4.78259
APOBEC3B	0.196826	3.05356e-07	FALSE	2	4.15794
KCNMA1	-0.196802	3.06396e-07	FALSE	0	2.35014
POMP	0.196801	3.0642e-07	FALSE	46	6.9274
SRP9	0.19668	3.11679e-07	TRUE	589	8.08266
SAMSN1	-0.196336	3.27121e-07	FALSE	3	0.539629
DHX33	0.196162	3.3521e-07	TRUE	665	3.88465
CRK	-0.195993	3.4326e-07	FALSE	85	4.8959
HUS1	0.195891	3.48161e-07	TRUE	424	4.00929
AP2M1	0.19579	3.53134e-07	TRUE	580	8.21106
KIF13A	-0.195774	3.5394e-07	FALSE	3	3.76059
SF3B2	0.19562	3.61634e-07	TRUE	666	7.29693
MAP4K4	0.195321	3.77062e-07	FALSE	1	5.66777
COPS4	0.195297	3.78332e-07	TRUE	662	5.11984
CLCN6	-0.19529	3.7869e-07	FALSE	1	3.24604
RRP9	0.195274	3.79562e-07	TRUE	448	4.87342
METTL3	0.195177	3.84724e-07	TRUE	648	5.47302
ITGB4	0.195047	3.91776e-07	FALSE	1	4.1534
UTP6	0.195044	3.91912e-07	TRUE	325	5.41984
CBY3	-0.195014	3.93572e-07	FALSE	3	0.37196
VBP1	0.20162	3.96927e-07	TRUE	576	5.95145
ZCCHC9	0.194786	4.06254e-07	TRUE	535	4.89918
PSMG4	0.194712	4.1047e-07	TRUE	666	4.69295
FAM98C	-0.194623	4.1561e-07	FALSE	27	3.55993
MAFK	-0.194613	4.1617e-07	FALSE	58	4.24468
USP8	0.194594	4.17274e-07	TRUE	653	4.82385
GPC6	-0.194543	4.20255e-07	FALSE	2	1.46115
DDX31	0.194465	4.24831e-07	FALSE	6	3.86338
TSR2	0.201051	4.28522e-07	TRUE	622	5.48413
CEBPZ	0.194377	4.30023e-07	TRUE	664	5.38994
FAM19A5	-0.19415	4.43803e-07	FALSE	1	0.673252
EFTUD2	0.194105	4.46626e-07	TRUE	663	6.5299
HOXA9	-0.193949	4.56382e-07	FALSE	11	1.98344
LAMTOR1	0.193862	4.61932e-07	FALSE	274	6.36891
EXOSC7	0.193861	4.6197e-07	TRUE	663	5.73871
SOCS6	0.193812	4.65115e-07	FALSE	1	3.16052
UBC	-0.193763	4.68296e-07	TRUE	651	9.23629
HSD17B10	0.200182	4.81589e-07	TRUE	502	6.73215
MAB21L1	-0.193551	4.82202e-07	FALSE	2	0.491104
TADA3	0.195072	4.96957e-07	TRUE	472	5.30038
P4HB	-0.195044	4.9885e-07	FALSE	3	9.03169
TFDP2	-0.193241	5.03312e-07	FALSE	13	4.28823
TAF1B	0.194976	5.03491e-07	TRUE	608	3.79177
BIK	0.193154	5.09447e-07	FALSE	0	2.06843
HIST1H3F	-0.193149	5.09757e-07	FALSE	19	0.52668
JAK2	-0.194884	5.09866e-07	FALSE	3	1.85234
TMEM52	0.192975	5.22172e-07	FALSE	9	1.40575
H1F0	-0.192932	5.25266e-07	FALSE	5	6.08387
CENPW	0.194646	5.26802e-07	TRUE	654	5.43476
DDB1	0.194525	5.3552e-07	TRUE	654	6.92104
C12orf45	0.192782	5.36249e-07	TRUE	552	4.06759
TSEN34	0.192663	5.45107e-07	TRUE	597	5.42732
LAS1L	0.200756	5.5188e-07	TRUE	603	5.33564
AQP5	0.19256	5.52913e-07	FALSE	2	0.462174
ZNF236	0.192546	5.53944e-07	TRUE	376	1.83328
VPS41	0.192389	5.66011e-07	TRUE	663	4.66499
HIST1H2BM	-0.192128	5.86673e-07	TRUE	625	0.437299
CDC20	0.192085	5.902e-07	TRUE	666	6.91486
CD3G	-0.192044	5.93487e-07	FALSE	1	0.0941734
TAMM41	0.19204	5.93844e-07	TRUE	664	3.80171
FAM32A	0.191979	5.98796e-07	TRUE	580	6.29508
PAQR9	0.191936	6.02389e-07	FALSE	2	0.294277
DGKI	-0.19184	6.10357e-07	FALSE	0	0.701262
CCDC9B	0.191612	6.29721e-07	FALSE	1	3.60711
TAF10	0.193192	6.42084e-07	TRUE	610	6.48736
EGLN3	-0.193021	6.57204e-07	FALSE	5	2.31445
AASDHPPT	0.191296	6.57561e-07	TRUE	392	4.84555
PSMD14	0.192958	6.62839e-07	TRUE	654	6.45698
SH3GL1	0.191141	6.71664e-07	FALSE	70	5.42485
SMC4	0.192829	6.74468e-07	TRUE	652	6.56971
SNRPB	0.192805	6.76724e-07	TRUE	654	8.26857
LARP4B	-0.191067	6.78458e-07	FALSE	5	4.60728
PAX7	-0.191053	6.79771e-07	FALSE	3	0.316358
RHOQ	-0.191015	6.83266e-07	TRUE	585	4.53159
CHMP5	0.190934	6.90844e-07	TRUE	652	6.24271
LMX1B	-0.190849	6.98951e-07	FALSE	1	0.643288
INTS1	0.190767	7.0682e-07	TRUE	666	5.63041
DDX18	0.190669	7.16307e-07	TRUE	660	5.6944
RPS20	0.190636	7.19572e-07	TRUE	666	10.9077
TAF1	0.198581	7.34652e-07	TRUE	362	4.24749
AMOTL1	-0.190193	7.64228e-07	FALSE	0	3.29229
WDR74	0.190182	7.65352e-07	TRUE	666	5.83579
POLR2K	0.191839	7.70936e-07	TRUE	654	6.61281
USP39	0.190115	7.72347e-07	TRUE	435	5.87121
RBM19	0.19009	7.7499e-07	TRUE	666	4.04293
E4F1	0.191739	7.81393e-07	TRUE	490	4.04285
CTR9	0.191379	8.20167e-07	TRUE	627	4.44375
PHLDB2	-0.189669	8.20588e-07	FALSE	1	3.63619
ZMAT3	0.189582	8.30283e-07	FALSE	1	2.50777
ZNF622	0.189327	8.59472e-07	FALSE	140	4.9313
CCDC174	0.189173	8.77579e-07	TRUE	654	3.30628
STX18	0.189099	8.86402e-07	TRUE	650	4.34973
SAMD12	-0.189071	8.89748e-07	FALSE	9	1.96257
PAWR	0.189866	1.00432e-06	FALSE	1	4.36898
TBX21	-0.188131	1.00997e-06	FALSE	16	0.0716897
GTF2H4	0.1898	1.01321e-06	TRUE	652	4.86997
TIMM9	0.188096	1.0147e-06	TRUE	556	6.05556
URB2	0.188023	1.02468e-06	TRUE	617	3.15742
ATP6V1H	0.187942	1.03586e-06	TRUE	580	5.05328
CCNK	0.187767	1.06045e-06	TRUE	653	5.16986
SSRP1	0.189433	1.06393e-06	TRUE	654	7.32188
EPB41L2	-0.18773	1.06585e-06	FALSE	2	4.88458
DDX59	0.187479	1.10228e-06	TRUE	644	3.87588
NUP153	0.187434	1.10895e-06	TRUE	562	4.71025
KARS	0.187422	1.11073e-06	TRUE	666	6.99292
MYNN	-0.187411	1.11232e-06	FALSE	2	3.58484
USP37	0.187289	1.13065e-06	TRUE	529	2.49331
NOC3L	0.186951	1.18298e-06	TRUE	666	3.99948
EPS8	-0.186925	1.18711e-06	FALSE	1	4.02584
NDOR1	0.186716	1.22066e-06	TRUE	660	3.69238
LHX3	-0.186708	1.2219e-06	FALSE	3	0.0938483
HACE1	-0.186672	1.22785e-06	FALSE	1	2.7199
POP4	0.186658	1.23006e-06	TRUE	396	6.38988
LENG1	0.186451	1.26453e-06	FALSE	230	3.10762
BRCA1	0.187708	1.33687e-06	TRUE	562	4.44934
CKAP5	0.186031	1.33723e-06	TRUE	666	6.01169
TOMM22	0.185968	1.34848e-06	TRUE	666	5.79779
KRT8	-0.18594	1.35343e-06	TRUE	385	7.2565
DDX55	0.185805	1.37795e-06	TRUE	666	4.8106
IL2RA	-0.185639	1.40863e-06	FALSE	1	0.198794
MET	-0.185639	1.40866e-06	FALSE	15	4.50949
ZNF496	-0.185635	1.4094e-06	FALSE	0	3.84307
C1orf43	-0.185622	1.41185e-06	FALSE	20	7.48192
ALG2	0.185452	1.44411e-06	TRUE	666	4.60166
GNL3L	0.191585	1.4856e-06	TRUE	616	3.68019
RPL7L1	0.185235	1.48612e-06	TRUE	653	6.28506
TOX3	-0.185184	1.49618e-06	FALSE	0	0.790053
RAPH1	-0.185095	1.51386e-06	FALSE	32	2.4222
HIST1H3I	-0.185002	1.53264e-06	FALSE	117	0.317408
DCTN2	0.184811	1.57184e-06	TRUE	644	6.98451
EMC2	0.184733	1.58818e-06	FALSE	187	5.45009
MPI	0.184611	1.61382e-06	FALSE	32	4.83478
GJB3	0.184599	1.61641e-06	FALSE	1	1.91948
LAMTOR3	0.184549	1.62715e-06	TRUE	467	4.69273
BMI1	-0.186149	1.64042e-06	FALSE	6	4.91844
NEDD8	0.184418	1.6554e-06	TRUE	666	8.27418
FGFR3	-0.184349	1.67068e-06	FALSE	10	2.27343
HIST1H2BI	-0.184326	1.67579e-06	TRUE	299	0.287808
LATS2	0.184317	1.67759e-06	FALSE	12	2.63657
MED13L	-0.185921	1.69009e-06	FALSE	31	4.37404
NADSYN1	-0.184226	1.69791e-06	FALSE	0	5.0773
HYPK	0.184218	1.69972e-06	TRUE	656	3.51266
ZNF654	-0.18398	1.75372e-06	FALSE	2	2.27411
PSMD1	0.183959	1.75857e-06	TRUE	666	6.28526
CDKAL1	-0.183848	1.78439e-06	FALSE	9	3.0171
TAF6	0.185378	1.81405e-06	TRUE	653	5.6204
MRPS21	0.183701	1.81922e-06	TRUE	663	5.95643
GPN2	0.183557	1.85398e-06	TRUE	666	3.88207
SNAPC1	0.183425	1.88622e-06	TRUE	666	3.76727
POLR2F	0.185025	1.89912e-06	TRUE	654	6.84145
METTL16	0.18324	1.93252e-06	TRUE	665	3.82076
DDX21	0.183196	1.94368e-06	TRUE	620	6.18995
MRPL33	0.183193	1.94447e-06	TRUE	654	7.77546
HEPACAM2	0.183092	1.97033e-06	FALSE	2	0.249525
SALL4	-0.183036	1.98499e-06	FALSE	9	1.13876
PLEKHA1	0.18296	2.00471e-06	FALSE	0	3.71539
FARS2	0.182892	2.0225e-06	TRUE	561	3.46259
IGFBP3	-0.182806	2.04552e-06	FALSE	10	4.95602
WNT10A	0.182743	2.0623e-06	FALSE	1	1.28097
RPS6	0.182678	2.07986e-06	TRUE	666	10.469
PNKP	0.182578	2.10715e-06	TRUE	595	5.22761
MYO5C	0.182576	2.10791e-06	FALSE	1	1.92084
DHPS	0.182524	2.1221e-06	TRUE	661	6.09963
HSPA14	0.182319	2.1797e-06	TRUE	399	4.35155
ERAS	-0.188447	2.21373e-06	FALSE	1	0.117282
CIART	0.182142	2.23039e-06	FALSE	18	1.97222
MSI1	-0.182084	2.24746e-06	FALSE	7	0.925489
TMA16	0.182008	2.26963e-06	TRUE	666	5.23733
SP8	-0.181765	2.34259e-06	FALSE	12	0.326361
BHLHE41	-0.181555	2.40736e-06	FALSE	24	2.06953
CEBPE	-0.181526	2.41634e-06	FALSE	23	0.141871
LTV1	0.181375	2.46415e-06	TRUE	656	5.28418
PELI2	-0.181254	2.50304e-06	FALSE	1	1.32917
BORA	0.18124	2.50777e-06	TRUE	661	3.70283
KMT5A	0.182869	2.50923e-06	FALSE	157	5.34643
SRPRB	0.181198	2.52139e-06	TRUE	558	5.5223
CYTH1	-0.181035	2.57497e-06	FALSE	3	4.47871
GLIPR1L2	-0.181028	2.57736e-06	FALSE	0	0.271698
GUK1	0.181006	2.58457e-06	TRUE	666	7.61575
REXO1	0.180972	2.5961e-06	FALSE	10	4.11429
KLHL6	-0.180833	2.64312e-06	FALSE	3	0.4989
DDIT4L	0.180814	2.6498e-06	FALSE	1	0.62476
RRP12	0.180777	2.66225e-06	TRUE	666	4.54159
ESRP1	-0.180761	2.66775e-06	FALSE	4	2.66043
IER5L	-0.180733	2.67747e-06	FALSE	3	2.87837
RASD1	-0.180631	2.71294e-06	FALSE	8	0.962466
ANTXRL	-0.180571	2.73421e-06	FALSE	38	0.0420359
TELO2	0.180532	2.74802e-06	TRUE	641	4.80287
SDC1	0.180505	2.75743e-06	TRUE	548	5.1698
PSMC3	0.182125	2.76012e-06	TRUE	654	7.7445
AXL	-0.180483	2.76555e-06	FALSE	8	3.68315
PAF1	0.181874	2.8502e-06	TRUE	649	5.61412
CEBPB	-0.180239	2.85365e-06	FALSE	78	4.11854
LRR1	0.18021	2.86451e-06	TRUE	666	4.7396
CDC73	0.181829	2.86639e-06	TRUE	652	4.76438
CDR2L	0.180087	2.91027e-06	FALSE	1	3.13109
BATF	-0.180054	2.92271e-06	FALSE	2	1.22723
EIF3I	0.179938	2.96629e-06	TRUE	666	7.87047
SNF8	0.17966	3.07429e-06	TRUE	662	7.19275
DLX5	-0.180973	3.19685e-06	FALSE	15	1.14639
RHOG	-0.179321	3.21107e-06	FALSE	24	4.99618
POLR3C	0.180911	3.22205e-06	TRUE	652	4.86546
TMEM134	-0.179225	3.2506e-06	FALSE	6	5.16217
SASH3	-0.185241	3.30452e-06	FALSE	0	0.548215
ZWILCH	0.178965	3.361e-06	FALSE	12	4.43675
RFC3	0.178944	3.36968e-06	TRUE	666	5.09686
GNG11	-0.178936	3.37322e-06	FALSE	0	2.29922
KBTBD2	-0.17874	3.45869e-06	FALSE	108	4.52089
COG1	0.17874	3.45879e-06	TRUE	425	4.21666
DOK1	0.178673	3.48838e-06	FALSE	1	3.14372
COPE	0.178625	3.51012e-06	TRUE	657	7.12794
WRB	0.178587	3.52709e-06	TRUE	488	4.96676
INTS13	0.178457	3.58631e-06	TRUE	398	4.85489
VPS25	0.178255	3.6798e-06	TRUE	666	6.26088
SOX7	-0.178198	3.70662e-06	FALSE	3	1.21069
FAM84B	-0.178097	3.7545e-06	FALSE	7	3.97524
STON2	0.178043	3.78055e-06	FALSE	0	1.96313
SENP6	0.17964	3.78457e-06	TRUE	654	4.96535
INTS4	0.177688	3.95508e-06	TRUE	666	4.36676
CCDC12	0.177553	4.02325e-06	FALSE	185	5.79275
SLC38A5	-0.183626	4.03337e-06	FALSE	3	2.37232
RIPK2	-0.177519	4.04057e-06	FALSE	2	3.97622
ANKRD65	0.177502	4.04921e-06	FALSE	2	0.826039
WDR55	0.177482	4.05984e-06	TRUE	666	4.48167
SSU72	0.177407	4.09851e-06	TRUE	666	6.56113
UFSP2	0.177377	4.11421e-06	FALSE	142	3.98634
PPAN	0.177373	4.11616e-06	TRUE	666	5.48283
EIF6	0.177326	4.14105e-06	TRUE	662	7.69258
TLE3	-0.177314	4.14713e-06	FALSE	33	4.3318
TWIST2	-0.177201	4.20685e-06	FALSE	6	1.08689
LYSMD1	-0.177167	4.22482e-06	FALSE	68	2.56194
MPRIP	-0.177095	4.26379e-06	FALSE	21	6.5606
ZNF416	-0.177078	4.2727e-06	FALSE	0	1.82123
RPS19BP1	0.177029	4.29935e-06	TRUE	583	6.32402
CENPI	0.184533	4.32188e-06	TRUE	564	3.42062
HIST2H2AB	-0.176934	4.35147e-06	FALSE	4	0.258182
ELOC	0.178497	4.36968e-06	TRUE	409	6.93952
MEPCE	0.176879	4.38164e-06	TRUE	654	4.97923
CDC7	0.176623	4.52618e-06	TRUE	666	3.80791
CRTC3	-0.176622	4.5266e-06	FALSE	38	3.4359
EVI2A	0.176476	4.61083e-06	FALSE	2	1.28754
SUGCT	-0.176464	4.61753e-06	FALSE	2	1.76467
HNRNPU	0.17646	4.62006e-06	TRUE	659	8.20573
PHF13	-0.177856	4.73475e-06	FALSE	22	3.54687
CDC123	0.176221	4.76114e-06	TRUE	666	6.80987
NAA10	0.182181	4.81309e-06	TRUE	620	6.95807
OS9	-0.176109	4.82885e-06	FALSE	48	7.1154
FGFR1OP	0.17609	4.84075e-06	TRUE	571	3.90981
ATP1A4	-0.175987	4.90341e-06	FALSE	3	0.130611
RBFA	0.175972	4.91269e-06	FALSE	69	4.34351
IRX1	-0.175937	4.9348e-06	FALSE	0	0.40954
TTC7A	-0.175885	4.96694e-06	FALSE	62	3.61381
ZWINT	0.175862	4.98138e-06	TRUE	400	6.45695
RNF20	0.177333	5.0539e-06	TRUE	543	4.64486
DDX47	0.175706	5.07983e-06	TRUE	666	6.03449
ILF2	0.175662	5.10848e-06	TRUE	663	7.87241
HHEX	-0.175582	5.15967e-06	FALSE	21	2.30028
GRB10	0.175554	5.17806e-06	FALSE	0	3.37209
CLP1	0.177124	5.18673e-06	TRUE	653	4.07147
NHP2	0.175519	5.20101e-06	TRUE	660	7.94557
C7orf26	0.17551	5.20689e-06	TRUE	438	4.10586
CNIH4	0.175444	5.24963e-06	TRUE	666	6.0733
IFT140	-0.17542	5.2658e-06	FALSE	30	3.01757
ZNF862	-0.175411	5.27196e-06	FALSE	19	2.25065
TRMT10C	0.175264	5.36991e-06	TRUE	311	4.71631
PRKRA	-0.17514	5.45386e-06	TRUE	479	4.99379
DIO2	-0.17505	5.51562e-06	FALSE	3	1.30783
LONP1	0.175016	5.539e-06	TRUE	665	6.09053
ABCB7	0.180766	5.71569e-06	TRUE	616	4.11493
EHF	-0.174646	5.80098e-06	FALSE	3	2.39721
BCL3	-0.174456	5.94073e-06	FALSE	3	3.57602
TOX	-0.174368	6.00633e-06	FALSE	4	1.21031
LHFPL2	0.174323	6.03971e-06	FALSE	1	3.56973
ETV5	-0.174321	6.04134e-06	FALSE	16	3.80953
SLC7A6OS	0.174207	6.12792e-06	TRUE	665	3.72877
ACTL8	-0.174117	6.1971e-06	FALSE	6	0.634241
EFNB2	-0.174096	6.21328e-06	FALSE	0	3.08216
HYOU1	0.174093	6.21509e-06	TRUE	664	6.70246
CRLS1	0.174045	6.25256e-06	TRUE	583	5.07052
EIF1AD	0.173989	6.29598e-06	TRUE	666	5.13873
FARSA	0.173926	6.34617e-06	TRUE	651	6.14881
TBL3	0.173863	6.39616e-06	TRUE	664	5.08722
PARP11	-0.173641	6.57449e-06	FALSE	1	1.93977
RELA	-0.173608	6.60136e-06	FALSE	202	5.4876
MEOX2	-0.173575	6.62899e-06	FALSE	1	0.308139
EXT1	-0.173507	6.68499e-06	FALSE	107	4.78266
BOD1	-0.173502	6.68908e-06	FALSE	17	5.57979
AFAP1	0.173485	6.7029e-06	FALSE	0	3.22324
CD3D	-0.175014	6.73378e-06	FALSE	3	0.336491
ACTR10	0.173434	6.74583e-06	TRUE	657	5.36098
SUCNR1	-0.173427	6.75199e-06	FALSE	1	0.307012
NOL9	0.173412	6.76462e-06	TRUE	666	2.70064
PTGER3	-0.173411	6.76468e-06	FALSE	22	0.402469
RPS25	0.173328	6.83474e-06	TRUE	666	10.3578
ITGA10	0.173327	6.83589e-06	FALSE	2	0.833684
ANKLE2	0.173281	6.87476e-06	TRUE	666	5.4145
DDX27	0.173171	6.96898e-06	TRUE	658	5.74729
MAML2	-0.174729	6.9735e-06	FALSE	8	2.17126
YJU2	0.173114	7.01883e-06	TRUE	666	4.08438
CHMP7	0.173093	7.0373e-06	TRUE	563	4.88873
STAG1	-0.173058	7.06727e-06	FALSE	41	3.66213
TCF12	-0.173023	7.09792e-06	FALSE	6	4.69709
PPP1CA	-0.174554	7.12475e-06	TRUE	487	7.42556
SEC16A	0.172966	7.14812e-06	TRUE	613	5.25402
TRNT1	0.172769	7.32499e-06	TRUE	666	4.16902
NIFK	0.172765	7.32795e-06	TRUE	666	5.79817
FOXE1	-0.172756	7.33662e-06	FALSE	5	0.799374
PTPRJ	0.172705	7.38288e-06	FALSE	1	3.15898
CYTH3	-0.172687	7.39936e-06	FALSE	9	3.97166
TRIM45	-0.172663	7.42108e-06	FALSE	9	2.15429
BTBD3	-0.172626	7.45519e-06	FALSE	5	3.73003
RPL7A	0.17259	7.48825e-06	TRUE	666	11.047
PHF5A	0.174122	7.51253e-06	TRUE	654	6.04766
NOP16	0.172353	7.71049e-06	TRUE	665	5.9446
MIOS	0.172345	7.71774e-06	TRUE	471	3.97615
HSPA13	0.172343	7.72029e-06	FALSE	86	4.41914
ASRGL1	0.172279	7.78064e-06	FALSE	1	3.30104
BUB3	0.172265	7.79463e-06	TRUE	666	7.27861
WBP4	0.171977	8.07632e-06	FALSE	127	3.23546
SLITRK3	-0.171742	8.31208e-06	FALSE	1	0.204752
ELK3	-0.171719	8.33648e-06	FALSE	0	3.96569
NUAK2	0.17171	8.3454e-06	FALSE	2	2.23753
MRPL54	0.171619	8.43874e-06	TRUE	522	5.67527
REPIN1	-0.171597	8.46236e-06	FALSE	0	5.96661
COG5	0.171462	8.60294e-06	FALSE	56	4.15918
DPYD	-0.171441	8.6259e-06	FALSE	6	2.78798
RIOK2	0.171437	8.62967e-06	TRUE	666	3.86379
AEBP2	-0.17288	8.74059e-06	FALSE	9	4.07755
GALM	0.171307	8.7686e-06	FALSE	0	2.58239
EIF4A3	0.171231	8.85054e-06	TRUE	666	6.80559
ISCA1	0.171177	8.90913e-06	FALSE	48	4.70521
PHF23	-0.172492	9.16143e-06	FALSE	99	5.02891
LETM1	0.170915	9.19879e-06	TRUE	662	4.46746
SRRM2	0.170901	9.21476e-06	TRUE	512	8.19187
NCAPD3	0.172368	9.30023e-06	TRUE	629	5.07415
SERINC5	0.170808	9.32056e-06	FALSE	0	3.12138
LIG3	0.170655	9.49636e-06	FALSE	177	4.02902
NOLC1	0.170648	9.50441e-06	TRUE	568	6.58109
SERPIND1	-0.170513	9.6619e-06	FALSE	7	0.372293
ELAC2	0.170393	9.80423e-06	TRUE	661	5.40614
RTRAF	0.170329	9.88127e-06	TRUE	606	7.53482
RGMB	-0.17022	1.00137e-05	FALSE	2	2.95811
KIN	0.17011	1.01478e-05	TRUE	664	2.91915
XRCC6	0.170039	1.02366e-05	TRUE	666	8.29687
GGNBP2	-0.170029	1.02486e-05	FALSE	182	5.60327
NAA25	0.169926	1.03785e-05	TRUE	654	3.78035
LCK	-0.169854	1.04688e-05	FALSE	2	0.695357
JAM3	-0.169711	1.06528e-05	FALSE	0	2.29158
DIP2C	0.169686	1.0685e-05	FALSE	0	2.06601
NEDD1	0.169671	1.07043e-05	TRUE	666	4.04264
LSM2	0.16956	1.08495e-05	TRUE	666	6.19353
BMP8B	-0.169492	1.09401e-05	FALSE	3	1.5146
ITGA8	-0.169463	1.09783e-05	FALSE	4	0.299365
VDAC1	-0.169455	1.09894e-05	FALSE	135	7.8598
PMAIP1	0.169402	1.106e-05	FALSE	1	4.30171
GEMIN4	0.169356	1.11213e-05	TRUE	648	4.20699
DICER1	0.169334	1.11513e-05	TRUE	590	3.79257
YEATS2	0.170713	1.13544e-05	TRUE	598	4.31594
SEMA3A	-0.169169	1.13766e-05	FALSE	0	2.65915
SPATA5L1	0.169157	1.1393e-05	TRUE	665	3.49394
USP18	-0.169126	1.14349e-05	FALSE	90	2.71688
CD3E	-0.169112	1.14552e-05	FALSE	2	0.195964
ZFX	-0.174737	1.17095e-05	FALSE	244	3.21767
ZC3H7A	-0.168824	1.1861e-05	FALSE	31	5.00534
PIK3R2	0.168789	1.19117e-05	FALSE	42	3.73629
ACTL6A	0.170225	1.20381e-05	TRUE	654	6.73113
MCRS1	0.170186	1.20948e-05	TRUE	325	5.61654
GCLM	0.168617	1.2161e-05	FALSE	4	3.95882
HIPK1	-0.168582	1.22122e-05	FALSE	42	3.88384
TPK1	0.168578	1.22179e-05	FALSE	47	1.73918
OSGIN1	0.1685	1.23338e-05	FALSE	4	2.83386
LIMK2	0.168483	1.23591e-05	FALSE	1	4.37487
IMMP2L	-0.168465	1.23865e-05	FALSE	4	3.45396
ASNA1	0.168447	1.24124e-05	TRUE	619	6.25989
JAGN1	0.16844	1.24227e-05	FALSE	5	4.92491
PPP1R7	0.168403	1.24782e-05	TRUE	639	6.28989
EXOSC4	0.168197	1.27925e-05	TRUE	666	5.39539
STK25	-0.168081	1.2972e-05	FALSE	3	6.55455
FDPS	-0.168053	1.30167e-05	TRUE	567	7.78345
CDC25B	-0.168042	1.30328e-05	FALSE	124	5.73903
ABCB6	-0.168	1.30992e-05	FALSE	2	4.19551
HIST1H2BE	-0.167867	1.33096e-05	TRUE	631	0.513227
MIS18BP1	0.169352	1.33609e-05	TRUE	654	4.4389
CWC25	0.167814	1.3396e-05	TRUE	324	4.12469
ENAH	-0.167805	1.34104e-05	FALSE	0	5.67751
SNRNP48	0.167789	1.34362e-05	TRUE	472	3.58209
IARS2	0.167736	1.35216e-05	TRUE	655	6.1376
CDK2AP2	-0.167719	1.35497e-05	FALSE	78	5.51229
SEMA5A	-0.167605	1.37348e-05	FALSE	0	1.27627
BID	0.167421	1.40421e-05	FALSE	1	5.35751
CRTC2	-0.167407	1.40661e-05	FALSE	44	4.68164
GABPA	0.167382	1.41071e-05	TRUE	422	3.57462
ZNF93	0.167117	1.45617e-05	FALSE	0	2.13209
C9orf78	0.167099	1.45941e-05	TRUE	617	6.26717
CASZ1	-0.167032	1.47105e-05	FALSE	66	1.96194
EXOC1	0.167032	1.47108e-05	TRUE	495	4.06291
NELFCD	0.168468	1.48402e-05	TRUE	440	6.56951
FANCD2	0.166926	1.48989e-05	FALSE	51	4.80938
AAMP	0.1669	1.49453e-05	TRUE	620	6.5735
ZNRD1	0.168398	1.49639e-05	TRUE	628	5.19472
GJA1	-0.166799	1.51266e-05	FALSE	6	3.12815
CFAP300	-0.166644	1.54082e-05	FALSE	12	1.34638
SLC25A6	-0.172347	1.54579e-05	FALSE	2	7.997
FOSL2	-0.166607	1.54777e-05	FALSE	42	4.17907
RABGGTA	0.166603	1.54837e-05	TRUE	666	4.19663
MED7	0.168107	1.54881e-05	TRUE	630	3.55181
INSR	-0.166505	1.56666e-05	FALSE	5	1.96509
AATF	0.166404	1.58564e-05	TRUE	545	5.88851
ELMO2	-0.166335	1.59864e-05	FALSE	223	4.47935
KDM2B	-0.167831	1.60004e-05	FALSE	4	4.24958
WDR92	0.167818	1.60261e-05	TRUE	629	3.49192
NFIL3	-0.166257	1.61367e-05	FALSE	1	3.60992
MREG	0.166207	1.62327e-05	FALSE	2	2.69471
TTI1	0.166162	1.63202e-05	TRUE	663	4.24225
IAH1	-0.166134	1.63746e-05	FALSE	2	4.95938
MFSD12	0.166053	1.65326e-05	FALSE	5	5.75014
MEIS1	-0.167481	1.66742e-05	FALSE	10	2.11239
ETFBKMT	-0.165945	1.67452e-05	FALSE	1	0.836087
ERBB3	-0.165854	1.69287e-05	FALSE	46	3.04244
DHCR7	-0.165828	1.69798e-05	FALSE	1	5.78605
ZNF326	-0.165796	1.70439e-05	FALSE	1	4.5097
FUBP1	-0.165786	1.70646e-05	FALSE	127	6.59856
NUS1	0.165756	1.71266e-05	TRUE	666	4.54885
CFL1	0.165753	1.71318e-05	TRUE	472	10.0077
TMCO3	-0.165721	1.71974e-05	FALSE	47	5.00282
PSMC4	0.165617	1.741e-05	TRUE	622	6.85525
RPL10	0.171238	1.75615e-05	TRUE	620	11.5124
ZBTB16	-0.166933	1.77843e-05	FALSE	1	0.224973
FJX1	-0.165429	1.78031e-05	FALSE	7	3.14934
PSMG3	0.165394	1.7876e-05	TRUE	661	5.94106
CKMT1B	0.165351	1.79686e-05	FALSE	0	2.37657
FGD1	-0.170981	1.80872e-05	FALSE	4	2.34061
ASH1L	-0.166759	1.81521e-05	FALSE	59	3.59154
PHIP	-0.166614	1.84641e-05	FALSE	30	3.54256
PRDM16	-0.166532	1.86422e-05	FALSE	1	0.590345
GRK2	-0.165023	1.86786e-05	FALSE	59	5.57898
PTPN3	0.164903	1.89453e-05	FALSE	0	2.55129
GAL3ST1	0.164888	1.89792e-05	FALSE	2	0.80226
RUVBL2	0.166337	1.90714e-05	TRUE	654	6.98784
EVA1B	-0.16443	2.0032e-05	FALSE	4	2.99571
VAV3	-0.164367	2.01824e-05	FALSE	2	1.84455
SYTL2	-0.164319	2.02959e-05	FALSE	0	3.0208
SF3A2	0.164201	2.05801e-05	TRUE	666	5.78738
VCP	0.164181	2.06292e-05	TRUE	666	7.34559
RNF167	0.164098	2.08304e-05	FALSE	1	6.22172
MANF	-0.164042	2.09683e-05	TRUE	445	6.88588
AJUBA	0.165475	2.10901e-05	FALSE	8	4.38779
ETF1	0.163977	2.11288e-05	TRUE	666	6.19424
RTEL1	0.163974	2.11367e-05	TRUE	398	3.38972
DYNLT1	-0.163934	2.12362e-05	FALSE	50	7.12486
HIST3H2BB	-0.16391	2.12946e-05	FALSE	8	0.59239
ANAPC1	0.16391	2.12956e-05	TRUE	662	4.54616
EPHB2	0.163853	2.14383e-05	FALSE	0	2.98963
SCD	-0.163852	2.14412e-05	TRUE	421	7.14762
WASL	-0.163778	2.1627e-05	FALSE	11	3.89209
AARS	0.163728	2.17538e-05	TRUE	666	6.77214
RPL19	0.163675	2.18899e-05	TRUE	666	11.0547
MSRB3	-0.163598	2.20881e-05	FALSE	2	2.55282
GRWD1	0.163366	2.26962e-05	TRUE	661	4.84952
SMAD6	-0.163364	2.27032e-05	FALSE	20	2.55574
AQR	0.163302	2.28672e-05	TRUE	663	3.90532
MIS12	0.163255	2.29941e-05	TRUE	633	4.05404
CCT3	0.163173	2.32163e-05	TRUE	666	8.22151
DNAJA3	0.163165	2.32383e-05	TRUE	654	5.57459
BRPF1	-0.164595	2.33602e-05	FALSE	202	3.64271
CDK4	-0.163061	2.35217e-05	FALSE	326	7.60801
ANKRD10	-0.163034	2.3595e-05	FALSE	6	5.58781
CDC37	0.162855	2.40946e-05	TRUE	664	7.39216
DARS	0.162841	2.4132e-05	TRUE	665	5.98996
STRN3	-0.162831	2.41628e-05	FALSE	56	3.94585
RAB11FIP5	0.162771	2.43302e-05	FALSE	1	3.52553
TREX1	-0.162747	2.44002e-05	FALSE	4	3.15005
SOX13	0.162604	2.48095e-05	FALSE	1	3.10627
UBE2H	-0.16259	2.48487e-05	TRUE	376	5.40409
NR2F2	-0.162558	2.49438e-05	FALSE	5	4.12146
RPF2	0.162544	2.49824e-05	TRUE	656	5.02621
FNDC3B	-0.162491	2.51379e-05	FALSE	13	4.50413
HBQ1	-0.162465	2.52127e-05	FALSE	0	0.792435
MRPS6	0.162305	2.56888e-05	TRUE	610	5.84286
TMEM81	-0.162241	2.58808e-05	FALSE	0	1.69683
NAA50	0.163667	2.60043e-05	TRUE	652	7.02126
B2M	-0.162185	2.60497e-05	FALSE	0	10.4872
PCDH11X	-0.167608	2.65177e-05	FALSE	0	0.126168
TM7SF3	-0.162018	2.65591e-05	FALSE	1	5.80324
SDF4	-0.162011	2.65811e-05	FALSE	4	6.65265
TEAD4	-0.161993	2.66354e-05	FALSE	154	4.14749
PRPF40A	0.161845	2.70975e-05	TRUE	662	5.95153
CDK9	0.163283	2.71771e-05	TRUE	654	5.25791
SHQ1	0.161785	2.72873e-05	TRUE	664	3.39972
ZFHX3	-0.16169	2.75875e-05	FALSE	3	1.95841
EIF3J	0.16168	2.76196e-05	TRUE	303	6.17087
TSPAN1	0.161669	2.76553e-05	FALSE	4	3.06732
DMKN	-0.161644	2.7737e-05	FALSE	119	4.05008
EMC7	0.161627	2.77921e-05	TRUE	632	6.19561
SAMM50	0.1616	2.78774e-05	TRUE	397	5.41217
GSTT2B	-0.161578	2.7949e-05	FALSE	0	2.21026
CDX1	-0.161573	2.79647e-05	FALSE	0	0.23824
FOXD4	-0.161562	2.80002e-05	TRUE	666	0.492982
RPL17	0.161547	2.80487e-05	TRUE	666	11.1037
CREB3	-0.161517	2.81475e-05	FALSE	17	4.95578
TAF5	0.162935	2.82844e-05	TRUE	651	2.30774
IRX2	-0.161363	2.86524e-05	FALSE	1	1.00229
PALB2	0.161363	2.86526e-05	TRUE	358	3.51531
HMOX1	0.161339	2.87337e-05	FALSE	0	3.72832
NUP35	0.161262	2.89904e-05	TRUE	496	4.363
TAL1	-0.162607	2.93681e-05	FALSE	4	0.247123
MTRNR2L3	-0.161083	2.95955e-05	FALSE	17	0.0429767
SYMPK	0.16108	2.96044e-05	TRUE	666	5.34683
PKN2	-0.160798	3.0584e-05	FALSE	104	4.25092
POLR1E	0.160764	3.07058e-05	TRUE	648	4.72387
MSMO1	-0.160749	3.07557e-05	FALSE	2	5.38214
CENPH	0.162058	3.12701e-05	TRUE	626	4.9033
UBB	-0.160605	3.12731e-05	FALSE	26	10.2754
RAPGEF6	-0.160516	3.15945e-05	FALSE	8	2.58805
RGMA	-0.160493	3.1677e-05	FALSE	3	0.679769
C6orf132	-0.160383	3.20793e-05	FALSE	0	2.1246
HARS2	0.160337	3.22516e-05	TRUE	636	4.84848
GNB2	-0.160309	3.2356e-05	FALSE	71	7.32461
PTPN13	0.160196	3.27773e-05	FALSE	1	2.80443
REXO2	0.16009	3.31804e-05	TRUE	285	6.46915
SACM1L	0.160073	3.32427e-05	TRUE	663	4.50858
UBAP1	0.159998	3.35318e-05	TRUE	649	4.72042
STK26	0.165352	3.41101e-05	FALSE	0	3.77677
UHMK1	-0.159828	3.41887e-05	FALSE	1	4.68864
KCNRG	-0.159776	3.4394e-05	FALSE	0	0.537727
CHERP	0.159695	3.4717e-05	TRUE	666	4.80866
GOSR2	0.159586	3.51528e-05	TRUE	660	4.87648
GAL	-0.159576	3.51919e-05	FALSE	24	2.03379
IFT74	0.159497	3.55112e-05	FALSE	2	2.94412
PFDN5	0.160924	3.55778e-05	TRUE	551	9.01825
KIT	-0.159435	3.57626e-05	FALSE	8	0.873716
KNL1	0.160872	3.57846e-05	TRUE	550	3.62298
SNRPB2	0.159356	3.60895e-05	FALSE	362	6.44785
MDFIC	-0.159339	3.61565e-05	FALSE	0	2.87485
RPAP1	0.159297	3.63302e-05	TRUE	666	3.99673
ARFRP1	0.159268	3.64536e-05	TRUE	556	4.80815
PASD1	-0.164751	3.64571e-05	FALSE	2	0.291506
DENND4C	-0.159218	3.66596e-05	FALSE	8	3.46513
RREB1	-0.159208	3.67037e-05	FALSE	109	2.83321
KCNH7	-0.1592	3.67353e-05	FALSE	1	0.217403
PSMA4	0.159195	3.67564e-05	TRUE	666	8.45447
BAZ1A	-0.160624	3.68072e-05	FALSE	13	4.62454
KPNA3	-0.159145	3.69668e-05	FALSE	0	4.36171
RHOH	-0.159144	3.69727e-05	FALSE	21	0.856186
ADGRL1	0.15912	3.70726e-05	FALSE	0	3.3459
ZNF850	-0.159034	3.74378e-05	FALSE	0	1.31357
H2AFX	0.159017	3.75108e-05	TRUE	503	5.81238
HNRNPH1	-0.158934	3.78679e-05	TRUE	662	8.85265
FLT3LG	0.158841	3.82722e-05	FALSE	13	2.21252
ZNF395	0.158821	3.83604e-05	FALSE	0	4.01521
ARHGAP15	0.158818	3.83713e-05	FALSE	0	0.798674
RBMX2	0.164248	3.85386e-05	TRUE	616	4.60112
CYB5R4	0.158765	3.86025e-05	FALSE	284	3.61732
PES1	0.15871	3.88483e-05	TRUE	662	6.10874
RRS1	0.158682	3.89712e-05	TRUE	662	5.23039
CPSF1	0.160052	3.92605e-05	TRUE	654	6.03182
METTL14	0.158564	3.9497e-05	TRUE	650	3.89187
ATP6V1D	0.158562	3.95045e-05	TRUE	620	6.20629
KAT8	0.159956	3.96894e-05	TRUE	653	4.88739
CDH1	-0.158442	4.00501e-05	FALSE	35	3.19551
GJC1	-0.158396	4.02605e-05	FALSE	17	3.43257
ATP5F1A	0.158353	4.04573e-05	TRUE	362	8.45972
ETS2	-0.158348	4.04781e-05	FALSE	4	4.04847
RPS7	0.158279	4.07973e-05	TRUE	660	10.7664
RGS4	-0.158275	4.08177e-05	FALSE	2	1.6689
SMARCA4	-0.159693	4.08803e-05	FALSE	269	6.17454
SNRPD3	0.15961	4.1264e-05	TRUE	653	7.88406
ACIN1	0.158005	4.20858e-05	TRUE	629	6.63499
RCOR3	-0.159378	4.23528e-05	FALSE	3	4.51535
FBXL18	-0.157841	4.28722e-05	FALSE	41	2.71734
ZMAT2	0.157765	4.32442e-05	TRUE	666	6.59698
COPS8	0.157728	4.34261e-05	TRUE	663	6.06155
PLEKHN1	0.157616	4.3978e-05	TRUE	300	1.61819
GNL2	0.157482	4.46523e-05	TRUE	666	5.95439
RNF219	-0.157297	4.55936e-05	FALSE	5	3.28662
DUSP5	-0.157232	4.59303e-05	FALSE	5	3.33038
FBXO27	-0.157035	4.69604e-05	FALSE	0	2.07381
ENSA	-0.157025	4.70119e-05	FALSE	183	7.53251
CNOT9	0.157025	4.70136e-05	TRUE	548	5.12951
S1PR2	0.157012	4.70803e-05	FALSE	0	1.63278
SIX1	-0.156962	4.73499e-05	FALSE	13	2.1194
ARGLU1	0.156907	4.76414e-05	TRUE	648	6.18766
SIK3	-0.156874	4.78169e-05	FALSE	6	3.25445
CD247	-0.156853	4.79302e-05	FALSE	1	0.449099
HAUS3	0.156753	4.84756e-05	TRUE	649	3.4786
NUDT22	-0.156752	4.84822e-05	FALSE	24	5.08054
IFT22	-0.156745	4.85185e-05	FALSE	6	4.92297
IGF2BP2	-0.156629	4.91547e-05	FALSE	37	4.49747
ALKBH4	-0.156624	4.91818e-05	FALSE	8	3.27623
BNIP3L	0.156574	4.94578e-05	FALSE	0	5.14198
MRPS18C	0.156544	4.96267e-05	FALSE	173	5.84554
CAMLG	0.156536	4.96719e-05	TRUE	384	4.62192
ICK	0.156459	5.00997e-05	FALSE	4	2.6672
HAUS8	0.156451	5.01503e-05	TRUE	616	4.19759
ORC3	0.156378	5.05625e-05	TRUE	475	4.42313
VASP	-0.156326	5.08565e-05	FALSE	5	5.78382
DYNC1H1	0.156313	5.09314e-05	TRUE	666	7.37391
DDX42	0.156209	5.15303e-05	TRUE	665	6.31829
RAMP3	-0.156145	5.18995e-05	FALSE	0	0.0784712
ZNF763	-0.156082	5.22662e-05	TRUE	431	0.772319
SMC1A	0.162732	5.24316e-05	TRUE	611	5.59501
CFAP298	0.156018	5.26439e-05	TRUE	666	5.58939
LIPT2	0.155975	5.2898e-05	FALSE	10	1.71193
TIMP3	-0.155973	5.29051e-05	FALSE	2	3.21009
ETFRF1	0.15597	5.29227e-05	FALSE	0	3.79971
TRMT61B	0.15596	5.29866e-05	FALSE	30	3.92783
ISCA2	0.155752	5.42325e-05	TRUE	610	4.51827
UNC5C	-0.155613	5.50795e-05	FALSE	0	0.540535
BMF	0.155496	5.58077e-05	FALSE	16	2.43177
PDE4D	-0.155473	5.59487e-05	FALSE	5	2.31182
PON2	-0.155388	5.64842e-05	FALSE	4	5.93539
CDC42SE1	-0.155304	5.7013e-05	FALSE	159	5.75211
TMOD3	0.155292	5.70868e-05	FALSE	0	4.11874
ZNF91	-0.155285	5.71325e-05	FALSE	32	2.61785
RASGEF1B	-0.155256	5.7317e-05	FALSE	0	0.810459
NVL	0.155248	5.73691e-05	TRUE	666	4.45884
MAML3	-0.156596	5.77357e-05	FALSE	0	1.24043
INO80B	0.156582	5.7827e-05	TRUE	322	4.51336
CDK11B	0.155029	5.87839e-05	FALSE	0	5.05944
PSMD4	0.154946	5.93353e-05	TRUE	665	7.63745
ZNF571	-0.154851	5.99621e-05	FALSE	1	1.37747
NFKB1	-0.154801	6.02976e-05	FALSE	11	4.14762
JUP	-0.156198	6.03256e-05	FALSE	10	5.1072
TUBGCP4	0.154738	6.07191e-05	TRUE	664	3.81086
TPT1	0.15471	6.09083e-05	TRUE	660	11.2081
IFI16	0.154692	6.1032e-05	FALSE	0	4.62072
SSBP1	0.15469	6.10465e-05	TRUE	393	8.114
ULBP3	-0.154587	6.17454e-05	FALSE	20	1.94371
WSB2	-0.154517	6.22316e-05	FALSE	44	5.2529
TMEM69	-0.154496	6.23726e-05	FALSE	54	5.02319
TXNL4A	0.154486	6.24442e-05	TRUE	666	6.10035
RARA	-0.15583	6.28228e-05	FALSE	9	3.83411
FZR1	-0.15438	6.31823e-05	FALSE	119	4.32531
TRIM24	-0.15577	6.3238e-05	FALSE	2	3.46609
PPP6R3	-0.154332	6.35192e-05	FALSE	195	5.50768
TACC3	0.154305	6.37072e-05	TRUE	474	6.04818
DUSP1	-0.154281	6.38786e-05	FALSE	7	4.56644
MYCL	-0.154206	6.44108e-05	FALSE	2	1.51817
PBX3	-0.154182	6.45787e-05	FALSE	1	3.54508
SAMD4A	-0.154179	6.46039e-05	FALSE	111	2.72577
TRMT5	0.154179	6.46053e-05	TRUE	604	3.51417
SGO1	0.154146	6.48373e-05	TRUE	647	3.57752
RPS16	0.154141	6.48769e-05	TRUE	666	11.2129
HOXA3	-0.154049	6.55396e-05	FALSE	15	2.2231
PSMG2	0.154028	6.56944e-05	TRUE	587	6.01468
RAD21	0.155339	6.62962e-05	TRUE	654	6.97542
INCENP	0.155249	6.69543e-05	TRUE	653	5.1195
RALGPS2	-0.15382	6.72183e-05	FALSE	2	3.11665
HUWE1	0.160398	6.72658e-05	TRUE	611	6.01205
STAT5B	-0.155207	6.72679e-05	FALSE	13	4.12167
AKT1	-0.153792	6.74314e-05	FALSE	16	6.41042
RPP30	0.153782	6.75063e-05	TRUE	666	5.47355
HS3ST3A1	-0.153751	6.77317e-05	FALSE	1	1.12503
SNRNP40	0.15373	6.78898e-05	TRUE	650	5.77682
ATAD2	-0.155066	6.831e-05	FALSE	5	5.1118
PYCARD	0.153569	6.91093e-05	FALSE	2	2.81083
GCLC	0.153564	6.9148e-05	FALSE	19	4.72665
CDK19	-0.154909	6.9495e-05	FALSE	3	3.23251
CORO1A	-0.153485	6.97485e-05	FALSE	12	3.44909
ADAT2	0.15336	7.0719e-05	TRUE	567	3.02439
ZBTB7A	-0.153253	7.15557e-05	FALSE	305	3.01336
CIAO1	0.153221	7.18113e-05	TRUE	666	5.85288
TUBG1	0.153204	7.19479e-05	TRUE	660	6.18605
ACD	0.154509	7.25961e-05	TRUE	291	4.78131
KHDRBS3	-0.152952	7.39653e-05	FALSE	5	2.44308
PHRF1	-0.154304	7.42384e-05	FALSE	5	3.91995
KIAA1211L	0.152781	7.53645e-05	FALSE	29	1.11418
MTAP	-0.152768	7.54763e-05	FALSE	1	3.76687
PKNOX1	0.152716	7.59079e-05	FALSE	11	3.12327
INTS7	0.152552	7.72887e-05	TRUE	665	3.92921
MAGEA10	-0.157796	7.74074e-05	FALSE	0	0.833337
U2SURP	0.152461	7.80622e-05	TRUE	664	6.17947
ABCA2	-0.152432	7.83046e-05	FALSE	3	4.29703
SBDS	0.15239	7.86662e-05	TRUE	666	6.19116
SNAPC5	0.152296	7.94829e-05	TRUE	666	5.41512
FLNB	-0.152162	8.0655e-05	FALSE	4	6.07167
GSTM3	0.152081	8.13719e-05	FALSE	61	4.81344
MED18	0.153455	8.14027e-05	TRUE	645	3.70921
SLC1A5	-0.152077	8.14067e-05	TRUE	184	7.08276
SIAH2	-0.153387	8.20119e-05	FALSE	1	4.03258
KCNQ5	-0.151983	8.22519e-05	FALSE	4	1.47854
PABPC1	0.151964	8.24225e-05	TRUE	636	9.89204
INA	-0.151957	8.24842e-05	FALSE	7	1.23436
MARCH5	0.151955	8.25032e-05	FALSE	202	4.66355
RHOA	-0.15194	8.26374e-05	FALSE	295	8.28456
IRX5	-0.151914	8.28737e-05	FALSE	2	1.33125
IFITM3	0.151903	8.2968e-05	TRUE	661	6.91031
GSDMB	-0.151866	8.33027e-05	FALSE	17	2.91192
ADCK2	-0.151757	8.43044e-05	FALSE	6	3.89622
CLTA	0.151734	8.45127e-05	FALSE	0	7.52704
SLC43A1	0.15173	8.4554e-05	FALSE	2	2.54817
RPL35A	0.151636	8.54184e-05	FALSE	133	10.8484
NFU1	0.151617	8.55996e-05	FALSE	32	5.12045
BBS12	0.151562	8.61146e-05	FALSE	0	1.2793
CASC3	0.151523	8.64834e-05	FALSE	217	5.27567
ERH	0.151465	8.70296e-05	TRUE	666	7.86314
TEX45	0.151452	8.71513e-05	FALSE	1	0.560664
CCR1	-0.151417	8.74848e-05	FALSE	0	0.482693
GSS	0.15138	8.78344e-05	FALSE	4	5.95784
MMP14	0.151344	8.81784e-05	FALSE	0	4.82114
ZC3H18	0.15133	8.83143e-05	TRUE	645	4.88987
EXOSC1	0.151291	8.86879e-05	TRUE	564	5.57905
CPSF4	0.151289	8.87113e-05	TRUE	666	5.29494
PRCC	0.151239	8.9197e-05	FALSE	126	5.59242
GNB1	-0.151079	9.07583e-05	FALSE	37	7.41452
ARL4A	-0.151035	9.11884e-05	FALSE	6	4.53281
PAQR5	0.150976	9.17797e-05	FALSE	2	1.50289
TAF8	0.152308	9.21384e-05	TRUE	640	3.65012
CMPK1	0.150855	9.2996e-05	TRUE	652	5.95925
HSPG2	0.150826	9.32837e-05	FALSE	0	4.63517
CHD1L	-0.15218	9.34143e-05	FALSE	3	4.94524
USP3	-0.152171	9.35012e-05	FALSE	2	4.30227
TNFRSF10B	0.150794	9.36118e-05	FALSE	1	5.52323
SMDT1	-0.150768	9.38725e-05	FALSE	2	5.50234
PPP2CB	0.150725	9.43114e-05	FALSE	1	5.72519
PLEKHF1	0.150629	9.52957e-05	FALSE	3	2.27248
GRM7	-0.150605	9.55461e-05	FALSE	0	0.057214
ZNF592	-0.15051	9.65344e-05	FALSE	6	3.30743
UBE2QL1	-0.150484	9.681e-05	FALSE	1	0.419052
ANKRD39	-0.1504	9.76842e-05	FALSE	12	3.78133
MRM1	0.15028	9.89641e-05	FALSE	13	2.97781
SEPSECS	0.150217	9.96413e-05	TRUE	448	2.15865
PTK2B	0.150161	0.000100245	FALSE	1	2.93988
COPZ1	0.150039	0.000101574	TRUE	662	7.3501
SFSWAP	0.14992	0.000102888	TRUE	634	4.6312
AMOTL2	0.149818	0.000104028	FALSE	0	4.5618
RUSC1	-0.149808	0.000104132	FALSE	26	4.93779
GMFB	-0.149805	0.000104173	FALSE	1	5.07221
PAAF1	-0.149767	0.000104601	FALSE	0	4.21829
ING5	-0.151123	0.00010461	FALSE	8	4.56138
POLD2	0.149746	0.000104838	TRUE	660	7.24024
BACH2	-0.149725	0.000105073	FALSE	2	0.755291
SAE1	0.149712	0.000105219	TRUE	666	7.10988
CD46	-0.149635	0.000106092	FALSE	8	6.46325
SF3B3	0.149632	0.000106133	TRUE	666	6.75208
TMX2	0.149615	0.000106318	TRUE	457	6.64814
DDOST	0.149534	0.000107257	TRUE	665	7.89321
ST8SIA2	-0.149511	0.000107514	FALSE	0	0.571181
TSC22D4	-0.149499	0.000107663	FALSE	1	4.64479
ZNF691	-0.149489	0.000107778	FALSE	35	2.88417
COG6	0.149454	0.000108173	TRUE	274	3.46248
DDTL	-0.149432	0.000108435	FALSE	24	2.31012
PSMG1	0.149426	0.000108501	TRUE	536	6.23439
MAX	0.149422	0.000108558	TRUE	464	5.69194
ERGIC2	-0.149408	0.00010871	FALSE	1	6.05995
NOB1	0.149407	0.00010873	TRUE	665	5.81852
KPNA7	-0.149356	0.00010933	FALSE	8	0.357317
ZG16B	0.149325	0.000109691	FALSE	0	1.33509
AHCTF1	0.149257	0.00011049	TRUE	666	4.41659
KIAA1551	-0.149252	0.000110549	FALSE	2	4.00788
SURF6	0.149222	0.000110915	TRUE	641	4.31645
ZCCHC7	0.149113	0.000112213	FALSE	5	3.74161
SURF4	-0.149084	0.000112569	FALSE	49	6.94862
PUS3	0.14904	0.000113098	FALSE	16	3.44497
PTGFR	-0.148994	0.000113655	FALSE	0	0.60748
SPANXB1	-0.154021	0.000114988	FALSE	1	0.843642
MPHOSPH9	-0.14888	0.000115049	FALSE	0	4.27481
UTP18	0.148863	0.000115255	TRUE	656	5.64669
ITGA3	-0.148837	0.000115586	FALSE	56	5.91303
TPCN2	-0.148819	0.000115809	FALSE	4	3.28679
SSTR1	0.14879	0.000116169	FALSE	4	0.347029
TMEM42	-0.148708	0.000117189	FALSE	0	3.40973
LSM10	0.150054	0.000117209	TRUE	367	5.45318
PDK1	-0.14866	0.000117795	FALSE	6	2.96774
RABGEF1	0.148659	0.000117805	FALSE	20	4.20045
NBPF10	-0.148546	0.000119237	TRUE	275	0.87419
TNIK	0.148518	0.0001196	FALSE	0	2.44912
GOLPH3L	-0.148465	0.000120278	FALSE	17	4.32027
PPP2R3C	0.148393	0.000121207	TRUE	605	4.53496
AGBL3	-0.148381	0.000121357	FALSE	2	1.28214
H3F3B	-0.148278	0.000122696	FALSE	175	9.50028
PROM2	0.148255	0.000122996	FALSE	0	1.94493
PDLIM5	0.148226	0.000123376	FALSE	0	4.37569
CDCA5	0.149546	0.000123684	TRUE	635	5.54567
IFRD1	-0.14819	0.000123854	FALSE	1	5.32362
RBPJ	-0.148176	0.000124045	FALSE	21	4.59752
HES3	0.148175	0.000124056	FALSE	25	0.0143267
JTB	0.149507	0.000124206	FALSE	76	6.75284
PLK2	-0.148144	0.000124471	FALSE	1	5.44617
FUT3	0.148134	0.000124594	FALSE	2	1.15225
TCEA1	-0.149418	0.000125381	FALSE	10	6.58738
ZFR	0.148056	0.000125635	FALSE	178	5.64624
MIEN1	-0.147992	0.000126505	FALSE	67	5.78952
MTF2	-0.149318	0.000126704	FALSE	15	4.25284
KNTC1	0.147945	0.000127131	FALSE	250	5.04908
LRGUK	-0.14793	0.000127331	FALSE	0	0.32005
TMUB2	-0.147917	0.000127513	FALSE	7	4.71987
TPX2	0.147885	0.000127951	TRUE	665	6.57552
HTATSF1	0.152963	0.000128268	TRUE	620	5.59217
RGPD6	0.147847	0.000128467	TRUE	665	2.88644
RAP1GAP	0.147795	0.000129179	FALSE	0	1.98702
GLRX3	0.147717	0.00013026	TRUE	342	6.59156
HMGCS1	0.147663	0.000131012	TRUE	640	5.76822
TICRR	0.148964	0.000131525	TRUE	654	3.15375
NBAS	0.147624	0.000131548	TRUE	473	3.98046
TINAGL1	0.14761	0.00013174	FALSE	3	3.74882
CENPL	0.14887	0.000132836	FALSE	124	3.88017
DAPK1	0.147521	0.000132989	FALSE	1	2.73008
SGSM2	0.147519	0.000133023	FALSE	1	4.80461
HOXB13	-0.147515	0.000133084	FALSE	3	1.00887
GSTO2	-0.147234	0.000137107	FALSE	0	2.38266
SLC7A11	0.147199	0.000137615	FALSE	8	3.40767
SMU1	0.147174	0.00013798	TRUE	666	3.91983
SIGIRR	0.147166	0.000138104	FALSE	0	4.04644
MAPK13	-0.147147	0.00013838	FALSE	3	3.01804
GJB4	0.147143	0.000138435	FALSE	4	0.493944
BNIP1	0.147118	0.000138809	TRUE	387	3.9896
CLDN7	0.147115	0.000138849	FALSE	19	3.41272
PANX2	0.147084	0.000139309	FALSE	1	1.66425
AKT2	-0.147066	0.00013957	FALSE	25	5.78022
GTF3C3	0.148385	0.000139775	TRUE	331	4.62134
PNO1	0.147018	0.000140277	TRUE	381	4.65948
CARS2	0.146997	0.000140586	FALSE	240	5.17759
ST6GALNAC3	-0.146989	0.000140712	FALSE	1	0.752388
POU3F1	-0.146971	0.000140987	FALSE	2	0.2254
POLR2G	0.148299	0.000141042	TRUE	653	7.04992
TLNRD1	-0.14692	0.00014174	FALSE	2	2.78037
HMGCR	0.146918	0.000141771	TRUE	610	5.37832
DMAP1	0.148235	0.000142001	TRUE	654	4.69632
ABL2	0.146885	0.000142274	FALSE	0	3.43264
SUGT1	0.146793	0.000143663	TRUE	537	5.62933
CCDC121	-0.146765	0.00014409	FALSE	4	1.69148
PLEKHB2	-0.146681	0.000145369	FALSE	0	5.64648
DLX3	-0.146648	0.000145872	FALSE	38	0.820717
CCDC130	0.146583	0.000146883	TRUE	627	4.52979
RBM15	-0.146525	0.000147779	FALSE	194	3.11769
APPBP2	-0.146516	0.000147925	FALSE	3	3.72927
ATM	0.146444	0.000149053	FALSE	5	4.49728
NR2E1	-0.146428	0.000149299	FALSE	4	0.244491
BRMS1	-0.146421	0.000149418	FALSE	162	5.75208
ATP6V1A	0.146413	0.000149538	TRUE	665	4.51677
VPS52	0.146388	0.000149936	FALSE	181	5.18637
MRE11	0.146317	0.000151062	TRUE	460	4.02527
ROMO1	0.146285	0.000151574	TRUE	664	8.21216
MYL12A	0.146246	0.0001522	FALSE	26	8.18634
RBBP5	0.147556	0.000152455	TRUE	653	3.5472
PTPN12	0.14616	0.000153575	FALSE	0	5.17626
COPB2	0.146135	0.000153978	TRUE	666	6.65322
EGLN1	-0.147388	0.000155145	FALSE	135	4.02535
SLC45A2	0.146056	0.000155274	FALSE	0	0.397517
VMP1	0.145936	0.000157237	TRUE	650	6.94111
PGGT1B	0.145935	0.000157257	FALSE	7	3.48489
PLXNB1	0.14593	0.000157344	FALSE	0	4.12986
SYDE1	0.145922	0.000157471	FALSE	1	2.57798
LYPLAL1	-0.145902	0.000157802	FALSE	0	3.8744
DAD1	0.145848	0.000158706	TRUE	665	7.99661
FGF19	-0.145788	0.000159705	FALSE	5	0.446504
NRAS	-0.145784	0.000159766	FALSE	55	5.03431
RAMAC	0.145781	0.000159823	FALSE	18	4.71248
IL2RG	-0.15075	0.000160831	FALSE	2	1.37959
POLR3B	0.14695	0.000162393	TRUE	654	2.72086
POLR2J	0.146852	0.000164056	TRUE	654	6.54603
KDELR2	-0.14553	0.000164092	FALSE	9	6.79779
ZNF596	-0.145518	0.000164301	FALSE	1	1.73775
RAB30	-0.145456	0.00016537	FALSE	2	2.38459
ARMH3	0.145354	0.000167147	FALSE	61	3.55847
EMC3	0.145352	0.000167176	TRUE	657	5.56836
GSTM1	-0.145287	0.000168316	FALSE	0	1.54124
KAT2B	0.14652	0.000169806	FALSE	0	2.4156
ANK3	-0.145196	0.00016993	FALSE	2	2.53924
CT62	-0.145142	0.000170897	FALSE	1	0.166284
JMJD1C	-0.146412	0.000171719	FALSE	10	4.6224
JARID2	-0.146408	0.000171779	FALSE	0	3.2515
ING3	0.146355	0.000172726	TRUE	413	3.78366
ZNF273	-0.145001	0.000173437	FALSE	27	2.41216
OFD1	-0.150003	0.000173481	FALSE	0	4.01651
RHBDD3	0.144976	0.000173882	FALSE	1	4.74583
SEC14L6	0.144951	0.000174331	FALSE	3	0.254578
TINF2	0.146243	0.00017475	TRUE	654	4.78045
TMEM184A	-0.14488	0.000175629	FALSE	4	2.16925
MRPS30	0.144707	0.000178843	FALSE	236	5.16983
SF3A1	0.14467	0.000179526	TRUE	666	5.50781
KCTD8	-0.14465	0.000179908	FALSE	6	0.165237
NDUFA4L2	0.144609	0.000180665	FALSE	23	1.37649
TOE1	0.14459	0.000181041	TRUE	492	3.82632
CPLANE2	-0.144541	0.000181955	FALSE	15	2.16419
ARID5A	0.145849	0.000182016	FALSE	38	2.65111
GRHL1	-0.144498	0.000182784	FALSE	3	1.76633
RRN3	0.144387	0.000184904	TRUE	666	4.59982
CDCA8	0.145678	0.000185255	TRUE	654	5.32195
YPEL3	0.144356	0.000185507	FALSE	89	3.60002
DKC1	0.149328	0.000185697	TRUE	621	6.57042
VAPB	-0.144337	0.000185857	FALSE	3	5.12508
CBLN2	-0.144288	0.00018681	FALSE	6	0.476104
POU2F2	-0.144228	0.000187988	FALSE	5	1.11196
UBE2C	-0.144227	0.000188002	FALSE	333	7.52698
SYS1	0.144225	0.000188038	TRUE	663	4.22294
BOD1L1	0.144204	0.000188448	FALSE	67	4.13837
ATP5MC1	-0.144146	0.000189585	TRUE	225	8.35816
PIP5K1B	-0.144074	0.000191026	FALSE	0	0.729135
TROVE2	-0.144062	0.000191253	FALSE	1	4.09674
LGALS14	-0.144062	0.000191264	FALSE	17	0.126288
GRAP	0.143967	0.000193155	FALSE	4	0.434412
CSNK1G2	0.143916	0.000194185	FALSE	2	5.28167
STX1A	0.143906	0.000194382	FALSE	0	4.14014
UNC45A	0.143743	0.000197697	TRUE	361	5.49646
CSF2RB	-0.143679	0.000199006	FALSE	2	0.34858
TUBE1	0.143674	0.000199105	TRUE	453	3.89928
STK11	-0.143657	0.000199467	FALSE	180	4.84954
THAP5	-0.143531	0.000202087	FALSE	0	3.89825
SPOUT1	0.143518	0.000202353	TRUE	666	4.57141
GSE1	-0.143473	0.000203287	FALSE	10	4.60522
CCDC59	0.143452	0.000203747	TRUE	654	5.98675
MFSD1	-0.143439	0.000204011	FALSE	3	5.10375
AGAP9	-0.143436	0.000204077	FALSE	53	2.65881
CENPK	0.144724	0.000204345	TRUE	654	4.92255
RAD17	0.143361	0.000205674	TRUE	656	4.10949
EXOC3L2	0.14334	0.000206102	FALSE	0	0.113248
VPS26B	-0.143308	0.000206803	FALSE	0	4.38535
STN1	0.143272	0.000207555	TRUE	379	3.84533
ELL	0.14455	0.000208028	TRUE	638	2.9096
YES1	-0.143237	0.000208313	FALSE	1	4.67092
HIST1H2AJ	-0.143176	0.000209635	FALSE	169	0.6123
MTSS1	-0.143165	0.000209871	FALSE	19	2.27329
APLP1	-0.143143	0.00021035	FALSE	16	3.44852
ZNF69	-0.143063	0.000212091	FALSE	28	1.41603
NOP9	0.14296	0.000214358	TRUE	648	3.85563
SUPV3L1	0.14294	0.0002148	TRUE	663	4.89912
LYPLA1	-0.142907	0.000215531	FALSE	1	5.91821
FANCF	0.142878	0.00021618	FALSE	239	2.88206
FXN	0.142812	0.000217666	TRUE	571	3.82936
TRAPPC2L	0.142743	0.000219213	FALSE	98	6.41072
PTMA	-0.142633	0.000221711	TRUE	353	10.5898
TTC39A	0.142607	0.000222298	FALSE	7	1.73104
CBY1	-0.142538	0.000223881	FALSE	2	4.66373
RLN1	-0.142421	0.000226596	FALSE	2	0.239174
IQGAP3	-0.142406	0.000226941	FALSE	22	4.20861
ATP5MG	0.142401	0.000227049	TRUE	322	7.81153
CABYR	-0.142373	0.000227711	FALSE	0	2.27309
CACNA2D1	-0.14236	0.000228016	FALSE	1	1.62121
RORC	-0.142268	0.000230189	FALSE	4	0.523928
PLEKHO1	0.142172	0.000232462	FALSE	0	3.32582
QKI	-0.142167	0.000232584	FALSE	30	5.10878
ZNF830	0.142166	0.000232594	TRUE	666	3.73413
PTPMT1	0.142163	0.000232681	TRUE	586	5.83873
TSPAN15	0.142112	0.000233894	FALSE	1	4.03464
BCAN	0.142091	0.000234398	FALSE	151	0.397489
ZNF610	-0.142078	0.000234709	FALSE	0	0.996467
CBFB	-0.141994	0.00023673	FALSE	150	5.44877
ZNF253	-0.141907	0.00023885	TRUE	600	1.75167
MRPL15	0.1419	0.000239042	TRUE	575	6.38733
PDCD7	0.141783	0.0002419	TRUE	446	3.95427
FUCA2	-0.141783	0.000241918	FALSE	0	5.27523
RPL9	0.14171	0.000243717	TRUE	666	10.5602
PRKCE	-0.141696	0.000244077	FALSE	34	2.37645
FGD6	0.141671	0.000244687	FALSE	5	2.29785
MYBPC2	0.141629	0.00024575	FALSE	0	0.275056
EXTL2	-0.141621	0.00024594	FALSE	43	3.62541
OR6C3	-0.141576	0.000247075	FALSE	7	0.00485582
SSR2	0.141571	0.000247201	FALSE	66	8.11398
SPACA9	-0.141557	0.000247554	FALSE	16	1.83448
RAB25	0.14154	0.000248003	FALSE	5	2.6202
ANAPC5	0.141511	0.000248724	TRUE	659	6.41817
WDR86	-0.141502	0.000248966	FALSE	87	0.63673
RPS23	0.141449	0.000250324	TRUE	663	12.0269
KBTBD11	-0.141413	0.000251228	FALSE	0	1.11655
USP33	-0.14136	0.000252605	FALSE	11	4.84037
ARMCX4	0.146183	0.000254056	FALSE	0	1.53399
XBP1	-0.14128	0.000254679	FALSE	8	6.27126
TRERF1	-0.14256	0.000254723	FALSE	4	2.29725
DUSP18	0.141222	0.000256185	FALSE	0	1.98755
CENPE	0.141149	0.000258099	TRUE	537	3.44068
TRMT112	0.141136	0.000258431	TRUE	666	8.18949
DDX39B	-0.141028	0.00026129	FALSE	317	8.31972
OXSM	0.140956	0.000263206	FALSE	119	3.74007
DDX52	0.140939	0.000263661	TRUE	433	4.2655
NAMPT	0.14093	0.0002639	FALSE	171	6.14178
FAM204A	0.140886	0.000265095	FALSE	2	5.44616
CEP170	-0.140835	0.00026648	FALSE	4	4.8649
TEDC1	0.140811	0.000267114	TRUE	522	4.30913
ITSN2	-0.140806	0.000267258	FALSE	6	3.84675
EVI5	-0.140778	0.00026802	FALSE	4	2.77248
SLC39A9	0.140772	0.000268181	FALSE	28	4.98181
SRGAP1	0.140641	0.000271775	FALSE	0	2.10565
NUTF2	0.140588	0.000273259	TRUE	666	7.04732
DCDC2	0.140533	0.000274783	FALSE	9	1.0927
ABCB8	-0.140484	0.000276155	FALSE	0	4.35871
CTSO	-0.140384	0.000278968	FALSE	11	1.84447
ALYREF	0.141656	0.000279004	TRUE	576	6.94343
GGN	-0.140356	0.000279764	FALSE	49	0.617903
RELB	-0.140315	0.000280933	FALSE	27	3.11404
ZNF569	-0.140315	0.000280933	FALSE	3	1.72829
COX16	0.140223	0.000283537	FALSE	83	5.77928
TAOK3	0.140188	0.000284545	FALSE	3	3.90586
SLC45A3	0.1401	0.000287118	FALSE	0	2.25052
ZBTB11	0.139975	0.000290758	TRUE	665	3.42496
GNAS	-0.139947	0.000291579	FALSE	6	9.4957
TCF7	-0.139944	0.000291674	FALSE	3	2.42745
CHML	-0.139904	0.000292862	FALSE	2	3.28508
ADGRF1	-0.139868	0.000293923	FALSE	0	1.59136
ADAT3	0.139838	0.000294798	TRUE	338	1.85508
FRS2	-0.139816	0.000295463	FALSE	8	3.53829
FAM102B	-0.13972	0.000298343	FALSE	21	2.56075
GPR18	-0.139674	0.000299747	FALSE	2	0.280814
SLFNL1	-0.139653	0.000300368	FALSE	17	0.59748
STMP1	-0.139567	0.00030299	FALSE	0	4.83784
WDR12	0.139478	0.000305729	TRUE	666	5.75669
HIST1H2BK	-0.139454	0.000306458	FALSE	14	6.13343
ANKIB1	-0.139434	0.000307083	FALSE	2	4.30192
P2RX6	-0.139383	0.000308671	FALSE	3	0.926761
STARD13	-0.139361	0.000309345	FALSE	0	2.36013
LPXN	0.139334	0.000310179	FALSE	0	2.89023
NAPG	0.139311	0.000310919	TRUE	474	4.01206
INTS14	0.139248	0.000312883	TRUE	583	4.98599
LMO3	-0.139237	0.000313241	FALSE	0	0.773061
RPP25	-0.139228	0.000313498	FALSE	1	2.58971
MRPL51	0.139167	0.000315433	TRUE	309	7.40199
TCTN2	0.139156	0.000315783	FALSE	2	2.92823
CLK3	-0.139144	0.00031617	FALSE	6	5.63808
MVK	0.1391	0.000317583	TRUE	651	4.00884
MRGPRD	-0.139096	0.000317712	FALSE	2	0.0286764
TARSL2	-0.139089	0.000317919	FALSE	0	2.33751
SELENOV	-0.13906	0.000318843	FALSE	3	0.118286
TBXT	-0.139059	0.000318894	FALSE	3	0.09981
PWP2	0.139052	0.000319102	TRUE	666	2.85032
UROD	0.13903	0.00031981	TRUE	507	6.28531
PMF1	0.140259	0.000320867	TRUE	654	5.6686
BUB1	0.140238	0.000321544	TRUE	608	5.27116
C1orf159	-0.138958	0.000322128	FALSE	11	3.44366
ZNF683	-0.138941	0.000322677	FALSE	4	0.0165367
IQGAP2	-0.138878	0.000324732	FALSE	0	1.67965
CNOT3	0.138833	0.00032621	TRUE	666	5.20039
CMTM3	-0.138826	0.000326427	FALSE	0	3.96383
LSM4	0.13882	0.000326632	TRUE	660	7.40552
TRAPPC3	0.138801	0.000327248	TRUE	666	6.09573
C8orf33	-0.138748	0.000329001	FALSE	190	5.3288
PHACTR4	-0.138689	0.000330949	FALSE	22	4.3611
KRT18	-0.138642	0.000332511	FALSE	58	7.3736
RBM15B	0.138638	0.000332642	FALSE	2	3.98674
LRIG2	-0.138621	0.000333206	FALSE	2	2.3355
HARS	0.138576	0.000334729	TRUE	665	6.04944
NOC2L	0.139813	0.000335417	TRUE	600	6.29854
MRPS28	0.138513	0.000336858	TRUE	349	5.88555
MRPL36	0.138453	0.000338871	TRUE	483	6.36699
THOC3	0.138392	0.000340955	TRUE	664	6.02999
PSMA2	0.138348	0.000342455	TRUE	666	7.19946
PTPN14	0.138322	0.000343352	FALSE	0	3.20547
OTUD1	-0.138317	0.000343517	FALSE	0	2.13645
FAT2	0.138271	0.000345089	FALSE	0	0.90433
MTBP	0.138236	0.000346318	TRUE	666	3.31277
SNRK	0.13819	0.000347889	FALSE	0	2.7001
TCF20	-0.138187	0.000348017	FALSE	1	4.1089
CISH	0.138144	0.000349504	FALSE	5	1.57108
ZNF335	0.139315	0.000352408	TRUE	354	3.31735
SHROOM4	0.142651	0.000358589	FALSE	0	0.508932
ALG9	0.13786	0.000359564	FALSE	32	4.15105
PIK3CB	-0.137843	0.000360172	FALSE	26	4.23834
LCN2	-0.137838	0.000360352	FALSE	1	3.00237
YOD1	-0.137832	0.000360556	FALSE	1	2.6873
DUSP23	-0.137811	0.000361306	FALSE	0	4.04421
ARHGEF11	-0.137808	0.00036142	FALSE	23	3.50377
ZNF28	-0.137771	0.000362752	FALSE	2	3.20318
WDR4	0.137769	0.000362836	TRUE	416	4.47889
NPBWR1	0.137763	0.000363035	FALSE	1	0.301878
NOL12	0.137743	0.000363779	TRUE	643	4.82071
KAT14	0.138963	0.000364882	FALSE	33	3.21984
OR2A4	-0.137704	0.000365179	FALSE	56	0.0429051
RAD51	0.137595	0.000369186	TRUE	658	4.29674
GINS1	0.137579	0.000369759	TRUE	665	4.26962
TRIOBP	-0.137485	0.000373236	FALSE	14	4.76865
UQCRQ	0.137473	0.000373684	TRUE	454	8.1173
RANBP9	-0.137456	0.000374315	FALSE	20	4.7285
COLCA2	-0.137442	0.000374849	FALSE	3	0.772894
ITPKC	-0.137411	0.000376	FALSE	6	2.91967
APMAP	0.1374	0.000376417	FALSE	0	6.42033
COPS2	0.137336	0.000378795	TRUE	614	5.8409
HACD2	0.137238	0.000382511	FALSE	10	4.79786
SERPINI2	-0.137187	0.000384459	FALSE	0	0.0653585
NME8	-0.137186	0.000384491	FALSE	2	0.106254
IGFBP1	0.137152	0.000385804	FALSE	2	0.654588
TMEM140	-0.137111	0.000387372	FALSE	3	3.30811
FAM120A	-0.137047	0.000389818	FALSE	4	5.74808
ANTXR1	-0.137	0.000391657	FALSE	2	3.48259
EML4	-0.136967	0.000392938	FALSE	10	4.6352
ARHGAP9	0.136962	0.000393117	FALSE	108	0.936022
UGCG	-0.136946	0.000393753	FALSE	77	4.57318
MAD1L1	0.136859	0.000397171	FALSE	3	4.49781
NUFIP1	0.136845	0.00039773	TRUE	311	2.65351
DHX36	0.138069	0.000398429	TRUE	581	5.40603
PHF21A	-0.138034	0.000399791	FALSE	6	3.8366
TC2N	0.136735	0.000402085	FALSE	1	1.7401
SLC33A1	-0.136727	0.000402381	FALSE	75	4.05994
SIPA1L2	0.136657	0.000405201	FALSE	1	2.26538
NAA38	0.136628	0.000406333	FALSE	4	6.21039
ATP6V0D1	0.136609	0.000407108	TRUE	348	5.72039
EYA1	-0.13781	0.000408692	FALSE	1	0.990278
TRPM4	0.136562	0.000409001	FALSE	1	3.39279
STAT3	-0.136534	0.000410151	FALSE	10	5.31089
ESCO1	0.136485	0.000412113	FALSE	1	3.30514
CRYZ	-0.136476	0.00041251	FALSE	1	5.06055
TMEM41B	0.136368	0.00041692	FALSE	152	4.66573
ZNF692	-0.136321	0.000418844	FALSE	6	5.11786
CTSL	0.137535	0.000419836	FALSE	1	5.9469
POP5	0.136201	0.000423866	TRUE	665	5.74895
[truncated: 16,143 more rows]

## Sheet: MAPK vs MAPK Genes Dependence
Cancer types	MAPK Pathway Module	mean MAPK dependency - Each cancer	mean MAPK dependence - All Cancers	lowerBound	upperBound	tValue	pValue
Lymphoma	ERK1/2	-0.0940637	-0.167137	-0.0930305	-0.053116	-7.19704	2.83478e-12
Kidney Cancer	ERK1/2	-0.096476	-0.167137	-0.0909178	-0.0504042	-6.85384	2.17427e-11
Bladder Cancer	ERK1/2	-0.123867	-0.167137	-0.0620546	-0.0244861	-4.52318	7.22562e-06
Esophageal Cancer	ERK1/2	-0.134656	-0.167137	-0.0489325	-0.0160303	-3.87837	0.000117936
Gastric Cancer	ERK1/2	-0.133512	-0.167137	-0.0508939	-0.0163565	-3.82451	0.000145469
Leukemia	ERK1/2	-0.139401	-0.167137	-0.0446298	-0.0108416	-3.22231	0.00131969
Head and Neck Cancer	ERK1/2	-0.141918	-0.167137	-0.0414278	-0.00901095	-3.05507	0.00233874		Results: mean comparisons of MAPK pathway module dependency between each cancer type to mean dependence of all cancer to MAPK pathway signalling
Rhabdoid	ERK1/2	-0.123636	-0.167137	-0.0760612	-0.010941	-2.6359	0.00910791
Liver Cancer	ERK1/2	-0.142183	-0.167137	-0.0437106	-0.00619737	-2.61392	0.00922251
Myeloma	ERK1/2	-0.139777	-0.167137	-0.0479973	-0.00672192	-2.60547	0.00948398
Endometrial/Uterine Cancer	ERK1/2	-0.140393	-0.167137	-0.0469649	-0.006523	-2.59965	0.00965797
Pancreatic Cancer	ERK1/2	-0.143619	-0.167137	-0.0420589	-0.00497722	-2.49084	0.0129976
Breast Cancer	ERK1/2	-0.147142	-0.167137	-0.0359112	-0.00407871	-2.46622	0.0138782
Ovarian Cancer	ERK1/2	-0.150486	-0.167137	-0.0313033	-0.00199956	-2.23032	0.0259621
Gallbladder Cancer	ERK1/2	-0.117806	-0.167137	-0.0989075	0.00024539	-2.00879	0.0510928
Lung Cancer	ERK1/2	-0.157	-0.167137	-0.0205068	0.00023223	-1.91693	0.0553524
Eye Cancer	ERK1/2	-0.118809	-0.167137	-0.104769	0.00811341	-1.72873	0.0913103
Liposarcoma	ERK1/2	-0.123763	-0.167137	-0.102143	0.015395	-1.47507	0.14521
Bone Cancer	ERK1/2	-0.155015	-0.167137	-0.0292625	0.00501781	-1.38878	0.165377
Prostate Cancer	ERK1/2	-0.12032	-0.167137	-0.119269	0.0256348	-1.34738	0.192835
Bile Duct Cancer	ERK1/2	-0.150747	-0.167137	-0.040943	0.00816381	-1.31386	0.189948
Cervical Cancer	ERK1/2	-0.147681	-0.167137	-0.0523115	0.0133994	-1.17167	0.243497
Colon/Colorectal Cancer	ERK1/2	-0.174479	-0.167137	-0.0109948	0.025678	0.786005	0.432112
Sarcoma	ERK1/2	-0.177542	-0.167137	-0.0120825	0.0328916	0.909027	0.363767
Thyroid Cancer	ERK1/2	-0.19943	-0.167137	-0.0241252	0.0887118	1.1383	0.258239
Brain Cancer	ERK1/2	-0.179404	-0.167137	-0.00130184	0.025835	1.77361	0.0763684
Neuroblastoma	ERK1/2	-0.211803	-0.167137	0.0193854	0.0699464	3.4736	0.00057074
Skin Cancer	ERK1/2	-0.217594	-0.167137	0.0325562	0.0683576	5.53027	3.9372e-08
Skin Cancer	ERK5	0.0333316	-0.168155	-0.228926	-0.174048	-14.4397	8.98322e-38
Gastric Cancer	ERK5	0.0439746	-0.168155	-0.2471	-0.17716	-11.9939	3.44642e-23
Brain Cancer	ERK5	0.00245371	-0.168155	-0.200806	-0.140412	-11.1141	1.30111e-24
Leukemia	ERK5	0.011619	-0.168155	-0.212233	-0.147316	-10.9153	1.84575e-22
Liver Cancer	ERK5	0.0120853	-0.168155	-0.214906	-0.145575	-10.291	2.44564e-18
Esophageal Cancer	ERK5	0.0180932	-0.168155	-0.223406	-0.149091	-9.91918	1.68532e-17
Bone Cancer	ERK5	0.0186639	-0.168155	-0.224897	-0.148741	-9.6959	1.72898e-17
Colon/Colorectal Cancer	ERK5	-0.0127475	-0.168155	-0.187135	-0.12368	-9.65852	2.26388e-18
Kidney Cancer	ERK5	0.0304943	-0.168155	-0.240528	-0.156771	-9.40018	9.03569e-16
Pancreatic Cancer	ERK5	0.0258933	-0.168155	-0.23781	-0.150287	-8.76796	6.09829e-15
Myeloma	ERK5	0.00202173	-0.168155	-0.209723	-0.130631	-8.5341	1.28316e-13
Lymphoma	ERK5	-0.00772511	-0.168155	-0.203909	-0.116951	-7.32939	9.12738e-11
Rhabdoid	ERK5	0.0335413	-0.168155	-0.260768	-0.142625	-6.92384	4.04634e-08
Bile Duct Cancer	ERK5	0.0109173	-0.168155	-0.230833	-0.127313	-6.92135	3.51329e-09
Cervical Cancer	ERK5	0.0216766	-0.168155	-0.259535	-0.120129	-5.60732	7.64948e-06
Bladder Cancer	ERK5	-0.0520148	-0.168155	-0.172582	-0.059699	-4.07077	8.06961e-05
Head and Neck Cancer	ERK5	-0.0726764	-0.168155	-0.152021	-0.0389364	-3.34089	0.00109176
Liposarcoma	ERK5	0.0303336	-0.168155	-0.336471	-0.0605066	-3.15643	0.00887227
Gallbladder Cancer	ERK5	0.0350338	-0.168155	-0.356493	-0.0498854	-3.11921	0.0163573
Sarcoma	ERK5	-0.0732342	-0.168155	-0.156946	-0.0328962	-3.03621	0.00305484
Prostate Cancer	ERK5	0.106518	-0.168155	-0.565152	0.015804	-2.98923	0.0572962
Eye Cancer	ERK5	-0.083787	-0.168155	-0.37803	0.209293	-0.67846	0.519135
Lung Cancer	ERK5	-0.157656	-0.168155	-0.0468344	0.0258364	-0.567622	0.570532
Ovarian Cancer	ERK5	-0.163065	-0.168155	-0.063514	0.0533336	-0.171958	0.86367
Endometrial/Uterine Cancer	ERK5	-0.163665	-0.168155	-0.0937778	0.0847968	-0.100107	0.920513
Thyroid Cancer	ERK5	-0.208291	-0.168155	-0.157105	0.237376	0.43328	0.670906
Neuroblastoma	ERK5	-0.194559	-0.168155	-0.0614521	0.11426	0.598724	0.551165
Breast Cancer	ERK5	-0.234355	-0.168155	-0.0163177	0.148718	1.58664	0.114939
Leukemia	JNK	-0.123751	-0.169564	-0.0669519	-0.0246734	-4.25867	2.48879e-05
Lymphoma	JNK	-0.124385	-0.169564	-0.0726421	-0.0177154	-3.24165	0.00136822
Skin Cancer	JNK	-0.14088	-0.169564	-0.0466558	-0.0107118	-3.13364	0.00179943
Myeloma	JNK	-0.131662	-0.169564	-0.0705408	-0.00526339	-2.28798	0.0230402
Bone Cancer	JNK	-0.148897	-0.169564	-0.0519293	0.0105955	-1.30051	0.194343
Prostate Cancer	JNK	-0.0912382	-0.169564	-0.219984	0.0633326	-1.23135	0.246261
Ovarian Cancer	JNK	-0.15786	-0.169564	-0.0348535	0.0114455	-0.993431	0.321001
Gallbladder Cancer	JNK	-0.138212	-0.169564	-0.10143	0.0387261	-0.929626	0.362988
Kidney Cancer	JNK	-0.154625	-0.169564	-0.0509797	0.0211017	-0.816324	0.415085
Cervical Cancer	JNK	-0.160429	-0.169564	-0.0717822	0.053512	-0.291132	0.771863
Neuroblastoma	JNK	-0.166139	-0.169564	-0.0407101	0.0338603	-0.181102	0.856466
Esophageal Cancer	JNK	-0.166875	-0.169564	-0.0324448	0.0270676	-0.177856	0.858964
Colon/Colorectal Cancer	JNK	-0.168947	-0.169564	-0.0266295	0.0253947	-0.0466621	0.962806
Breast Cancer	JNK	-0.169532	-0.169564	-0.0267717	0.026708	-0.00233973	0.998134
Bile Duct Cancer	JNK	-0.172149	-0.169564	-0.035426	0.0405963	0.134396	0.893272
Liposarcoma	JNK	-0.189742	-0.169564	-0.164613	0.20497	0.222409	0.825407
Pancreatic Cancer	JNK	-0.174757	-0.169564	-0.0233123	0.0336975	0.358346	0.720313
Rhabdoid	JNK	-0.181025	-0.169564	-0.0405567	0.0634791	0.437119	0.662965
Liver Cancer	JNK	-0.17839	-0.169564	-0.0249001	0.0425521	0.515368	0.606744
Endometrial/Uterine Cancer	JNK	-0.180028	-0.169564	-0.0188408	0.0397694	0.70368	0.482365
Thyroid Cancer	JNK	-0.200807	-0.169564	-0.0564864	0.118972	0.718034	0.476588
Eye Cancer	JNK	-0.209981	-0.169564	-0.0395702	0.120404	1.05015	0.305463
Gastric Cancer	JNK	-0.185103	-0.169564	-0.011554	0.0426325	1.12872	0.259925
Lung Cancer	JNK	-0.180736	-0.169564	-0.00476723	0.027112	1.375	0.169358
Bladder Cancer	JNK	-0.194437	-0.169564	-0.00547125	0.0552173	1.61232	0.107822
Head and Neck Cancer	JNK	-0.200613	-0.169564	0.00262007	0.0594776	2.14818	0.0323994
Brain Cancer	JNK	-0.199057	-0.169564	0.0061755	0.0528107	2.48375	0.013256
Sarcoma	JNK	-0.212235	-0.169564	0.00937495	0.0759677	2.52329	0.0122093
Prostate Cancer	P38	0.00358489	-0.151259	-0.276237	-0.03345	-2.88212	0.0179755
Esophageal Cancer	P38	-0.122561	-0.151259	-0.0590265	0.00163134	-1.86337	0.0635577
Leukemia	P38	-0.126427	-0.151259	-0.0511705	0.00150777	-1.85315	0.0645677
Lymphoma	P38	-0.120834	-0.151259	-0.065425	0.00457567	-1.71417	0.0880562
Liver Cancer	P38	-0.126606	-0.151259	-0.0611751	0.0118699	-1.32992	0.184853
Gallbladder Cancer	P38	-0.0920371	-0.151259	-0.152494	0.0340512	-1.32792	0.199765
Kidney Cancer	P38	-0.120776	-0.151259	-0.0773366	0.0163719	-1.28201	0.201158
Colon/Colorectal Cancer	P38	-0.137129	-0.151259	-0.042387	0.0141282	-0.983273	0.326122
Neuroblastoma	P38	-0.129938	-0.151259	-0.0659315	0.0232894	-0.942877	0.346967
Rhabdoid	P38	-0.129628	-0.151259	-0.0784508	0.0351887	-0.756886	0.451204
Cervical Cancer	P38	-0.129608	-0.151259	-0.0819659	0.0386643	-0.717917	0.475573
Myeloma	P38	-0.137922	-0.151259	-0.0503075	0.0236347	-0.711125	0.4778
Bone Cancer	P38	-0.143782	-0.151259	-0.04006	0.0251068	-0.451549	0.651919
Bile Duct Cancer	P38	-0.143169	-0.151259	-0.0504618	0.0342819	-0.377585	0.70633
Eye Cancer	P38	-0.136663	-0.151259	-0.105946	0.0767546	-0.334156	0.74188
Breast Cancer	P38	-0.148655	-0.151259	-0.0332118	0.0280041	-0.167319	0.867216
Liposarcoma	P38	-0.141609	-0.151259	-0.132972	0.113672	-0.159995	0.873987
Thyroid Cancer	P38	-0.152738	-0.151259	-0.093223	0.0961822	0.0315912	0.974958
Head and Neck Cancer	P38	-0.155172	-0.151259	-0.0281263	0.0359533	0.240333	0.81023
Gastric Cancer	P38	-0.155279	-0.151259	-0.024015	0.0320552	0.282294	0.777931
Ovarian Cancer	P38	-0.155455	-0.151259	-0.0244497	0.032843	0.287939	0.773532
Lung Cancer	P38	-0.156546	-0.151259	-0.0128786	0.0234541	0.571038	0.568075
Pancreatic Cancer	P38	-0.162585	-0.151259	-0.0228284	0.0454809	0.65259	0.514521
Skin Cancer	P38	-0.161491	-0.151259	-0.0174289	0.0378934	0.726559	0.467794
Endometrial/Uterine Cancer	P38	-0.168435	-0.151259	-0.0200229	0.0543747	0.910511	0.363653
Sarcoma	P38	-0.172038	-0.151259	-0.0191299	0.0606884	1.02566	0.306085
Brain Cancer	P38	-0.169707	-0.151259	-0.00874088	0.0456365	1.33265	0.183172
Bladder Cancer	P38	-0.176294	-0.151259	-0.0101766	0.0602461	1.39898	0.16282
Endometrial/Uterine Cancer	P38	-0.168435	-0.151304	-0.0200673	0.0543286	0.908132	0.364906
Sarcoma	P38	-0.172038	-0.151304	-0.0191743	0.0606423	1.02345	0.307128
Brain Cancer	P38	-0.169707	-0.151304	-0.00878499	0.0455901	1.32944	0.184229
Bladder Cancer	P38	-0.176294	-0.151304	-0.010221	0.0602	1.39649	0.163569

## Sheet: MAPK vs Other Genes Dependence
Cancer types	MAPK pathway module	mean dependency - Each cancer	mean dependence - All Cancers	lowerBound	upperBound	tValue	pValue
Lymphoma	ERK1/2	-0.0940637	-0.130381	-0.0559264	-0.0167073	-3.64106	0.000307838
Kidney Cancer	ERK1/2	-0.096476	-0.130381	-0.0538186	-0.0139905	-3.3458	0.000888236
Bladder Cancer	ERK1/2	-0.123867	-0.130381	-0.0249275	0.0118998	-0.694726	0.487493
Gallbladder Cancer	ERK1/2	-0.117806	-0.130381	-0.0620206	0.0368714	-0.513581	0.6103
Eye Cancer	ERK1/2	-0.118809	-0.130381	-0.0678977	0.0447554	-0.414871	0.680399
Rhabdoid	ERK1/2	-0.123636	-0.130381	-0.0390945	0.0256052	-0.411415	0.68126
Prostate Cancer	ERK1/2	-0.12032	-0.130381	-0.0824318	0.0623108	-0.289971	0.774823		Results: mean comparisons of MAPK pathway dependency between each cancer type to mean dependence of all cancer to all other cellular genes
Liposarcoma	ERK1/2	-0.123763	-0.130381	-0.0652738	0.0520386	-0.225522	0.822315
Gastric Cancer	ERK1/2	-0.133512	-0.130381	-0.0137338	0.0199963	0.364746	0.715449
Esophageal Cancer	ERK1/2	-0.134656	-0.130381	-0.0117519	0.020302	0.524093	0.60045
Myeloma	ERK1/2	-0.139777	-0.130381	-0.0109047	0.0296984	0.909855	0.363428
Endometrial/Uterine Cancer	ERK1/2	-0.140393	-0.130381	-0.0098654	0.0298904	0.990268	0.32265
Cervical Cancer	ERK1/2	-0.147681	-0.130381	-0.015348	0.0499488	1.04873	0.296325
Leukemia	ERK1/2	-0.139401	-0.130381	-0.00745988	0.0255014	1.07447	0.282944
Liver Cancer	ERK1/2	-0.142183	-0.130381	-0.00658344	0.0301884	1.26149	0.207774
Pancreatic Cancer	ERK1/2	-0.143619	-0.130381	-0.00492694	0.0314037	1.43132	0.152871
Head and Neck Cancer	ERK1/2	-0.141918	-0.130381	-0.00424028	0.0273145	1.43608	0.151496
Bile Duct Cancer	ERK1/2	-0.150747	-0.130381	-0.00390562	0.0446393	1.65193	0.099701
Breast Cancer	ERK1/2	-0.147142	-0.130381	0.00128459	0.0322384	2.1265	0.033828
Thyroid Cancer	ERK1/2	-0.19943	-0.130381	0.0127503	0.125349	2.43939	0.0168421
Ovarian Cancer	ERK1/2	-0.150486	-0.130381	0.00593194	0.0342781	2.78439	0.00548638
Bone Cancer	ERK1/2	-0.155015	-0.130381	0.00790086	0.0413673	2.89136	0.00397794
Sarcoma	ERK1/2	-0.177542	-0.130381	0.0249823	0.0693398	4.17821	3.49116e-05
Colon/Colorectal Cancer	ERK1/2	-0.174479	-0.130381	0.0261417	0.0620544	4.82181	1.75016e-06
Lung Cancer	ERK1/2	-0.157	-0.130381	0.0169392	0.0362991	5.39293	7.73158e-08
Neuroblastoma	ERK1/2	-0.211803	-0.130381	0.0564153	0.106429	6.40222	4.57357e-10
Brain Cancer	ERK1/2	-0.179404	-0.130381	0.0359735	0.0620726	7.37119	3.34957e-13
Skin Cancer	ERK1/2	-0.217594	-0.130381	0.0697026	0.104724	9.77273	1.13699e-21
Skin Cancer	ERK5	0.0333316	-0.130381	-0.187427	-0.139997	-13.6106	1.70979e-30
Gastric Cancer	ERK5	0.0439746	-0.130381	-0.206524	-0.142186	-10.7556	2.76021e-18
Brain Cancer	ERK5	0.00245371	-0.130381	-0.159694	-0.105975	-9.75	9.97071e-19
Leukemia	ERK5	0.011619	-0.130381	-0.171393	-0.112606	-9.54694	4.14583e-17
Liver Cancer	ERK5	0.0120853	-0.130381	-0.174312	-0.110619	-8.89145	7.43278e-14
Esophageal Cancer	ERK5	0.0180932	-0.130381	-0.183013	-0.113934	-8.53617	2.52701e-13
Bone Cancer	ERK5	0.0186639	-0.130381	-0.184563	-0.113526	-8.31596	2.67828e-13
Colon/Colorectal Cancer	ERK5	-0.0127475	-0.130381	-0.146223	-0.0890434	-8.13941	2.67913e-13
Kidney Cancer	ERK5	0.0304943	-0.130381	-0.200455	-0.121295	-8.07859	3.41194e-12
Pancreatic Cancer	ERK5	0.0258933	-0.130381	-0.197829	-0.114719	-7.45194	2.14128e-11
Myeloma	ERK5	0.00202173	-0.130381	-0.169512	-0.0952922	-7.10149	4.76052e-10
Lymphoma	ERK5	-0.00772511	-0.130381	-0.163939	-0.0813723	-5.92128	9.62567e-08
Rhabdoid	ERK5	0.0335413	-0.130381	-0.221483	-0.106361	-5.80069	1.93196e-06
Bile Duct Cancer	ERK5	0.0109173	-0.130381	-0.19126	-0.0913358	-5.67759	6.52477e-07
Cervical Cancer	ERK5	0.0216766	-0.130381	-0.220544	-0.0835706	-4.59287	0.000128335
Bladder Cancer	ERK5	-0.0520148	-0.130381	-0.133115	-0.023617	-2.83526	0.00541078
Prostate Cancer	ERK5	0.106518	-0.130381	-0.528454	0.054656	-2.58581	0.0813665
Liposarcoma	ERK5	0.0303336	-0.130381	-0.298241	-0.0231868	-2.57204	0.0259544
Gallbladder Cancer	ERK5	0.0350338	-0.130381	-0.318536	-0.0122925	-2.55442	0.0378565
Head and Neck Cancer	ERK5	-0.0726764	-0.130381	-0.112557	-0.00285103	-2.08395	0.0393985
Sarcoma	ERK5	-0.0732342	-0.130381	-0.117645	0.00335237	-1.87658	0.0638149
Eye Cancer	ERK5	-0.083787	-0.130381	-0.340164	0.246977	-0.375296	0.718553
Endometrial/Uterine Cancer	ERK5	-0.163665	-0.130381	-0.054957	0.121526	0.751411	0.454756
Thyroid Cancer	ERK5	-0.208291	-0.130381	-0.118953	0.274774	0.843536	0.412179
Ovarian Cancer	ERK5	-0.163065	-0.130381	-0.0240964	0.0894655	1.13708	0.25726
Neuroblastoma	ERK5	-0.194559	-0.130381	-0.0226163	0.150974	1.47438	0.1448
Lung Cancer	ERK5	-0.157656	-0.130381	-0.00632624	0.0608778	1.59595	0.111316
Breast Cancer	ERK5	-0.234355	-0.130381	0.0226071	0.185342	2.52861	0.0126763
Leukemia	JNK	-0.123751	-0.130381	-0.0270737	0.0138152	-0.63743	0.524203
Prostate Cancer	JNK	-0.0912382	-0.130381	-0.18074	0.102455	-0.615927	0.551702
Lymphoma	JNK	-0.124385	-0.130381	-0.0329307	0.02094	-0.438804	0.661258
Myeloma	JNK	-0.131662	-0.130381	-0.0309142	0.0334768	0.0784348	0.937554
Gallbladder Cancer	JNK	-0.138212	-0.130381	-0.0620693	0.0777324	0.232992	0.818023
Liposarcoma	JNK	-0.189742	-0.130381	-0.125358	0.244082	0.654591	0.517409
Cervical Cancer	JNK	-0.160429	-0.130381	-0.0323758	0.0924724	0.961333	0.339946
Bone Cancer	JNK	-0.148897	-0.130381	-0.0122814	0.0493143	1.18304	0.237708
Skin Cancer	JNK	-0.14088	-0.130381	-0.0066482	0.0276474	1.20263	0.229617
Kidney Cancer	JNK	-0.154625	-0.130381	-0.0113949	0.0598838	1.34003	0.181496
Thyroid Cancer	JNK	-0.200807	-0.130381	-0.0171477	0.158	1.6218	0.112156
Neuroblastoma	JNK	-0.166139	-0.130381	-0.00113985	0.0726568	1.91115	0.057436
Rhabdoid	JNK	-0.181025	-0.130381	-0.00110048	0.10239	1.94225	0.0549761
Eye Cancer	JNK	-0.209981	-0.130381	-0.000231771	0.159432	2.07355	0.0506101
Bile Duct Cancer	JNK	-0.172149	-0.130381	0.00413483	0.0794023	2.19399	0.0298609
Ovarian Cancer	JNK	-0.15786	-0.130381	0.00496275	0.0499961	2.39872	0.0168788
Esophageal Cancer	JNK	-0.166875	-0.130381	0.00722645	0.0657631	2.45517	0.0147288
Liver Cancer	JNK	-0.17839	-0.130381	0.0147125	0.0813063	2.84024	0.00489284
Breast Cancer	JNK	-0.169532	-0.130381	0.012957	0.0653462	2.93957	0.00350405
Colon/Colorectal Cancer	JNK	-0.168947	-0.130381	0.0131148	0.0640172	2.97987	0.00307814
Pancreatic Cancer	JNK	-0.174757	-0.130381	0.0163814	0.0723706	3.11914	0.00198567
Endometrial/Uterine Cancer	JNK	-0.180028	-0.130381	0.0208368	0.0784586	3.3972	0.00081545
Gastric Cancer	JNK	-0.185103	-0.130381	0.0281663	0.081279	4.05665	6.49397e-05
Bladder Cancer	JNK	-0.194437	-0.130381	0.0341911	0.0939217	4.21986	3.19189e-05
Sarcoma	JNK	-0.212235	-0.130381	0.0489934	0.114716	4.90563	1.67114e-06
Head and Neck Cancer	JNK	-0.200613	-0.130381	0.0423153	0.0981491	4.94961	1.20755e-06
Brain Cancer	JNK	-0.199057	-0.130381	0.0459879	0.091365	5.94524	4.80402e-09
Lung Cancer	JNK	-0.180736	-0.130381	0.0353534	0.0653582	6.58609	7.06322e-11
Prostate Cancer	P38	0.00358489	-0.130381	-0.255268	-0.0126627	-2.49827	0.033956
Gallbladder Cancer	P38	-0.0920371	-0.130381	-0.131428	0.054741	-0.862153	0.399353
Lymphoma	P38	-0.120834	-0.130381	-0.0439472	0.0248542	-0.547485	0.584705
Esophageal Cancer	P38	-0.122561	-0.130381	-0.0374523	0.0218135	-0.519896	0.603631
Kidney Cancer	P38	-0.120776	-0.130381	-0.0560114	0.0368031	-0.407907	0.683745
Leukemia	P38	-0.126427	-0.130381	-0.0294845	0.0215782	-0.304474	0.760939
Liver Cancer	P38	-0.126606	-0.130381	-0.0397215	0.0321727	-0.206948	0.836245
Rhabdoid	P38	-0.129628	-0.130381	-0.0572118	0.0557061	-0.0265212	0.978905
Cervical Cancer	P38	-0.129608	-0.130381	-0.0607527	0.0592075	-0.0257754	0.979523
Neuroblastoma	P38	-0.129938	-0.130381	-0.0445847	0.043699	-0.0197978	0.984227
Eye Cancer	P38	-0.136663	-0.130381	-0.0848754	0.0974403	0.144246	0.886825
Liposarcoma	P38	-0.141609	-0.130381	-0.11194	0.134397	0.186447	0.853392
Myeloma	P38	-0.137922	-0.130381	-0.0288618	0.0439454	0.408571	0.6833
Thyroid Cancer	P38	-0.152738	-0.130381	-0.0721378	0.116853	0.47857	0.634917
Colon/Colorectal Cancer	P38	-0.137129	-0.130381	-0.020758	0.0342556	0.482656	0.629662
Bile Duct Cancer	P38	-0.143169	-0.130381	-0.0290927	0.0546692	0.604133	0.546816
Bone Cancer	P38	-0.143782	-0.130381	-0.0185339	0.0453371	0.826098	0.409459
Breast Cancer	P38	-0.148655	-0.130381	-0.0116421	0.0481908	1.20184	0.230326
Head and Neck Cancer	P38	-0.155172	-0.130381	-0.0065888	0.0561722	1.55501	0.121047
Ovarian Cancer	P38	-0.155455	-0.130381	-0.00283042	0.0529801	1.76667	0.0780688
Gastric Cancer	P38	-0.155279	-0.130381	-0.00238181	0.0521784	1.79771	0.0734528
Pancreatic Cancer	P38	-0.162585	-0.130381	-0.00133268	0.0657415	1.8903	0.0597567
Endometrial/Uterine Cancer	P38	-0.168435	-0.130381	0.00141904	0.0746892	2.04913	0.0418447
Sarcoma	P38	-0.172038	-0.130381	0.00227445	0.0810405	2.08426	0.0382543
Skin Cancer	P38	-0.161491	-0.130381	0.00421872	0.0580022	2.27284	0.0234515
Bladder Cancer	P38	-0.176294	-0.130381	0.0113005	0.0805255	2.61083	0.00950486
Brain Cancer	P38	-0.169707	-0.130381	0.0129205	0.0657316	2.9259	0.00358685
Lung Cancer	P38	-0.156546	-0.130381	0.00919704	0.0431348	3.02604	0.00254335
Skin Cancer	P38	-0.161491	-0.130384	0.00421506	0.0579985	2.27257	0.0234677
Bladder Cancer	P38	-0.176294	-0.130384	0.0112968	0.0805218	2.61062	0.00951051
Brain Cancer	P38	-0.169707	-0.130384	0.0129169	0.0657279	2.92563	0.00358993
Lung Cancer	P38	-0.156546	-0.130384	0.00919339	0.0431311	3.02562	0.00254685

## Sheet: Gene Class- MAPK vs MAPK Dep
Cancer types	Protein Class	mean dependence - Each cancer	mean dependence - All Cancers	lowerBound	upperBound	tValue	pValue
Neuroblastoma	DualSpecificityPhosphatase	-0.0137185	-0.0358406	-0.0429221	-0.00132212	-2.09098	0.037171
Leukemia	DualSpecificityPhosphatase	-0.0266787	-0.0358406	-0.0223624	0.0040386	-1.36223	0.173479
Pancreatic Cancer	DualSpecificityPhosphatase	-0.0257244	-0.0358406	-0.025192	0.00495959	-1.31768	0.188084
Endometrial/Uterine Cancer	DualSpecificityPhosphatase	-0.0270795	-0.0358406	-0.0257842	0.00826196	-1.0116	0.312305
Bone Cancer	DualSpecificityPhosphatase	-0.0279921	-0.0358406	-0.0236738	0.0079768	-0.973902	0.330477
Sarcoma	DualSpecificityPhosphatase	-0.0291346	-0.0358406	-0.0242283	0.0108163	-0.751882	0.452468
Kidney Cancer	DualSpecificityPhosphatase	-0.032108	-0.0358406	-0.0223052	0.0148399	-0.394887	0.693099
Rhabdoid	DualSpecificityPhosphatase	-0.0309335	-0.0358406	-0.0300535	0.0202392	-0.384877	0.700751		Results: mean comparisons of the dependecy of each cancer type to specific MAPK protein classes to mean dependence of all cancer to MAPK pathway protein classes
Ovarian Cancer	DualSpecificityPhosphatase	-0.0339867	-0.0358406	-0.0150536	0.0113458	-0.275648	0.782881
Bladder Cancer	DualSpecificityPhosphatase	-0.0337493	-0.0358406	-0.0170469	0.0128642	-0.274579	0.783726
Esophageal Cancer	DualSpecificityPhosphatase	-0.0339177	-0.0358406	-0.0167633	0.0129174	-0.254528	0.799183
Cervical Cancer	DualSpecificityPhosphatase	-0.0359333	-0.0358406	-0.0302239	0.0304092	0.00604806	0.995184
Brain Cancer	DualSpecificityPhosphatase	-0.0369587	-0.0358406	-0.00991581	0.012152	0.198797	0.842453
Eye Cancer	DualSpecificityPhosphatase	-0.0413402	-0.0358406	-0.0465253	0.0575246	0.213442	0.832033
Lung Cancer	DualSpecificityPhosphatase	-0.0369685	-0.0358406	-0.00730196	0.00955777	0.26236	0.793064
Lymphoma	DualSpecificityPhosphatase	-0.0385337	-0.0358406	-0.016757	0.0221432	0.27217	0.785626
Liposarcoma	DualSpecificityPhosphatase	-0.0419423	-0.0358406	-0.0379206	0.050124	0.277013	0.782683
Colon/Colorectal Cancer	DualSpecificityPhosphatase	-0.0386599	-0.0358406	-0.0120953	0.0177338	0.371079	0.710683
Prostate Cancer	DualSpecificityPhosphatase	-0.0580371	-0.0358406	-0.0935409	0.137934	0.400013	0.69338
Liver Cancer	DualSpecificityPhosphatase	-0.0398363	-0.0358406	-0.0130318	0.0210231	0.461064	0.644957
Breast Cancer	DualSpecificityPhosphatase	-0.0397179	-0.0358406	-0.0108261	0.0185807	0.517695	0.604828
Bile Duct Cancer	DualSpecificityPhosphatase	-0.0421193	-0.0358406	-0.0137756	0.026333	0.616252	0.53822
Head and Neck Cancer	DualSpecificityPhosphatase	-0.0404622	-0.0358406	-0.0100517	0.0192948	0.61845	0.536491
Thyroid Cancer	DualSpecificityPhosphatase	-0.0514387	-0.0358406	-0.0217458	0.052942	0.8306	0.40855
Myeloma	DualSpecificityPhosphatase	-0.0441026	-0.0358406	-0.0103526	0.0268764	0.872306	0.383515
Gallbladder Cancer	DualSpecificityPhosphatase	-0.0687607	-0.0358406	-0.0263753	0.0922153	1.12104	0.26876
Gastric Cancer	DualSpecificityPhosphatase	-0.0456119	-0.0358406	-0.00571956	0.025262	1.23895	0.215878
Skin Cancer	DualSpecificityPhosphatase	-0.0471225	-0.0358406	-0.000851634	0.0234153	1.82418	0.0683659
Myeloma	GTPase	-0.172244	-0.263296	-0.135144	-0.0469602	-4.0795	7.22171e-05
Lymphoma	GTPase	-0.181887	-0.263296	-0.129089	-0.0337286	-3.37479	0.000949546
Leukemia	GTPase	-0.224108	-0.263296	-0.0775561	-0.000819462	-2.01007	0.0453338
Thyroid Cancer	GTPase	-0.198639	-0.263296	-0.154767	0.0254535	-1.4705	0.152694
Kidney Cancer	GTPase	-0.227826	-0.263296	-0.090194	0.0192528	-1.27989	0.202398
Rhabdoid	GTPase	-0.214125	-0.263296	-0.137212	0.0388697	-1.11587	0.268675
Esophageal Cancer	GTPase	-0.241459	-0.263296	-0.070411	0.0267373	-0.887029	0.376237
Eye Cancer	GTPase	-0.208261	-0.263296	-0.210233	0.100162	-0.765358	0.4576
Gallbladder Cancer	GTPase	-0.210907	-0.263296	-0.216381	0.111602	-0.689557	0.502494
Breast Cancer	GTPase	-0.24767	-0.263296	-0.0603986	0.0291454	-0.687462	0.492439
Liposarcoma	GTPase	-0.227497	-0.263296	-0.191117	0.119519	-0.480517	0.636028
Liver Cancer	GTPase	-0.254029	-0.263296	-0.0603633	0.041828	-0.358123	0.720709
Prostate Cancer	GTPase	-0.221145	-0.263296	-0.341839	0.257537	-0.34388	0.74263
Endometrial/Uterine Cancer	GTPase	-0.25702	-0.263296	-0.0665329	0.0539809	-0.205926	0.837149
Cervical Cancer	GTPase	-0.26068	-0.263296	-0.116724	0.111491	-0.0462895	0.963301
Bone Cancer	GTPase	-0.262421	-0.263296	-0.0497916	0.0480414	-0.0352641	0.971902
Head and Neck Cancer	GTPase	-0.264424	-0.263296	-0.0441938	0.0464504	0.049061	0.960915
Brain Cancer	GTPase	-0.264335	-0.263296	-0.0339901	0.0360677	0.0582896	0.953545
Bile Duct Cancer	GTPase	-0.27426	-0.263296	-0.0642518	0.0861798	0.289457	0.772874
Sarcoma	GTPase	-0.271332	-0.263296	-0.045708	0.0617799	0.295145	0.768241
Neuroblastoma	GTPase	-0.276463	-0.263296	-0.0524674	0.0788007	0.396853	0.692122
Ovarian Cancer	GTPase	-0.275956	-0.263296	-0.029566	0.0548854	0.589968	0.555651
Skin Cancer	GTPase	-0.276124	-0.263296	-0.0243355	0.0499902	0.678474	0.497846
Lung Cancer	GTPase	-0.27396	-0.263296	-0.0181447	0.0394718	0.72651	0.467723
Gastric Cancer	GTPase	-0.28648	-0.263296	-0.0280112	0.0743782	0.893334	0.372823
Bladder Cancer	GTPase	-0.303093	-0.263296	-0.0137022	0.093295	1.46618	0.144052
Colon/Colorectal Cancer	GTPase	-0.323193	-0.263296	0.00423842	0.115555	2.11969	0.0350382
Pancreatic Cancer	GTPase	-0.350963	-0.263296	0.0190271	0.156306	2.51827	0.0125643
Colon/Colorectal Cancer	GuanosineExchangeFactor	-0.0378145	-0.0570594	-0.0434808	0.00499111	-1.56526	0.119012
Myeloma	GuanosineExchangeFactor	-0.0344277	-0.0570594	-0.0531531	0.00788984	-1.46755	0.144744
Leukemia	GuanosineExchangeFactor	-0.0448711	-0.0570594	-0.0304963	0.0061198	-1.3111	0.191016
Gastric Cancer	GuanosineExchangeFactor	-0.0421285	-0.0570594	-0.0385019	0.00864007	-1.25091	0.212777
Gallbladder Cancer	GuanosineExchangeFactor	-0.0225856	-0.0570594	-0.0964667	0.0275191	-1.22188	0.246946
Sarcoma	GuanosineExchangeFactor	-0.0422848	-0.0570594	-0.0409728	0.0114236	-1.11457	0.266867
Liver Cancer	GuanosineExchangeFactor	-0.0437588	-0.0570594	-0.036921	0.0103199	-1.11314	0.26753
Skin Cancer	GuanosineExchangeFactor	-0.0474361	-0.0570594	-0.026737	0.00749043	-1.10581	0.269542
Kidney Cancer	GuanosineExchangeFactor	-0.0424303	-0.0570594	-0.0424501	0.0131919	-1.03968	0.300298
Bone Cancer	GuanosineExchangeFactor	-0.0482213	-0.0570594	-0.0345325	0.0168563	-0.678768	0.498164
Prostate Cancer	GuanosineExchangeFactor	-0.0295495	-0.0570594	-0.13522	0.0802004	-0.655302	0.541046
Rhabdoid	GuanosineExchangeFactor	-0.04869	-0.0570594	-0.0404972	0.0237585	-0.52198	0.603766
Liposarcoma	GuanosineExchangeFactor	-0.044937	-0.0570594	-0.100089	0.075844	-0.290607	0.774845
Breast Cancer	GuanosineExchangeFactor	-0.0545212	-0.0570594	-0.0237577	0.0186813	-0.235796	0.81382
Lung Cancer	GuanosineExchangeFactor	-0.0556549	-0.0570594	-0.0145347	0.0117258	-0.209981	0.833739
Bile Duct Cancer	GuanosineExchangeFactor	-0.0567969	-0.0570594	-0.0325513	0.0320263	-0.0161762	0.987134
Lymphoma	GuanosineExchangeFactor	-0.0578093	-0.0570594	-0.0275362	0.0290359	0.0524917	0.958225
Thyroid Cancer	GuanosineExchangeFactor	-0.05976	-0.0570594	-0.0543211	0.0597223	0.0978957	0.922851
Endometrial/Uterine Cancer	GuanosineExchangeFactor	-0.0586421	-0.0570594	-0.0264339	0.0295994	0.111857	0.911124
Ovarian Cancer	GuanosineExchangeFactor	-0.0584739	-0.0570594	-0.0166905	0.0195195	0.153826	0.877863
Pancreatic Cancer	GuanosineExchangeFactor	-0.0595943	-0.0570594	-0.0206314	0.0257012	0.215902	0.829307
Cervical Cancer	GuanosineExchangeFactor	-0.0667677	-0.0570594	-0.0388637	0.0582802	0.405487	0.687541
Esophageal Cancer	GuanosineExchangeFactor	-0.066865	-0.0570594	-0.0154234	0.0350347	0.767833	0.443768
Eye Cancer	GuanosineExchangeFactor	-0.108986	-0.0570594	-0.0340986	0.137953	1.32739	0.21108
Bladder Cancer	GuanosineExchangeFactor	-0.079743	-0.0570594	-0.00102935	0.0463965	1.88709	0.0606967
Brain Cancer	GuanosineExchangeFactor	-0.0754617	-0.0570594	0.000208254	0.0365965	1.98917	0.0474484
Head and Neck Cancer	GuanosineExchangeFactor	-0.0857703	-0.0570594	0.00213206	0.0552898	2.1312	0.0343998
Neuroblastoma	GuanosineExchangeFactor	-0.0952152	-0.0570594	0.00453938	0.0717722	2.24909	0.0264757
Kidney Cancer	MAPK	0.0347394	0.00574478	-0.062714	0.00472473	-1.69416	0.0915748
Rhabdoid	MAPK	0.0388539	0.00574478	-0.0822978	0.0160795	-1.33694	0.184557
Lung Cancer	MAPK	0.0136142	0.00574478	-0.0242801	0.0085413	-0.940767	0.347006
Head and Neck Cancer	MAPK	0.0183772	0.00574478	-0.0412121	0.0159472	-0.869674	0.385143
Lymphoma	MAPK	0.0206086	0.00574478	-0.0487244	0.0189967	-0.865599	0.387745
Ovarian Cancer	MAPK	0.0152836	0.00574478	-0.0336097	0.0145319	-0.778859	0.436484
Colon/Colorectal Cancer	MAPK	0.0158396	0.00574478	-0.0375655	0.0173758	-0.722675	0.470349
Liposarcoma	MAPK	0.0239816	0.00574478	-0.0856311	0.0491574	-0.553062	0.584394
Liver Cancer	MAPK	0.0139092	0.00574478	-0.0407757	0.0244469	-0.493246	0.622303
Breast Cancer	MAPK	0.0110425	0.00574478	-0.0315799	0.0209844	-0.396438	0.692022
Pancreatic Cancer	MAPK	0.00957992	0.00574478	-0.0325023	0.024832	-0.26326	0.792529
Eye Cancer	MAPK	0.0132281	0.00574478	-0.103293	0.0883264	-0.163388	0.871924
Endometrial/Uterine Cancer	MAPK	0.00803854	0.00574478	-0.0341621	0.0295746	-0.141921	0.887284
Sarcoma	MAPK	0.00477743	0.00574478	-0.0310081	0.0329428	0.0595894	0.952531
Gallbladder Cancer	MAPK	0.00141321	0.00574478	-0.10252	0.111183	0.0848103	0.933294
Bladder Cancer	MAPK	0.00260966	0.00574478	-0.0258258	0.032096	0.212996	0.831468
Bile Duct Cancer	MAPK	0.00105306	0.00574478	-0.0357413	0.0451247	0.229494	0.818834
Neuroblastoma	MAPK	0.000704527	0.00574478	-0.0302815	0.040362	0.281481	0.77865
Gastric Cancer	MAPK	0.00109575	0.00574478	-0.0229976	0.0322956	0.331059	0.740855
Leukemia	MAPK	0.00122555	0.00574478	-0.0210255	0.0300639	0.347775	0.728188
Thyroid Cancer	MAPK	-0.0159996	0.00574478	-0.051268	0.0947569	0.602143	0.550519
Esophageal Cancer	MAPK	-0.00588257	0.00574478	-0.0179108	0.0411655	0.775151	0.43896
Myeloma	MAPK	-0.0109416	0.00574478	-0.0205837	0.0539565	0.882622	0.378456
Cervical Cancer	MAPK	-0.0220459	0.00574478	-0.0330536	0.088635	0.913607	0.364574
Prostate Cancer	MAPK	-0.0616526	0.00574478	-0.0858747	0.22067	0.994164	0.346025
Bone Cancer	MAPK	-0.015323	0.00574478	-0.00867871	0.0508142	1.39374	0.164425
Brain Cancer	MAPK	-0.0116898	0.00574478	-0.00451989	0.039389	1.55962	0.11938
Skin Cancer	MAPK	-0.0160347	0.00574478	-0.00232924	0.0458882	1.77429	0.0765374
Gallbladder Cancer	MAPKK	0.0436767	-0.0995031	-0.25101	-0.0353497	-2.86632	0.0131484
Head and Neck Cancer	MAPKK	-0.0722774	-0.0995031	-0.0555502	0.00109887	-1.89423	0.0594916
Esophageal Cancer	MAPKK	-0.0756815	-0.0995031	-0.05713	0.0094869	-1.41127	0.159901
Kidney Cancer	MAPKK	-0.0762257	-0.0995031	-0.0605765	0.0140218	-1.23238	0.219596
Lung Cancer	MAPKK	-0.0914484	-0.0995031	-0.0247676	0.00865821	-0.945863	0.344472
Liver Cancer	MAPKK	-0.0834646	-0.0995031	-0.0515742	0.0194973	-0.891225	0.374125
Rhabdoid	MAPKK	-0.0767036	-0.0995031	-0.0758461	0.0302472	-0.858686	0.39373
Bladder Cancer	MAPKK	-0.0874134	-0.0995031	-0.0408393	0.01666	-0.828713	0.408157
Leukemia	MAPKK	-0.0881497	-0.0995031	-0.0400389	0.0173322	-0.779054	0.436598
Prostate Cancer	MAPKK	-0.0355077	-0.0995031	-0.299375	0.171384	-0.664931	0.530757
Cervical Cancer	MAPKK	-0.0811216	-0.0995031	-0.0867539	0.049991	-0.542659	0.590253
Colon/Colorectal Cancer	MAPKK	-0.091307	-0.0995031	-0.0380607	0.0216686	-0.540501	0.589331
Gastric Cancer	MAPKK	-0.0925514	-0.0995031	-0.0362704	0.0223672	-0.467688	0.640542
Myeloma	MAPKK	-0.0998435	-0.0995031	-0.0383586	0.0390396	0.0173878	0.986151
Eye Cancer	MAPKK	-0.106425	-0.0995031	-0.130116	0.14396	0.109072	0.914803
Bile Duct Cancer	MAPKK	-0.103359	-0.0995031	-0.0406782	0.0483911	0.171944	0.863853
Brain Cancer	MAPKK	-0.102953	-0.0995031	-0.0183731	0.0252728	0.310718	0.756166
Lymphoma	MAPKK	-0.105791	-0.0995031	-0.0321273	0.0447035	0.323635	0.7467
Ovarian Cancer	MAPKK	-0.104015	-0.0995031	-0.0199339	0.0289579	0.363171	0.716724
Liposarcoma	MAPKK	-0.122912	-0.0995031	-0.0936852	0.140504	0.416857	0.681196
Pancreatic Cancer	MAPKK	-0.108441	-0.0995031	-0.0225714	0.0404468	0.559161	0.576645
Breast Cancer	MAPKK	-0.107821	-0.0995031	-0.0199253	0.0365614	0.580094	0.562383
Thyroid Cancer	MAPKK	-0.122285	-0.0995031	-0.0486506	0.094215	0.653903	0.518617
Endometrial/Uterine Cancer	MAPKK	-0.113858	-0.0995031	-0.0265987	0.0553079	0.693056	0.489437
Sarcoma	MAPKK	-0.114842	-0.0995031	-0.0185938	0.0492715	0.892287	0.373492
Neuroblastoma	MAPKK	-0.128407	-0.0995031	-0.0131548	0.0709619	1.35954	0.17632
Bone Cancer	MAPKK	-0.124206	-0.0995031	-0.00809783	0.0575036	1.48466	0.139136
Skin Cancer	MAPKK	-0.13363	-0.0995031	0.00669845	0.0615562	2.44597	0.0148739
Kidney Cancer	MAPKKK	-0.0268387	-0.0703665	-0.0651891	-0.0218666	-3.95228	9.3798e-05
Liposarcoma	MAPKKK	-0.0250264	-0.0703665	-0.0893895	-0.00129073	-2.07363	0.0439184
Skin Cancer	MAPKKK	-0.0566922	-0.0703665	-0.0285935	0.00124494	-1.7989	0.0723786
Rhabdoid	MAPKKK	-0.0488666	-0.0703665	-0.0481357	0.00513583	-1.59595	0.112772
Liver Cancer	MAPKKK	-0.0553221	-0.0703665	-0.035783	0.00569419	-1.42676	0.154542
Eye Cancer	MAPKKK	-0.0503541	-0.0703665	-0.0764908	0.036466	-0.724432	0.474556
Esophageal Cancer	MAPKKK	-0.0646881	-0.0703665	-0.0232544	0.0118976	-0.63519	0.525677
Gastric Cancer	MAPKKK	-0.065222	-0.0703665	-0.0230804	0.0127913	-0.563864	0.573159
Prostate Cancer	MAPKKK	-0.0539405	-0.0703665	-0.0861833	0.0533312	-0.504751	0.621537
Endometrial/Uterine Cancer	MAPKKK	-0.0660542	-0.0703665	-0.0235069	0.0148822	-0.442092	0.658737
Bile Duct Cancer	MAPKKK	-0.0653619	-0.0703665	-0.0312791	0.0212698	-0.375584	0.707622
Bone Cancer	MAPKKK	-0.0675447	-0.0703665	-0.0205933	0.0149496	-0.312047	0.755148
Head and Neck Cancer	MAPKKK	-0.0681763	-0.0703665	-0.0191836	0.014803	-0.253266	0.800173
Breast Cancer	MAPKKK	-0.0691514	-0.0703665	-0.0177516	0.0153214	-0.144348	0.885281
Ovarian Cancer	MAPKKK	-0.0694697	-0.0703665	-0.0155105	0.0137168	-0.120503	0.904121
Bladder Cancer	MAPKKK	-0.070699	-0.0703665	-0.0178623	0.0185273	0.0359109	0.971369
Lung Cancer	MAPKKK	-0.0708313	-0.0703665	-0.00896177	0.00989123	0.0966867	0.922985
Cervical Cancer	MAPKKK	-0.0731351	-0.0703665	-0.025508	0.0310451	0.194461	0.846244
Thyroid Cancer	MAPKKK	-0.0805441	-0.0703665	-0.0417807	0.0621359	0.391877	0.696548
Colon/Colorectal Cancer	MAPKKK	-0.0755996	-0.0703665	-0.0122714	0.0227376	0.587271	0.557268
Sarcoma	MAPKKK	-0.0785226	-0.0703665	-0.0141272	0.0304394	0.719787	0.472121
Gallbladder Cancer	MAPKKK	-0.092566	-0.0703665	-0.0318964	0.0762955	0.838968	0.408287
Leukemia	MAPKKK	-0.0773145	-0.0703665	-0.00890279	0.0227987	0.860822	0.389672
Pancreatic Cancer	MAPKKK	-0.0805636	-0.0703665	-0.0104605	0.0308546	0.970123	0.332512
Lymphoma	MAPKKK	-0.0815105	-0.0703665	-0.00907474	0.0313627	1.08462	0.278955
Neuroblastoma	MAPKKK	-0.091007	-0.0703665	-0.00170242	0.0429835	1.8184	0.0700599
Brain Cancer	MAPKKK	-0.0875087	-0.0703665	0.00295319	0.0313311	2.37114	0.0179465
Myeloma	MAPKKK	-0.104788	-0.0703665	0.0117739	0.0570686	2.99043	0.00300605
Skin Cancer	MAPKKKK	0.27697	-0.138743	-0.50678	-0.324645	-8.98131	2.44322e-17
Myeloma	MAPKKKK	0.227325	-0.138743	-0.490632	-0.241504	-5.81853	5.02621e-08
Kidney Cancer	MAPKKKK	-0.0365356	-0.138743	-0.139649	-0.0647661	-5.39484	2.69078e-07
Bladder Cancer	MAPKKKK	-0.0655545	-0.138743	-0.108757	-0.0376205	-4.05808	7.14332e-05
Liver Cancer	MAPKKKK	-0.0984717	-0.138743	-0.0823873	0.00184436	-1.89011	0.0607646
Brain Cancer	MAPKKKK	-0.115699	-0.138743	-0.055503	0.00941437	-1.39617	0.16352
Sarcoma	MAPKKKK	-0.111997	-0.138743	-0.0803531	0.0268599	-0.986161	0.325701
Eye Cancer	MAPKKKK	-0.0986773	-0.138743	-0.184941	0.104809	-0.608022	0.555409
Thyroid Cancer	MAPKKKK	-0.103345	-0.138743	-0.161548	0.0907516	-0.580134	0.567406
Gallbladder Cancer	MAPKKKK	-0.109741	-0.138743	-0.192527	0.134523	-0.390021	0.703915
Rhabdoid	MAPKKKK	-0.123639	-0.138743	-0.09944	0.0692327	-0.35902	0.720975
Breast Cancer	MAPKKKK	-0.140122	-0.138743	-0.0367065	0.0394647	0.0713771	0.943165
Ovarian Cancer	MAPKKKK	-0.144416	-0.138743	-0.0328258	0.0441714	0.290158	0.771928
Prostate Cancer	MAPKKKK	-0.205477	-0.138743	-0.372214	0.505681	0.39065	0.712125
Pancreatic Cancer	MAPKKKK	-0.152278	-0.138743	-0.0522243	0.0792941	0.40625	0.685061
Colon/Colorectal Cancer	MAPKKKK	-0.149969	-0.138743	-0.0299837	0.0524348	0.53691	0.591883
Bone Cancer	MAPKKKK	-0.152754	-0.138743	-0.0307756	0.0587968	0.617281	0.537827
Cervical Cancer	MAPKKKK	-0.174289	-0.138743	-0.0620578	0.13315	0.738895	0.464814
Liposarcoma	MAPKKKK	-0.235865	-0.138743	-0.172757	0.367	0.759126	0.45815
Endometrial/Uterine Cancer	MAPKKKK	-0.164057	-0.138743	-0.0269562	0.0775848	0.958897	0.339544
Lung Cancer	MAPKKKK	-0.153356	-0.138743	-0.0112317	0.0404571	1.11001	0.267357
Neuroblastoma	MAPKKKK	-0.188131	-0.138743	-0.0120264	0.110801	1.59344	0.113891
Esophageal Cancer	MAPKKKK	-0.206397	-0.138743	0.0027067	0.132601	2.05844	0.0412976
Bile Duct Cancer	MAPKKKK	-0.377255	-0.138743	0.0475202	0.429504	2.48652	0.0150553
Head and Neck Cancer	MAPKKKK	-0.205326	-0.138743	0.0191937	0.113972	2.77188	0.00614184
Lymphoma	MAPKKKK	-0.397469	-0.138743	0.0921923	0.42526	3.07777	0.00261435
Gastric Cancer	MAPKKKK	-1.37493	-0.138743	0.694086	1.77828	4.50602	1.32621e-05
Leukemia	MAPKKKK	-1.08567	-0.138743	0.58486	1.309	5.15414	5.64037e-07
Bone Cancer	OtherProteins	-0.221716	-0.266484	-0.0725906	-0.016946	-3.15919	0.00165007
Liposarcoma	OtherProteins	-0.147729	-0.266484	-0.197978	-0.0395336	-2.99068	0.00386131
Eye Cancer	OtherProteins	-0.157166	-0.266484	-0.206745	-0.0118921	-2.2595	0.0287063
Lymphoma	OtherProteins	-0.234982	-0.266484	-0.0589231	-0.00408256	-2.25752	0.0244278
Skin Cancer	OtherProteins	-0.245772	-0.266484	-0.0402085	-0.00121633	-2.08401	0.0373367
Prostate Cancer	OtherProteins	-0.176397	-0.266484	-0.186598	0.00642325	-1.93497	0.0658516
Myeloma	OtherProteins	-0.240911	-0.266484	-0.0563646	0.00521787	-1.63184	0.103352
Brain Cancer	OtherProteins	-0.248535	-0.266484	-0.0402505	0.0043516	-1.57891	0.114587
Sarcoma	OtherProteins	-0.250517	-0.266484	-0.0497543	0.0178204	-0.92823	0.353688
Colon/Colorectal Cancer	OtherProteins	-0.255273	-0.266484	-0.0358725	0.01345	-0.892293	0.37249
Neuroblastoma	OtherProteins	-0.259437	-0.266484	-0.042542	0.0284464	-0.390259	0.696536
Lung Cancer	OtherProteins	-0.263532	-0.266484	-0.0187185	0.0128133	-0.367211	0.713488
Thyroid Cancer	OtherProteins	-0.254613	-0.266484	-0.0964202	0.0726779	-0.278863	0.780977
Esophageal Cancer	OtherProteins	-0.262293	-0.266484	-0.0352956	0.026913	-0.264647	0.791374
Cervical Cancer	OtherProteins	-0.270546	-0.266484	-0.059371	0.0674946	0.126603	0.899437
Gallbladder Cancer	OtherProteins	-0.277207	-0.266484	-0.102232	0.123678	0.191169	0.849249
Bile Duct Cancer	OtherProteins	-0.272718	-0.266484	-0.0377634	0.0502299	0.278773	0.780606
Rhabdoid	OtherProteins	-0.279758	-0.266484	-0.0408489	0.0673957	0.483454	0.629275
Bladder Cancer	OtherProteins	-0.275949	-0.266484	-0.021591	0.0405203	0.598343	0.549801
Gastric Cancer	OtherProteins	-0.277245	-0.266484	-0.0187699	0.0402912	0.715591	0.474513
Liver Cancer	OtherProteins	-0.281241	-0.266484	-0.0223731	0.0518863	0.780739	0.435305
Leukemia	OtherProteins	-0.278086	-0.266484	-0.0133486	0.0365511	0.912516	0.361729
Breast Cancer	OtherProteins	-0.279336	-0.266484	-0.0132594	0.038962	0.966107	0.334279
Endometrial/Uterine Cancer	OtherProteins	-0.290283	-0.266484	-0.010177	0.0577742	1.37649	0.169337
Ovarian Cancer	OtherProteins	-0.28518	-0.266484	-0.00670189	0.0440941	1.44454	0.148903
Kidney Cancer	OtherProteins	-0.300495	-0.266484	-0.00406834	0.0720894	1.75458	0.0799107
Pancreatic Cancer	OtherProteins	-0.296977	-0.266484	0.0012338	0.059751	2.04618	0.0411148
Head and Neck Cancer	OtherProteins	-0.306958	-0.266484	0.00884624	0.0721009	2.51244	0.0122099
Prostate Cancer	Scaffold	-0.00683625	-0.127638	-0.240972	-0.000632572	-2.18901	0.0489822
Lymphoma	Scaffold	-0.102278	-0.127638	-0.0544846	0.00376285	-1.71456	0.0875945
Colon/Colorectal Cancer	Scaffold	-0.110573	-0.127638	-0.0422424	0.0081119	-1.33189	0.183539
Skin Cancer	Scaffold	-0.114469	-0.127638	-0.0334931	0.00715361	-1.27203	0.203737
Breast Cancer	Scaffold	-0.111126	-0.127638	-0.042383	0.00935882	-1.25428	0.210384
Myeloma	Scaffold	-0.108604	-0.127638	-0.052563	0.0144947	-1.1176	0.264717
Eye Cancer	Scaffold	-0.0902363	-0.127638	-0.107977	0.0331728	-1.09073	0.285653
Leukemia	Scaffold	-0.115861	-0.127638	-0.0342325	0.0106785	-1.03022	0.303366
Esophageal Cancer	Scaffold	-0.114906	-0.127638	-0.0384899	0.0130249	-0.972298	0.331589
Rhabdoid	Scaffold	-0.106841	-0.127638	-0.0695081	0.0279137	-0.845397	0.399584
Gallbladder Cancer	Scaffold	-0.107055	-0.127638	-0.0937427	0.0525754	-0.579091	0.567645
Kidney Cancer	Scaffold	-0.120594	-0.127638	-0.0351321	0.0210437	-0.493474	0.622029
Gastric Cancer	Scaffold	-0.120428	-0.127638	-0.0367599	0.02234	-0.479883	0.631612
Lung Cancer	Scaffold	-0.124012	-0.127638	-0.0195424	0.0122897	-0.446891	0.655013
Cervical Cancer	Scaffold	-0.118991	-0.127638	-0.0588165	0.0415218	-0.343083	0.732448
Thyroid Cancer	Scaffold	-0.11668	-0.127638	-0.0763124	0.0543956	-0.336506	0.73785
Endometrial/Uterine Cancer	Scaffold	-0.124684	-0.127638	-0.036204	0.0302953	-0.174965	0.861243
Liposarcoma	Scaffold	-0.125922	-0.127638	-0.0866007	0.0831674	-0.0409281	0.967566
Neuroblastoma	Scaffold	-0.134663	-0.127638	-0.028825	0.0428746	0.385967	0.699856
Bone Cancer	Scaffold	-0.133343	-0.127638	-0.0232297	0.0346386	0.387613	0.698513
Ovarian Cancer	Scaffold	-0.13422	-0.127638	-0.017682	0.030846	0.532814	0.594373
Bile Duct Cancer	Scaffold	-0.138539	-0.127638	-0.02862	0.0504207	0.544356	0.58689
Brain Cancer	Scaffold	-0.133701	-0.127638	-0.0146627	0.0267884	0.57424	0.56597
Sarcoma	Scaffold	-0.141833	-0.127638	-0.0188381	0.0472278	0.845475	0.398486
Pancreatic Cancer	Scaffold	-0.146634	-0.127638	-0.0124035	0.0503939	1.18944	0.234997
Liver Cancer	Scaffold	-0.151196	-0.127638	-0.0108919	0.0580067	1.3457	0.179413
Head and Neck Cancer	Scaffold	-0.151064	-0.127638	-0.00643071	0.0532822	1.54244	0.123751
Bladder Cancer	Scaffold	-0.153426	-0.127638	-0.00490741	0.056483	1.65159	0.0993997
Kidney Cancer	Substrate	-0.0510448	-0.0900269	-0.0568097	-0.0211545	-4.29241	1.99214e-05
Leukemia	Substrate	-0.0609816	-0.0900269	-0.0425594	-0.0155311	-4.21618	2.64831e-05
Ovarian Cancer	Substrate	-0.0623721	-0.0900269	-0.0406108	-0.0146987	-4.18704	2.99597e-05
Liver Cancer	Substrate	-0.0622797	-0.0900269	-0.0442901	-0.0112043	-3.29252	0.0010376
Head and Neck Cancer	Substrate	-0.0648173	-0.0900269	-0.0403543	-0.0100649	-3.2663	0.00112506
Bladder Cancer	Substrate	-0.065112	-0.0900269	-0.0401144	-0.0097153	-3.21647	0.00133766
Lymphoma	Substrate	-0.0645396	-0.0900269	-0.0428088	-0.0081657	-2.88915	0.00398769
Colon/Colorectal Cancer	Substrate	-0.069264	-0.0900269	-0.0349063	-0.00661947	-2.88017	0.00404499
Breast Cancer	Substrate	-0.0712524	-0.0900269	-0.0331403	-0.00440862	-2.56411	0.0104688
Skin Cancer	Substrate	-0.0764475	-0.0900269	-0.0255397	-0.00161901	-2.22663	0.0260838
Cervical Cancer	Substrate	-0.0612456	-0.0900269	-0.0566386	-0.000923959	-2.03716	0.0429366
Bone Cancer	Substrate	-0.0730469	-0.0900269	-0.0334096	-0.000550382	-2.02809	0.0428172
Gastric Cancer	Substrate	-0.0746653	-0.0900269	-0.0309686	0.000245336	-1.93176	0.0537038
Eye Cancer	Substrate	-0.0526852	-0.0900269	-0.0837276	0.00904415	-1.60745	0.112756
Endometrial/Uterine Cancer	Substrate	-0.0762638	-0.0900269	-0.031194	0.00366783	-1.55035	0.12153
Bile Duct Cancer	Substrate	-0.0752787	-0.0900269	-0.0369154	0.00741909	-1.30754	0.191704
Pancreatic Cancer	Substrate	-0.08114	-0.0900269	-0.024297	0.00652323	-1.13166	0.258048
Esophageal Cancer	Substrate	-0.0830421	-0.0900269	-0.022404	0.00843449	-0.889091	0.374202
Brain Cancer	Substrate	-0.0848396	-0.0900269	-0.0169806	0.00660593	-0.862626	0.388447
Rhabdoid	Substrate	-0.080667	-0.0900269	-0.0362062	0.0174863	-0.686068	0.493192
Gallbladder Cancer	Substrate	-0.0749606	-0.0900269	-0.0610704	0.0309379	-0.653938	0.515437
Prostate Cancer	Substrate	-0.0640876	-0.0900269	-0.116585	0.0647068	-0.582829	0.564082
Thyroid Cancer	Substrate	-0.0861522	-0.0900269	-0.0414945	0.0337451	-0.203723	0.838881
Liposarcoma	Substrate	-0.0897249	-0.0900269	-0.058251	0.0576469	-0.0103424	0.991769
Neuroblastoma	Substrate	-0.0919437	-0.0900269	-0.0190557	0.0228893	0.179482	0.857618
Sarcoma	Substrate	-0.0961222	-0.0900269	-0.0123946	0.0245851	0.647087	0.51776
Lung Cancer	Substrate	-0.0961597	-0.0900269	-0.00287762	0.0151432	1.33441	0.182143
Myeloma	Substrate	-0.104773	-0.0900269	-0.00524947	0.0347415	1.44794	0.148086

## Sheet: Gene Class- MAPK vs Other Genes
Cancer types	Protein Class	mean MAPK dependency - Each cancer	mean MAPK dependence - All Cancers	lowerBound	upperBound	tValue	pValue
Lung Cancer	DualSpecificityPhosphatase	-0.0369685	-0.130442	-0.101376	-0.0855709	-23.1969	5.23744e-106
Brain Cancer	DualSpecificityPhosphatase	-0.0369587	-0.130442	-0.10412	-0.0828463	-17.2444	3.58388e-59
Leukemia	DualSpecificityPhosphatase	-0.0266787	-0.130442	-0.116634	-0.0908924	-15.8257	3.8939e-49
Ovarian Cancer	DualSpecificityPhosphatase	-0.0339867	-0.130442	-0.109325	-0.0835853	-14.7109	1.15136e-43
Pancreatic Cancer	DualSpecificityPhosphatase	-0.0257244	-0.130442	-0.119506	-0.0899292	-13.9074	3.1138e-38
Skin Cancer	DualSpecificityPhosphatase	-0.0471225	-0.130442	-0.0950929	-0.0715459	-13.8856	1.64414e-40
Esophageal Cancer	DualSpecificityPhosphatase	-0.0339177	-0.130442	-0.111072	-0.0819759	-13.0351	1.09397e-33		Results: mean comparisons of the dependecy of each cancer type to specific MAPK protein classes to mean dependence of all human cancers to other Cellular genes
Bladder Cancer	DualSpecificityPhosphatase	-0.0337493	-0.130442	-0.111358	-0.082027	-12.948	4.67901e-34
Bone Cancer	DualSpecificityPhosphatase	-0.0279921	-0.130442	-0.118001	-0.0868982	-12.9383	6.99961e-34
Breast Cancer	DualSpecificityPhosphatase	-0.0397179	-0.130442	-0.105132	-0.0763158	-12.3635	8.59609e-32
Colon/Colorectal Cancer	DualSpecificityPhosphatase	-0.0386599	-0.130442	-0.106406	-0.0771584	-12.3227	1.06327e-31
Head and Neck Cancer	DualSpecificityPhosphatase	-0.0404622	-0.130442	-0.104357	-0.0756021	-12.2905	3.51326e-31
Endometrial/Uterine Cancer	DualSpecificityPhosphatase	-0.0270795	-0.130442	-0.120132	-0.0865929	-12.1174	5.36469e-29
Sarcoma	DualSpecificityPhosphatase	-0.0291346	-0.130442	-0.118583	-0.0840316	-11.5224	2.60108e-27
Neuroblastoma	DualSpecificityPhosphatase	-0.0137185	-0.130442	-0.137316	-0.0961303	-11.145	3.9079e-25
Gastric Cancer	DualSpecificityPhosphatase	-0.0456119	-0.130442	-0.100041	-0.0696188	-10.9556	2.6633e-25
Liver Cancer	DualSpecificityPhosphatase	-0.0398363	-0.130442	-0.107379	-0.0738319	-10.6148	1.0514e-23
Kidney Cancer	DualSpecificityPhosphatase	-0.032108	-0.130442	-0.116674	-0.0799937	-10.5363	2.07143e-23
Lymphoma	DualSpecificityPhosphatase	-0.0385337	-0.130442	-0.111137	-0.0726796	-9.39672	4.42423e-19
Myeloma	DualSpecificityPhosphatase	-0.0441026	-0.130442	-0.104722	-0.0679566	-9.23206	1.31819e-18
Bile Duct Cancer	DualSpecificityPhosphatase	-0.0421193	-0.130442	-0.108163	-0.0684825	-8.76412	2.05168e-16
Rhabdoid	DualSpecificityPhosphatase	-0.0309335	-0.130442	-0.124485	-0.0745318	-7.85914	2.89094e-13
Cervical Cancer	DualSpecificityPhosphatase	-0.0359333	-0.130442	-0.124685	-0.0643317	-6.19819	7.60505e-09
Thyroid Cancer	DualSpecificityPhosphatase	-0.0514387	-0.130442	-0.116235	-0.0417713	-4.22037	6.19502e-05
Liposarcoma	DualSpecificityPhosphatase	-0.0419423	-0.130442	-0.132428	-0.0445711	-4.02714	0.00015636
Eye Cancer	DualSpecificityPhosphatase	-0.0413402	-0.130442	-0.141049	-0.037154	-3.46392	0.00125997
Gallbladder Cancer	DualSpecificityPhosphatase	-0.0687607	-0.130442	-0.120909	-0.00245381	-2.10319	0.0416275
Prostate Cancer	DualSpecificityPhosphatase	-0.0580371	-0.130442	-0.188111	0.0433013	-1.30532	0.206602
Prostate Cancer	GTPase	-0.221145	-0.130442	-0.208977	0.390384	0.740599	0.486896
Gallbladder Cancer	GTPase	-0.210907	-0.130442	-0.0833177	0.244248	1.06137	0.307844
Eye Cancer	GTPase	-0.208261	-0.130442	-0.0771581	0.232796	1.08478	0.297725
Liposarcoma	GTPase	-0.227497	-0.130442	-0.0580055	0.252116	1.30564	0.206495
Thyroid Cancer	GTPase	-0.198639	-0.130442	-0.0214429	0.157838	1.561	0.130168
Rhabdoid	GTPase	-0.214125	-0.130442	-0.00384117	0.171207	1.91124	0.0605989
Myeloma	GTPase	-0.172244	-0.130442	-0.00122137	0.0848259	1.92104	0.0567728
Lymphoma	GTPase	-0.181887	-0.130442	0.00474993	0.0981407	2.1793	0.0310828
Cervical Cancer	GTPase	-0.26068	-0.130442	0.0165178	0.243957	2.31287	0.0258236
Kidney Cancer	GTPase	-0.227826	-0.130442	0.0435184	0.151249	3.57168	0.000474474
Bile Duct Cancer	GTPase	-0.27426	-0.130442	0.0692168	0.21842	3.82994	0.00023669
Endometrial/Uterine Cancer	GTPase	-0.25702	-0.130442	0.0670975	0.186059	4.20949	4.70033e-05
Neuroblastoma	GTPase	-0.276463	-0.130442	0.0810978	0.210944	4.45131	1.86738e-05
Esophageal Cancer	GTPase	-0.241459	-0.130442	0.0634137	0.158621	4.60421	8.16519e-06
Liver Cancer	GTPase	-0.254029	-0.130442	0.0734112	0.173762	4.86604	2.80532e-06
Leukemia	GTPase	-0.224108	-0.130442	0.0565413	0.130792	4.96825	1.23075e-06
Sarcoma	GTPase	-0.271332	-0.130442	0.088021	0.19376	5.26286	4.49897e-07
Breast Cancer	GTPase	-0.24767	-0.130442	0.0735144	0.160941	5.28478	2.99018e-07
Bone Cancer	GTPase	-0.262421	-0.130442	0.0840282	0.17993	5.42823	1.67801e-07
Head and Neck Cancer	GTPase	-0.264424	-0.130442	0.0897049	0.17826	5.96649	1.07016e-08
Gastric Cancer	GTPase	-0.28648	-0.130442	0.105763	0.206312	6.12577	5.84508e-09
Pancreatic Cancer	GTPase	-0.350963	-0.130442	0.152566	0.288476	6.4	1.13016e-09
Bladder Cancer	GTPase	-0.303093	-0.130442	0.120034	0.225268	6.46994	7.25528e-10
Colon/Colorectal Cancer	GTPase	-0.323193	-0.130442	0.137941	0.247561	6.92908	4.21195e-11
Ovarian Cancer	GTPase	-0.275956	-0.130442	0.104415	0.186613	6.97037	2.38744e-11
Brain Cancer	GTPase	-0.264335	-0.130442	0.100234	0.167552	7.82265	5.68288e-14
Skin Cancer	GTPase	-0.276124	-0.130442	0.109807	0.181556	7.98573	1.86049e-14
Lung Cancer	GTPase	-0.27396	-0.130442	0.116397	0.170638	10.3903	1.43698e-23
Lung Cancer	GuanosineExchangeFactor	-0.0556549	-0.130442	-0.0871021	-0.0624717	-11.927	1.65744e-29
Skin Cancer	GuanosineExchangeFactor	-0.0474361	-0.130442	-0.0995048	-0.0665067	-9.89885	2.85407e-20
Leukemia	GuanosineExchangeFactor	-0.0448711	-0.130442	-0.103307	-0.0678341	-9.50776	3.37752e-18
Ovarian Cancer	GuanosineExchangeFactor	-0.0584739	-0.130442	-0.0894946	-0.0544414	-8.0899	3.24282e-14
Colon/Colorectal Cancer	GuanosineExchangeFactor	-0.0378145	-0.130442	-0.116435	-0.0688193	-7.67247	7.57131e-13
Gastric Cancer	GuanosineExchangeFactor	-0.0421285	-0.130442	-0.111446	-0.0651809	-7.54373	4.14251e-12
Liver Cancer	GuanosineExchangeFactor	-0.0437588	-0.130442	-0.109867	-0.0634991	-7.39635	1.48043e-11
Breast Cancer	GuanosineExchangeFactor	-0.0545212	-0.130442	-0.0966501	-0.0551912	-7.22393	1.16417e-11
Sarcoma	GuanosineExchangeFactor	-0.0422848	-0.130442	-0.113962	-0.062352	-6.75534	3.71588e-10
Bone Cancer	GuanosineExchangeFactor	-0.0482213	-0.130442	-0.107513	-0.0569285	-6.41796	1.36731e-09
Kidney Cancer	GuanosineExchangeFactor	-0.0424303	-0.130442	-0.115463	-0.0605601	-6.3423	3.3746e-09
Myeloma	GuanosineExchangeFactor	-0.0344277	-0.130442	-0.1262	-0.0658284	-6.29818	5.23594e-09
Pancreatic Cancer	GuanosineExchangeFactor	-0.0595943	-0.130442	-0.0935668	-0.0481284	-6.15648	5.33149e-09
Brain Cancer	GuanosineExchangeFactor	-0.0754617	-0.130442	-0.0725973	-0.0373629	-6.14051	2.499e-09
Rhabdoid	GuanosineExchangeFactor	-0.04869	-0.130442	-0.11357	-0.0499335	-5.15329	3.85376e-06
Lymphoma	GuanosineExchangeFactor	-0.0578093	-0.130442	-0.100556	-0.0447087	-5.15316	1.09642e-06
Endometrial/Uterine Cancer	GuanosineExchangeFactor	-0.0586421	-0.130442	-0.0994507	-0.0441488	-5.14435	1.1389e-06
Esophageal Cancer	GuanosineExchangeFactor	-0.066865	-0.130442	-0.0883971	-0.0387566	-5.0632	1.24751e-06
Bile Duct Cancer	GuanosineExchangeFactor	-0.0567969	-0.130442	-0.105621	-0.0416693	-4.5861	1.71766e-05
Bladder Cancer	GuanosineExchangeFactor	-0.079743	-0.130442	-0.073975	-0.0274227	-4.29911	2.85546e-05
Gallbladder Cancer	GuanosineExchangeFactor	-0.0225856	-0.130442	-0.16974	-0.0459724	-3.8359	0.00276436
Head and Neck Cancer	GuanosineExchangeFactor	-0.0857703	-0.130442	-0.0708615	-0.0184816	-3.36658	0.000937508
Cervical Cancer	GuanosineExchangeFactor	-0.0667677	-0.130442	-0.112049	-0.0152999	-2.67215	0.0113632
Thyroid Cancer	GuanosineExchangeFactor	-0.05976	-0.130442	-0.127545	-0.0138189	-2.57133	0.017066
Prostate Cancer	GuanosineExchangeFactor	-0.0295495	-0.130442	-0.208636	0.00685088	-2.40702	0.0610808
Neuroblastoma	GuanosineExchangeFactor	-0.0952152	-0.130442	-0.0685394	-0.00191398	-2.09626	0.038415
Liposarcoma	GuanosineExchangeFactor	-0.044937	-0.130442	-0.173376	0.00236607	-2.05298	0.0557923
Eye Cancer	GuanosineExchangeFactor	-0.108986	-0.130442	-0.107403	0.0644919	-0.54943	0.593687
Lung Cancer	MAPK	0.0136142	-0.130442	-0.159458	-0.128654	-18.3543	7.63437e-65
Ovarian Cancer	MAPK	0.0152836	-0.130442	-0.169123	-0.122328	-12.2452	2.15595e-29
Brain Cancer	MAPK	-0.0116898	-0.130442	-0.139965	-0.0975392	-10.9977	1.9414e-25
Breast Cancer	MAPK	0.0110425	-0.130442	-0.167152	-0.115817	-10.8447	1.53498e-23
Colon/Colorectal Cancer	MAPK	0.0158396	-0.130442	-0.173165	-0.119398	-10.7042	3.81002e-23
Head and Neck Cancer	MAPK	0.0183772	-0.130442	-0.176835	-0.120803	-10.4549	6.49868e-22
Leukemia	MAPK	0.00122555	-0.130442	-0.156579	-0.106756	-10.3933	2.28539e-22
Pancreatic Cancer	MAPK	0.00957992	-0.130442	-0.168127	-0.111916	-9.80702	1.05301e-19
Kidney Cancer	MAPK	0.0347394	-0.130442	-0.198426	-0.131937	-9.7925	5.15341e-19
Skin Cancer	MAPK	-0.0160347	-0.130442	-0.137843	-0.0909717	-9.59047	3.63437e-20
Gastric Cancer	MAPK	0.00109575	-0.130442	-0.158602	-0.104473	-9.57219	1.0928e-18
Bladder Cancer	MAPK	0.00260966	-0.130442	-0.161456	-0.104647	-9.21922	6.4e-18
Lymphoma	MAPK	0.0206086	-0.130442	-0.184439	-0.117662	-8.92401	3.88187e-16
Liver Cancer	MAPK	0.0139092	-0.130442	-0.176471	-0.112231	-8.8572	2.838e-16
Endometrial/Uterine Cancer	MAPK	0.00803854	-0.130442	-0.169847	-0.107114	-8.70881	1.51372e-15
Sarcoma	MAPK	0.00477743	-0.130442	-0.166693	-0.103745	-8.46513	3.06938e-15
Esophageal Cancer	MAPK	-0.00588257	-0.130442	-0.153554	-0.095565	-8.46279	2.6321e-15
Bone Cancer	MAPK	-0.015323	-0.130442	-0.144325	-0.0859132	-7.75912	1.61576e-13
Neuroblastoma	MAPK	0.000704527	-0.130442	-0.166016	-0.0962765	-7.42159	4.49461e-12
Rhabdoid	MAPK	0.0388539	-0.130442	-0.218166	-0.120426	-6.88325	7.90514e-10
Bile Duct Cancer	MAPK	0.00105306	-0.130442	-0.171536	-0.0914538	-6.49743	1.61751e-09
Myeloma	MAPK	-0.0109416	-0.130442	-0.156342	-0.0826587	-6.39626	1.11231e-09
Liposarcoma	MAPK	0.0239816	-0.130442	-0.221603	-0.0872444	-4.70129	5.81211e-05
Cervical Cancer	MAPK	-0.0220459	-0.130442	-0.168987	-0.0478046	-3.57969	0.000695869
Thyroid Cancer	MAPK	-0.0159996	-0.130442	-0.18725	-0.0416347	-3.17934	0.00288936
Eye Cancer	MAPK	0.0132281	-0.130442	-0.23934	-0.0480001	-3.14312	0.00535361
Gallbladder Cancer	MAPK	0.00141321	-0.130442	-0.238581	-0.0251292	-2.58582	0.018124
Prostate Cancer	MAPK	-0.0616526	-0.130442	-0.222007	0.0844282	-1.01562	0.336333
Lung Cancer	MAPKK	-0.0914484	-0.130442	-0.0545617	-0.0234253	-4.91785	1.09793e-06
Head and Neck Cancer	MAPKK	-0.0722774	-0.130442	-0.0858348	-0.0304942	-4.14475	5.0007e-05
Gallbladder Cancer	MAPKK	0.0436767	-0.130442	-0.281824	-0.0664128	-3.49244	0.0039706
Esophageal Cancer	MAPKK	-0.0756815	-0.130442	-0.0875158	-0.0220049	-3.30055	0.00117961
Bladder Cancer	MAPKK	-0.0874134	-0.130442	-0.0711338	-0.0149231	-3.01871	0.00286522
Leukemia	MAPKK	-0.0881497	-0.130442	-0.0703302	-0.0142541	-2.97029	0.00325518
Kidney Cancer	MAPKK	-0.0762257	-0.130442	-0.091023	-0.0174092	-2.91	0.0041534
Liver Cancer	MAPKK	-0.0834646	-0.130442	-0.081996	-0.0119585	-2.65021	0.00888894
Colon/Colorectal Cancer	MAPKK	-0.091307	-0.130442	-0.0683788	-0.00989088	-2.63672	0.00894091
Gastric Cancer	MAPKK	-0.0925514	-0.130442	-0.0665789	-0.0092019	-2.60673	0.00993309
Brain Cancer	MAPKK	-0.102953	-0.130442	-0.0484509	-0.00652699	-2.57882	0.0103059
Ovarian Cancer	MAPKK	-0.104015	-0.130442	-0.050109	-0.00274453	-2.19686	0.0288725
Rhabdoid	MAPKK	-0.0767036	-0.130442	-0.106449	-0.00102737	-2.03792	0.0458289
Breast Cancer	MAPKK	-0.107821	-0.130442	-0.0502072	0.00496573	-1.61592	0.107524
Myeloma	MAPKK	-0.0998435	-0.130442	-0.068824	0.00762741	-1.58265	0.115772
Cervical Cancer	MAPKK	-0.0811216	-0.130442	-0.117439	0.0187987	-1.4622	0.151308
Pancreatic Cancer	MAPKK	-0.108441	-0.130442	-0.0529238	0.00892152	-1.40319	0.162148
Lymphoma	MAPKK	-0.105791	-0.130442	-0.0625897	0.0132882	-1.28525	0.200952
Bile Duct Cancer	MAPKK	-0.103359	-0.130442	-0.0712106	0.0170459	-1.21925	0.225933
Prostate Cancer	MAPKK	-0.0355077	-0.130442	-0.33031	0.140441	-0.986908	0.361798
Sarcoma	MAPKK	-0.114842	-0.130442	-0.0489903	0.0177904	-0.922667	0.357569
Endometrial/Uterine Cancer	MAPKK	-0.113858	-0.130442	-0.057091	0.0239225	-0.809866	0.419474
Bone Cancer	MAPKK	-0.124206	-0.130442	-0.0384737	0.0260018	-0.381492	0.703253
Eye Cancer	MAPKK	-0.106425	-0.130442	-0.160957	0.112924	-0.378884	0.71089
Thyroid Cancer	MAPKK	-0.122285	-0.130442	-0.0793576	0.0630445	-0.235049	0.815944
Liposarcoma	MAPKK	-0.122912	-0.130442	-0.124491	0.109432	-0.134284	0.89452
Neuroblastoma	MAPKK	-0.128407	-0.130442	-0.0436594	0.0395889	-0.0967691	0.923065
Skin Cancer	MAPKK	-0.13363	-0.130442	-0.0235606	0.0299376	0.234411	0.814798
Lung Cancer	MAPKKK	-0.0708313	-0.130442	-0.0683783	-0.0508429	-13.3365	2.16403e-38
Skin Cancer	MAPKKK	-0.0566922	-0.130442	-0.0882622	-0.059237	-9.9755	3.82989e-22
Kidney Cancer	MAPKKK	-0.0268387	-0.130442	-0.124988	-0.0822188	-9.5306	3.53968e-19
Ovarian Cancer	MAPKKK	-0.0694697	-0.130442	-0.0751709	-0.0467735	-8.43388	2.60241e-16
Esophageal Cancer	MAPKKK	-0.0646881	-0.130442	-0.0829872	-0.0485203	-7.50341	4.90974e-13
Breast Cancer	MAPKKK	-0.0691514	-0.130442	-0.0774618	-0.0451191	-7.44713	4.44894e-13
Head and Neck Cancer	MAPKKK	-0.0681763	-0.130442	-0.0789039	-0.0456273	-7.3552	9.54037e-13
Gastric Cancer	MAPKKK	-0.065222	-0.130442	-0.0828201	-0.0476197	-7.28641	1.89365e-12
Liver Cancer	MAPKKK	-0.0553221	-0.130442	-0.095569	-0.0546705	-7.22638	3.46795e-12
Bone Cancer	MAPKKK	-0.0675447	-0.130442	-0.0803296	-0.0454648	-7.0921	5.632e-12
Leukemia	MAPKKK	-0.0773145	-0.130442	-0.0685965	-0.0376583	-6.74601	3.81962e-11
Endometrial/Uterine Cancer	MAPKKK	-0.0660542	-0.130442	-0.0832696	-0.0455057	-6.71202	1.03614e-10
Bladder Cancer	MAPKKK	-0.070699	-0.130442	-0.0776065	-0.0418791	-6.57312	1.4117e-10
Colon/Colorectal Cancer	MAPKKK	-0.0755996	-0.130442	-0.0720021	-0.0376823	-6.27929	7.43926e-10
Brain Cancer	MAPKKK	-0.0875087	-0.130442	-0.056694	-0.0291724	-6.12449	1.43869e-09
Rhabdoid	MAPKKK	-0.0488666	-0.130442	-0.107989	-0.0551616	-6.10818	1.0211e-08
Bile Duct Cancer	MAPKKK	-0.0653619	-0.130442	-0.0911279	-0.0390321	-4.92761	1.77761e-06
Liposarcoma	MAPKKK	-0.0250264	-0.130442	-0.149337	-0.0614941	-4.837	1.64689e-05
Lymphoma	MAPKKK	-0.0815105	-0.130442	-0.0688536	-0.0290092	-4.83446	2.18724e-06
Pancreatic Cancer	MAPKKK	-0.0805636	-0.130442	-0.0702449	-0.0295116	-4.81385	2.06905e-06
Sarcoma	MAPKKK	-0.0785226	-0.130442	-0.0739335	-0.029905	-4.63874	4.98517e-06
Cervical Cancer	MAPKKK	-0.0731351	-0.130442	-0.0853763	-0.0292372	-4.05653	0.000106524
Neuroblastoma	MAPKKK	-0.091007	-0.130442	-0.0615099	-0.0173597	-3.51705	0.000511869
Eye Cancer	MAPKKK	-0.0503541	-0.130442	-0.13647	-0.0237051	-2.90506	0.00695765
Prostate Cancer	MAPKKK	-0.0539405	-0.130442	-0.146194	-0.00680864	-2.35427	0.0336842
Myeloma	MAPKKK	-0.104788	-0.130442	-0.048037	-0.00327118	-2.25552	0.0248222
Thyroid Cancer	MAPKKK	-0.0805441	-0.130442	-0.101746	0.00195013	-1.92572	0.0589612
Gallbladder Cancer	MAPKKK	-0.092566	-0.130442	-0.0918718	0.0161202	-1.43461	0.16209
Skin Cancer	MAPKKKK	0.27697	-0.130442	-0.498069	-0.316754	-8.84239	7.12231e-17
Myeloma	MAPKKKK	0.227325	-0.130442	-0.482035	-0.233498	-5.70067	8.83262e-08
Kidney Cancer	MAPKKKK	-0.0365356	-0.130442	-0.13035	-0.0574626	-5.09739	1.1759e-06
Bladder Cancer	MAPKKKK	-0.0655545	-0.130442	-0.0993987	-0.0303761	-3.71101	0.000277952
Liver Cancer	MAPKKKK	-0.0984717	-0.130442	-0.0732017	0.00926139	-1.53388	0.127469
Brain Cancer	MAPKKKK	-0.115699	-0.130442	-0.0460326	0.0165465	-0.927101	0.354592
Sarcoma	MAPKKKK	-0.111997	-0.130442	-0.0713596	0.034469	-0.689307	0.491796
Eye Cancer	MAPKKKK	-0.0986773	-0.130442	-0.176471	0.112942	-0.483133	0.638473
Thyroid Cancer	MAPKKKK	-0.103345	-0.130442	-0.152988	0.0987942	-0.445255	0.660297
Gallbladder Cancer	MAPKKKK	-0.109741	-0.130442	-0.184077	0.142676	-0.278879	0.785511
Rhabdoid	MAPKKKK	-0.123639	-0.130442	-0.0907148	0.07711	-0.162595	0.871455
Prostate Cancer	MAPKKKK	-0.205477	-0.130442	-0.363942	0.514012	0.439392	0.678718
Breast Cancer	MAPKKKK	-0.140122	-0.130442	-0.0274189	0.0467797	0.514676	0.607374
Pancreatic Cancer	MAPKKKK	-0.152278	-0.130442	-0.0433581	0.0870305	0.661261	0.509356
Ovarian Cancer	MAPKKKK	-0.144416	-0.130442	-0.0235468	0.051495	0.733767	0.463828
Liposarcoma	MAPKKKK	-0.235865	-0.130442	-0.164343	0.37519	0.824503	0.421072
Cervical Cancer	MAPKKKK	-0.174289	-0.130442	-0.0534019	0.141097	0.915326	0.366283
Colon/Colorectal Cancer	MAPKKKK	-0.149969	-0.130442	-0.0207724	0.0598261	0.95556	0.340465
Bone Cancer	MAPKKKK	-0.152754	-0.130442	-0.0216403	0.0662642	1.00221	0.317689
Endometrial/Uterine Cancer	MAPKKKK	-0.164057	-0.130442	-0.0179476	0.0851787	1.29159	0.199135
Lung Cancer	MAPKKKK	-0.153356	-0.130442	-0.00144018	0.0472683	1.8479	0.0651233
Neuroblastoma	MAPKKKK	-0.188131	-0.130442	-0.00312513	0.118503	1.88051	0.0627576
Esophageal Cancer	MAPKKKK	-0.206397	-0.130442	0.0115785	0.140332	2.33221	0.021085
Bile Duct Cancer	MAPKKKK	-0.377255	-0.130442	0.0560115	0.437615	2.5758	0.0119152
Head and Neck Cancer	MAPKKKK	-0.205326	-0.130442	0.0282827	0.121486	3.17165	0.00179341
Lymphoma	MAPKKKK	-0.397469	-0.130442	0.100714	0.433341	3.18092	0.00189544
Gastric Cancer	MAPKKKK	-1.37493	-0.130442	0.702455	1.78652	4.53687	1.16714e-05
Leukemia	MAPKKKK	-1.08567	-0.130442	0.593264	1.3172	5.20083	4.51654e-07
Liposarcoma	OtherProteins	-0.147729	-0.130442	-0.0617412	0.0963149	0.436495	0.66386
Eye Cancer	OtherProteins	-0.157166	-0.130442	-0.0705488	0.123996	0.553335	0.582772
Prostate Cancer	OtherProteins	-0.176397	-0.130442	-0.0504126	0.142323	0.988968	0.33343
Gallbladder Cancer	OtherProteins	-0.277207	-0.130442	0.0339431	0.259587	2.62005	0.0119439
Thyroid Cancer	OtherProteins	-0.254613	-0.130442	0.0398059	0.208537	2.9236	0.00436558
Cervical Cancer	OtherProteins	-0.270546	-0.130442	0.076919	0.20329	4.38466	2.29661e-05
Rhabdoid	OtherProteins	-0.279758	-0.130442	0.0954857	0.203146	5.46872	1.30462e-07
Bile Duct Cancer	OtherProteins	-0.272718	-0.130442	0.0986403	0.185911	6.41661	5.46543e-10
Bone Cancer	OtherProteins	-0.221716	-0.130442	0.0640293	0.118519	6.57851	9.84396e-11
Sarcoma	OtherProteins	-0.250517	-0.130442	0.0867617	0.15339	7.08065	4.59405e-12
Myeloma	OtherProteins	-0.240911	-0.130442	0.0801978	0.14074	7.17139	2.98799e-12
Neuroblastoma	OtherProteins	-0.259437	-0.130442	0.0939503	0.164039	7.23561	2.27029e-12
Lymphoma	OtherProteins	-0.234982	-0.130442	0.0777045	0.131375	7.65649	1.23986e-13
Liver Cancer	OtherProteins	-0.281241	-0.130442	0.1141	0.187499	8.07286	5.05581e-15
Esophageal Cancer	OtherProteins	-0.262293	-0.130442	0.101262	0.16244	8.46677	2.29006e-16
Kidney Cancer	OtherProteins	-0.300495	-0.130442	0.132394	0.207713	8.87154	1.24856e-17
Bladder Cancer	OtherProteins	-0.275949	-0.130442	0.114968	0.176047	9.35538	1.24525e-19
Endometrial/Uterine Cancer	OtherProteins	-0.290283	-0.130442	0.126336	0.193346	9.37626	3.73807e-19
Gastric Cancer	OtherProteins	-0.277245	-0.130442	0.117816	0.175791	9.94694	1.29013e-21
Colon/Colorectal Cancer	OtherProteins	-0.255273	-0.130442	0.100824	0.148839	10.2074	5.18962e-23
Brain Cancer	OtherProteins	-0.248535	-0.130442	0.096518	0.139668	10.7389	9.51538e-26
Head and Neck Cancer	OtherProteins	-0.306958	-0.130442	0.145396	0.207637	11.1372	1.53803e-26
Pancreatic Cancer	OtherProteins	-0.296977	-0.130442	0.137825	0.195245	11.3903	1.64527e-27
Breast Cancer	OtherProteins	-0.279336	-0.130442	0.1234	0.174388	11.4656	4.06986e-28
Leukemia	OtherProteins	-0.278086	-0.130442	0.12334	0.171947	11.9236	2.02128e-30
Skin Cancer	OtherProteins	-0.245772	-0.130442	0.0966688	0.133991	12.1252	5.33077e-32
Ovarian Cancer	OtherProteins	-0.28518	-0.130442	0.129975	0.179502	12.2637	4.46563e-32
Lung Cancer	OtherProteins	-0.263532	-0.130442	0.11837	0.14781	17.7304	6.3037e-66
Prostate Cancer	Scaffold	-0.00683625	-0.130442	-0.243689	-0.00352233	-2.2427	0.0445779
Lymphoma	Scaffold	-0.102278	-0.130442	-0.0567717	0.00044303	-1.93914	0.0536265
Skin Cancer	Scaffold	-0.114469	-0.130442	-0.0355446	0.00359816	-1.60249	0.109513
Colon/Colorectal Cancer	Scaffold	-0.110573	-0.130442	-0.0444442	0.00470671	-1.58908	0.11278
Breast Cancer	Scaffold	-0.111126	-0.130442	-0.0446014	0.00597026	-1.50157	0.133968
Leukemia	Scaffold	-0.115861	-0.130442	-0.0363588	0.00719776	-1.3155	0.188968
Myeloma	Scaffold	-0.108604	-0.130442	-0.0549187	0.0112435	-1.29988	0.194795
Esophageal Cancer	Scaffold	-0.114906	-0.130442	-0.0407068	0.00963484	-1.21445	0.225495
Eye Cancer	Scaffold	-0.0902363	-0.130442	-0.110592	0.0301811	-1.17641	0.250508
Rhabdoid	Scaffold	-0.106841	-0.130442	-0.0720083	0.024807	-0.965629	0.336238
Lung Cancer	Scaffold	-0.124012	-0.130442	-0.021372	0.00851245	-0.844199	0.398718
Kidney Cancer	Scaffold	-0.120594	-0.130442	-0.037399	0.0177038	-0.703529	0.4823
Gastric Cancer	Scaffold	-0.120428	-0.130442	-0.0390534	0.0190266	-0.678355	0.49803
Gallbladder Cancer	Scaffold	-0.107055	-0.130442	-0.0963647	0.0495905	-0.660012	0.51528
Cervical Cancer	Scaffold	-0.118991	-0.130442	-0.0613291	0.0384275	-0.457139	0.648858
Thyroid Cancer	Scaffold	-0.11668	-0.130442	-0.0788973	0.0513735	-0.424163	0.67323
Endometrial/Uterine Cancer	Scaffold	-0.124684	-0.130442	-0.0385562	0.0270405	-0.345777	0.729805
Liposarcoma	Scaffold	-0.125922	-0.130442	-0.0892396	0.0801994	-0.108009	0.914557
Bone Cancer	Scaffold	-0.133343	-0.130442	-0.0255117	0.0313137	0.200786	0.840978
Neuroblastoma	Scaffold	-0.134663	-0.130442	-0.0312105	0.0396532	0.234728	0.814626
Ovarian Cancer	Scaffold	-0.13422	-0.130442	-0.01986	0.027417	0.31404	0.75362
Brain Cancer	Scaffold	-0.133701	-0.130442	-0.0167293	0.0232481	0.32017	0.748938
Bile Duct Cancer	Scaffold	-0.138539	-0.130442	-0.0310464	0.0472402	0.408362	0.683527
Sarcoma	Scaffold	-0.141833	-0.130442	-0.0211865	0.0439692	0.688126	0.491908
Pancreatic Cancer	Scaffold	-0.146634	-0.130442	-0.0147271	0.0471106	1.02984	0.303772
Liver Cancer	Scaffold	-0.151196	-0.130442	-0.0132594	0.0547673	1.20101	0.230744
Head and Neck Cancer	Scaffold	-0.151064	-0.130442	-0.008729	0.0499735	1.38152	0.16794
Bladder Cancer	Scaffold	-0.153426	-0.130442	-0.00721974	0.0531884	1.49628	0.135418
Ovarian Cancer	Substrate	-0.0623721	-0.130442	-0.080658	-0.0554815	-10.6082	2.87299e-25
Leukemia	Substrate	-0.0609816	-0.130442	-0.0826222	-0.0562982	-10.3536	3.84148e-24
Skin Cancer	Substrate	-0.0764475	-0.130442	-0.065555	-0.0424336	-9.16043	1.4196e-19
Kidney Cancer	Substrate	-0.0510448	-0.130442	-0.0969596	-0.0618346	-8.87543	5.36402e-18
Colon/Colorectal Cancer	Substrate	-0.069264	-0.130442	-0.0749853	-0.0473705	-8.69383	1.26231e-17
Head and Neck Cancer	Substrate	-0.0648173	-0.130442	-0.080456	-0.0507931	-8.68315	1.63126e-17
Bladder Cancer	Substrate	-0.065112	-0.130442	-0.0802173	-0.0504423	-8.61164	2.917e-17
Breast Cancer	Substrate	-0.0712524	-0.130442	-0.0732246	-0.0451543	-8.27505	3.82277e-16
Liver Cancer	Substrate	-0.0622797	-0.130442	-0.0844191	-0.0519053	-8.23145	8.5381e-16
Lung Cancer	Substrate	-0.0961597	-0.130442	-0.0427546	-0.0258098	-7.93361	2.90423e-15
Brain Cancer	Substrate	-0.0848396	-0.130442	-0.0569901	-0.0342145	-7.85417	7.00945e-15
Lymphoma	Substrate	-0.0645396	-0.130442	-0.082951	-0.0488535	-7.59091	1.15309e-13
Gastric Cancer	Substrate	-0.0746653	-0.130442	-0.0710799	-0.0404733	-7.15402	1.85642e-12
Bone Cancer	Substrate	-0.0730469	-0.130442	-0.0735364	-0.0412536	-6.97829	5.6869e-12
Pancreatic Cancer	Substrate	-0.08114	-0.130442	-0.0644043	-0.0341994	-6.40667	2.36247e-10
Endometrial/Uterine Cancer	Substrate	-0.0762638	-0.130442	-0.0713379	-0.0370182	-6.20007	1.02274e-09
Esophageal Cancer	Substrate	-0.0830421	-0.130442	-0.0625116	-0.0322879	-6.15698	1.17601e-09
Bile Duct Cancer	Substrate	-0.0752787	-0.130442	-0.0771183	-0.033208	-4.93842	1.1303e-06
Cervical Cancer	Substrate	-0.0612456	-0.130442	-0.0968863	-0.0415063	-4.92811	1.7549e-06
Sarcoma	Substrate	-0.0961222	-0.130442	-0.052554	-0.0160854	-3.69482	0.000235819
Rhabdoid	Substrate	-0.080667	-0.130442	-0.0764467	-0.0231031	-3.67267	0.000284693
Neuroblastoma	Substrate	-0.0919437	-0.130442	-0.059246	-0.0177504	-3.6442	0.000291694
Eye Cancer	Substrate	-0.0526852	-0.130442	-0.124045	-0.0314683	-3.35482	0.00132883
Myeloma	Substrate	-0.104773	-0.130442	-0.0454285	-0.00590934	-2.55079	0.0109723
Gallbladder Cancer	Substrate	-0.0749606	-0.130442	-0.101387	-0.00957539	-2.41369	0.018617
Thyroid Cancer	Substrate	-0.0861522	-0.130442	-0.0817865	-0.00679279	-2.33659	0.0209764
Prostate Cancer	Substrate	-0.0640876	-0.130442	-0.156953	0.0242446	-1.49184	0.145535
Liposarcoma	Substrate	-0.0897249	-0.130442	-0.0985868	0.0171528	-1.39626	0.16579

## Sheet: GO Bio Process CRISPR Pos corr
Term	Overlap	P_value	AdjustedP_value	OldP_value	OldAdjustedP_value	OddsRatio	CombinedScore	Genes
negative regulation of mitotic cell cycle phase transition (GO:1901991)	11/80	7.05347e-13	3.59938e-09	0	0	24.7748	693.2	CDKN1A;PSMD6;PSMC5;PSMD11;PSMC6;PSMD3;PSMB1;PSMC2;UBA52;PSMA7;RBX1
negative regulation of G2/M transition of mitotic cell cycle (GO:0010972)	10/63	1.83233e-12	4.67518e-09	0	0	28.6	772.928	PSMD6;PSMC5;PSMD11;PSMC6;PSMD3;PSMB1;PSMC2;UBA52;PSMA7;RBX1
negative regulation of cell cycle G2/M phase transition (GO:1902750)	10/70	5.50721e-12	9.36776e-09	0	0	25.74	667.309	PSMD6;PSMC5;PSMD11;PSMC6;PSMD3;PSMB1;PSMC2;UBA52;PSMA7;RBX1
SCF-dependent proteasomal ubiquitin-dependent protein catabolic process (GO:0031146)	10/73	8.50721e-12	1.08531e-08	0	0	24.6822	629.152	PSMD6;PSMC5;PSMD11;PSMC6;PSMD3;PSMB1;PSMC2;UBA52;PSMA7;RBX1
regulation of transcription from RNA polymerase II promoter in response to hypoxia (GO:0061418)	10/79	1.91886e-11	1.95839e-08	0	0	22.8076	562.817	PSMD6;PSMC5;PSMD11;PSMC6;PSMD3;PSMB1;PSMC2;UBA52;PSMA7;RBX1
regulation of G2/M transition of mitotic cell cycle (GO:0010389)	12/150	4.23444e-11	3.6014e-08	0	0	14.4144	344.291	PSMC5;PSMD6;PSMC6;PSMD11;PSMC2;PSMD3;PSMB1;CEP192;UBA52;PSMA7;RBX1;HAUS1
regulation of transcription from RNA polymerase II promoter in response to stress (GO:0043618)	10/94	1.12387e-10	8.19301e-08	0	0	19.1681	439.123	PSMD6;PSMC5;PSMD11;PSMC6;PSMD3;PSMB1;PSMC2;UBA52;PSMA7;RBX1
interleukin-1-mediated signaling pathway (GO:0070498)	10/96	1.3893e-10	8.86197e-08	0	0	18.7688	425.996	PSMD6;PSMC5;PSMD11;PSMC6;PSMD3;PSMB1;PSMC2;UBA52;PSMA7;RBX1
negative regulation of ubiquitin-protein ligase activity involved in mitotic cell cycle (GO:0051436)	9/72	2.28453e-10	1.29533e-07	0	0	22.5225	499.993	PSMD6;PSMC5;PSMD11;PSMC6;PSMD3;PSMB1;PSMC2;UBA52;PSMA7		Gene Ontology Biological Processes found enriched for using the genes whose self-mRNA levels are positively correlated to their Achilles CRISPR fitness score
regulation of ubiquitin-protein ligase activity involved in mitotic cell cycle (GO:0051439)	9/73	2.59383e-10	1.32363e-07	0	0	22.214	490.323	PSMD6;PSMC5;PSMD11;PSMC6;PSMD3;PSMB1;PSMC2;UBA52;PSMA7
regulation of mitotic cell cycle phase transition (GO:1901990)	12/185	4.87368e-10	1.46296e-07	0	0	11.6874	250.6	PSMC5;PSMD6;PSMC6;PSMD11;ZW10;PSMC2;PSMD3;PSMB1;CEP192;UBA52;PSMA7;HAUS1
negative regulation of ubiquitin protein ligase activity (GO:1904667)	9/78	4.76164e-10	1.51866e-07	0	0	20.79	446.263	PSMD6;PSMC5;PSMD11;PSMC6;PSMD3;PSMB1;PSMC2;UBA52;PSMA7
regulation of cellular amino acid metabolic process (GO:0006521)	8/52	4.28144e-10	1.56058e-07	0	0	27.72	597.964	PSMD6;PSMC5;PSMD11;PSMC6;PSMD3;PSMB1;PSMC2;PSMA7
regulation of hematopoietic progenitor cell differentiation (GO:1901532)	9/78	4.76164e-10	1.61991e-07	0	0	20.79	446.263	PSMD6;PSMC5;PSMD11;PSMC6;PSMD3;PSMB1;PSMC2;UBA52;PSMA7
regulation of cellular amine metabolic process (GO:0033238)	8/52	4.28144e-10	1.68063e-07	0	0	27.72	597.964	PSMD6;PSMC5;PSMD11;PSMC6;PSMD3;PSMB1;PSMC2;PSMA7
anaphase-promoting complex-dependent catabolic process (GO:0031145)	9/80	5.9996e-10	1.70089e-07	0	0	20.2703	430.422	PSMD6;PSMC5;PSMD11;PSMC6;PSMD3;PSMB1;PSMC2;UBA52;PSMA7
negative regulation of canonical Wnt signaling pathway (GO:0090090)	11/149	6.76034e-10	1.7249e-07	0	0	13.3019	280.866	PSMC5;PSMD6;PSMC6;PSMD11;PSMC2;PSMD3;PSMB1;DAB2IP;UBA52;PSMA7;RBX1
positive regulation of ubiquitin-protein ligase activity involved in regulation of mitotic cell cycle transition (GO:0051437)	9/77	4.23164e-10	1.7995e-07	0	0	21.06	454.544	PSMD6;PSMC5;PSMD11;PSMC6;PSMD3;PSMB1;PSMC2;UBA52;PSMA7
NIK/NF-kappaB signaling (GO:0038061)	9/81	6.71857e-10	1.80447e-07	0	0	20.02	422.842	PSMD6;PSMC5;PSMD11;PSMC6;PSMD3;PSMB1;PSMC2;UBA52;PSMA7
cellular response to interleukin-1 (GO:0071347)	11/151	7.79644e-10	1.89453e-07	0	0	13.1257	275.275	PSMC5;PSMD6;PSMC6;PSMD11;PSMC2;PSMD3;PSMB1;DAB2IP;UBA52;PSMA7;RBX1
positive regulation of ubiquitin protein ligase activity (GO:1904668)	9/83	8.38724e-10	1.94546e-07	0	0	19.5376	408.319	PSMD6;PSMC5;PSMD11;PSMC6;PSMD3;PSMB1;PSMC2;UBA52;PSMA7
regulation of hematopoietic stem cell differentiation (GO:1902036)	9/77	4.23164e-10	1.96309e-07	0	0	21.06	454.544	PSMD6;PSMC5;PSMD11;PSMC6;PSMD3;PSMB1;PSMC2;UBA52;PSMA7
positive regulation of protein ubiquitination involved in ubiquitin-dependent protein catabolic process (GO:2000060)	9/88	1.42476e-09	3.16111e-07	0	0	18.4275	375.355	PSMD6;PSMC5;PSMD11;PSMC6;PSMD3;PSMB1;PSMC2;UBA52;PSMA7
Wnt signaling pathway, planar cell polarity pathway (GO:0060071)	9/89	1.57777e-09	3.22055e-07	0	0	18.2205	369.279	PSMD6;PSMC5;PSMD11;PSMC6;PSMD3;PSMB1;PSMC2;UBA52;PSMA7
regulation of stem cell differentiation (GO:2000736)	9/89	1.57777e-09	3.35474e-07	0	0	18.2205	369.279	PSMD6;PSMC5;PSMD11;PSMC6;PSMD3;PSMB1;PSMC2;UBA52;PSMA7
regulation of establishment of planar polarity (GO:0090175)	9/90	1.74504e-09	3.42497e-07	0	0	18.018	363.36	PSMD6;PSMC5;PSMD11;PSMC6;PSMD3;PSMB1;PSMC2;UBA52;PSMA7
regulation of cellular ketone metabolic process (GO:0010565)	8/62	1.83743e-09	3.47274e-07	0	0	23.2491	467.652	PSMD6;PSMC5;PSMD11;PSMC6;PSMD3;PSMB1;PSMC2;PSMA7
cellular response to hypoxia (GO:0071456)	10/133	3.50491e-09	6.3877e-07	0	0	13.5474	263.755	PSMC5;PSMD6;PSMC6;PSMD11;PSMC2;PSMD3;PSMB1;UBA52;PSMA7;RBX1
negative regulation of Wnt signaling pathway (GO:0030178)	11/175	3.72618e-09	6.55679e-07	0	0	11.3256	219.806	PSMC5;PSMD6;PSMC6;PSMD11;PSMC2;PSMD3;PSMB1;DAB2IP;UBA52;PSMA7;RBX1
positive regulation of Wnt signaling pathway (GO:0030177)	10/141	6.1815e-09	1.05147e-06	0	0	12.7787	241.54	PSMC5;PSMD6;PSMC6;PSMD11;PSMC2;PSMD3;ATP6AP2;PSMB1;UBA52;PSMA7
mRNA export from nucleus (GO:0006406)	9/106	7.5382e-09	1.24089e-06	0	0	15.2983	286.129	GLE1;RBM8A;PABPN1;THOC1;NUP88;BUD13;NUP98;CDC40;NUP58
gene expression (GO:0010467)	15/412	8.8929e-09	1.41814e-06	0	0	6.55996	121.609	RPL30;RBM8A;THOC1;ASH2L;CDC40;GLE1;PRPF4;PABPN1;RPS3;NUP88;BUD13;NUP98;POLR2H;NUP58;ABCF1
antigen processing and presentation of exogenous peptide antigen via MHC class I, TAP-dependent (GO:0002479)	8/76	9.6101e-09	1.48607e-06	0	0	18.9663	350.127	PSMD6;PSMC5;PSMD11;PSMC6;PSMD3;PSMB1;PSMC2;PSMA7
cellular response to tumor necrosis factor (GO:0071356)	11/195	1.15553e-08	1.73432e-06	0	0	10.164	185.759	PSMC5;PSMD6;PSMC6;PSMD11;PSMC2;PSMD3;PSMB1;RPS3;DAB2IP;UBA52;PSMA7
antigen processing and presentation of exogenous peptide antigen via MHC class I (GO:0042590)	8/79	1.31148e-08	1.91214e-06	0	0	18.2461	331.158	PSMD6;PSMC5;PSMD11;PSMC6;PSMD3;PSMB1;PSMC2;PSMA7
positive regulation of canonical Wnt signaling pathway (GO:0090263)	9/114	1.43415e-08	2.03291e-06	0	0	14.2248	256.901	PSMC5;PSMD6;PSMC6;PSMD11;PSMC2;PSMD3;PSMB1;UBA52;PSMA7
stimulatory C-type lectin receptor signaling pathway (GO:0002223)	9/122	2.60111e-08	3.58742e-06	0	0	13.292	232.141	PSMC5;PSMD6;PSMC6;PSMD11;PSMC2;PSMD3;PSMB1;UBA52;PSMA7
regulation of canonical Wnt signaling pathway (GO:0060828)	11/214	3.02143e-08	3.95342e-06	0	0	9.2616	160.364	PSMC5;PSMD6;PSMC6;PSMD11;PSMC2;PSMD3;PSMB1;DAB2IP;UBA52;PSMA7;RBX1
tumor necrosis factor-mediated signaling pathway (GO:0033209)	9/124	2.99839e-08	4.02652e-06	0	0	13.0776	226.538	PSMC5;PSMD6;PSMC6;PSMD11;PSMC2;PSMD3;PSMB1;UBA52;PSMA7
innate immune response activating cell surface receptor signaling pathway (GO:0002220)	9/125	3.21619e-08	4.10306e-06	0	0	12.973	223.816	PSMC5;PSMD6;PSMC6;PSMD11;PSMC2;PSMD3;PSMB1;UBA52;PSMA7
non-canonical Wnt signaling pathway (GO:0035567)	9/128	3.95475e-08	4.92221e-06	0	0	12.6689	215.951	PSMC5;PSMD6;PSMC6;PSMD11;PSMC2;PSMD3;PSMB1;UBA52;PSMA7
regulation of mRNA stability (GO:0043488)	9/129	4.23184e-08	5.14169e-06	0	0	12.5707	213.426	PSMC5;PSMD6;PSMC6;PSMD11;PSMC2;PSMD3;PSMB1;UBA52;PSMA7
MAPK cascade (GO:0000165)	12/279	4.95893e-08	5.88498e-06	0	0	7.74969	130.346	PSMC5;PSMD6;PSMC6;PSMD11;PABPN1;PSMC2;PSMD3;PSMB1;DAB2IP;UBA52;PSMA7;RBX1
ubiquitin-dependent protein catabolic process (GO:0006511)	13/342	5.66973e-08	6.5756e-06	0	0	6.84895	114.278	PSMD11;VPS37A;PSMA7;RBX1;PSMC5;PSMD6;PSMC6;PSMC2;PSMD3;PSMB1;UFD1;UBA1;UBA52
mRNA-containing ribonucleoprotein complex export from nucleus (GO:0071427)	8/101	9.18492e-08	1.04157e-05	0	0	14.2717	231.246	GLE1;RBM8A;THOC1;NUP88;BUD13;NUP98;CDC40;NUP58
mRNA transport (GO:0051028)	8/105	1.24417e-07	1.38022e-05	0	0	13.728	218.27	GLE1;RBM8A;THOC1;NUP88;BUD13;NUP98;CDC40;NUP58
mitotic nuclear division (GO:0140014)	7/75	1.94883e-07	2.11593e-05	0	0	16.8168	259.834	CTDP1;ZW10;CHMP4B;CEP192;TUBGCP3;MZT1;NDC80
mRNA splicing, via spliceosome (GO:0000398)	11/262	2.35509e-07	2.50376e-05	0	0	7.56482	115.451	PRPF4;RNF113A;GPKOW;PABPN1;RBM8A;BUD13;POLR2H;WBP11;GEMIN8;CRNKL1;CDC40
T cell receptor signaling pathway (GO:0050852)	9/164	3.32533e-07	3.46309e-05	0	0	9.88794	147.494	PSMC5;PSMD6;PSMC6;PSMD11;PSMC2;PSMD3;PSMB1;UBA52;PSMA7
RNA export from nucleus (GO:0006405)	8/120	3.50046e-07	3.57257e-05	0	0	12.012	178.561	GLE1;RBM8A;THOC1;NUP88;BUD13;NUP98;NUP58;CDC40
viral process (GO:0016032)	10/221	4.31397e-07	4.31651e-05	0	0	8.15295	119.492	RPL30;RPS3;EIF3G;CHMP4B;NUP88;VPS37A;NUP98;UBA52;NUP58;EIF3B
transcription from RNA polymerase II promoter (GO:0006366)	14/486	5.06938e-07	4.97482e-05	0	0	5.19038	75.2339	CDKN1A;CTDP1;ICE1;RBM8A;RNMT;THOC1;GTF2E2;CDC40;MED14;PABPN1;SNAPC3;MED10;POLR2H;TAF2
mRNA processing (GO:0006397)	11/284	5.25304e-07	5.05779e-05	0	0	6.97881	100.909	PRPF4;GPKOW;PABPN1;RBM8A;RNMT;THOC1;BUD13;POLR2H;WBP11;CRNKL1;CDC40
ribosome biogenesis (GO:0042254)	10/227	5.51587e-07	5.2125e-05	0	0	7.93745	114.382	RCL1;NOP56;NOM1;RPL30;TEX10;RPS3;WDR46;UBA52;RPP38;RPF1
ncRNA processing (GO:0034470)	10/228	5.74237e-07	5.32788e-05	0	0	7.90264	113.563	RCL1;NOP56;RPL30;POP7;TEX10;RPS3;WDR46;UBA52;RPP38;RPF1
proteasomal protein catabolic process (GO:0010498)	10/238	8.49584e-07	7.60602e-05	0	0	7.5706	105.826	PSMC5;PSMD6;PSMC6;PSMD11;PSMC2;PSMD3;PSMB1;UBA52;PSMA7;RBX1
Fc-epsilon receptor signaling pathway (GO:0038095)	9/183	8.36737e-07	7.62477e-05	0	0	8.86132	124.003	PSMC5;PSMD6;PSMC6;PSMD11;PSMC2;PSMD3;PSMB1;UBA52;PSMA7
Fc receptor signaling pathway (GO:0038093)	9/184	8.75733e-07	7.70494e-05	0	0	8.81316	122.928	PSMC5;PSMD6;PSMC6;PSMD11;PSMC2;PSMD3;PSMB1;UBA52;PSMA7
regulation of primary metabolic process (GO:0080090)	8/140	1.13495e-06	9.81633e-05	0	0	10.296	140.941	PSMC5;PSMD6;PSMC6;PSMD11;PSMC2;PSMD3;PSMB1;PSMA7
protein deubiquitination (GO:0016579)	10/258	1.76258e-06	0.000149908	0	0	6.98373	92.5255	PSMC5;PSMD6;PSMC6;PSMD11;PSMC2;PSMD3;PSMB1;UFD1;UBA52;PSMA7
rRNA metabolic process (GO:0016072)	9/201	1.82489e-06	0.000152662	0	0	8.06777	106.607	RCL1;NOP56;RPL30;TEX10;RPS3;WDR46;UBA52;RPP38;RPF1
rRNA processing (GO:0006364)	9/203	1.9803e-06	0.000162991	0	0	7.98828	104.904	RCL1;NOP56;RPL30;TEX10;RPS3;WDR46;UBA52;RPP38;RPF1
protein modification by small protein removal (GO:0070646)	10/262	2.02371e-06	0.00016392	0	0	6.87711	90.1628	PSMC5;PSMD6;PSMC6;PSMD11;PSMC2;PSMD3;PSMB1;UFD1;UBA52;PSMA7
regulation of translation (GO:0006417)	9/214	3.05561e-06	0.000243637	0	0	7.57767	96.2253	GLE1;RPS3;EIF3H;NUP88;EIF3E;NUP98;POLR2H;NUP58;EIF3B
protein polyubiquitination (GO:0000209)	10/284	4.15161e-06	0.000320995	0	0	6.34437	78.6196	PSMC5;PSMD6;PSMC6;PSMD11;PSMC2;PSMD3;PSMB1;UBA52;PSMA7;RBX1
mitotic cell cycle phase transition (GO:0044772)	9/222	4.12366e-06	0.000323739	0	0	7.3046	90.5681	CDKN1A;CTDP1;CDKN2A;CHMP4B;RPA2;CEP192;UBA52;TAF2;HAUS1
proteasome-mediated ubiquitin-dependent protein catabolic process (GO:0043161)	10/292	5.30619e-06	0.000404142	0	0	6.17055	74.9515	PSMC5;PSMD6;PSMC6;PSMD11;PSMC2;PSMD3;PSMB1;UBA52;PSMA7;RBX1
RNA splicing, via transesterification reactions with bulged adenosine as nucleophile (GO:0000377)	9/237	7.00599e-06	0.000525758	0	0	6.84229	81.2093	PRPF4;GPKOW;PABPN1;RBM8A;BUD13;POLR2H;WBP11;CRNKL1;CDC40
positive regulation of RNA polymerase II transcriptional preinitiation complex assembly (GO:0045899)	3/8	9.12993e-06	0.000665572	0	0	67.5676	784.051	PSMC5;PSMC6;PSMC2
microtubule nucleation by microtubule organizing center (GO:0051418)	3/8	9.12993e-06	0.000675218	0	0	67.5676	784.051	TUBGCP3;CEP192;MZT1
transport of virus (GO:0046794)	5/55	1.34114e-05	0.000950534	0	0	16.38	183.774	VPS37A;NUP88;NUP98;UBA52;NUP58
intracellular transport of virus (GO:0075733)	5/55	1.34114e-05	0.000963922	0	0	16.38	183.774	VPS37A;NUP88;NUP98;UBA52;NUP58
antigen receptor-mediated signaling pathway (GO:0050851)	9/258	1.38324e-05	0.000966939	0	0	6.28536	70.3237	PSMC5;PSMD6;PSMC6;PSMD11;PSMC2;PSMD3;PSMB1;UBA52;PSMA7
modification-dependent protein catabolic process (GO:0019941)	7/142	1.43919e-05	0.000992456	0	0	8.88212	99.0254	PSMC6;PSMD11;PSMC2;PSMD3;UFD1;UBA1;UBA52
regulation of RNA polymerase II transcriptional preinitiation complex assembly (GO:0045898)	3/11	2.65759e-05	0.00180822	0	0	49.14	517.715	PSMC5;PSMC6;PSMC2
DNA-templated transcription, termination (GO:0006353)	6/107	2.92439e-05	0.00196358	0	0	10.1036	105.48	TAF1D;RBM8A;PABPN1;THOC1;POLR2H;CDC40
viral life cycle (GO:0019058)	6/108	3.08256e-05	0.0020429	0	0	10.01	103.976	CHMP4B;NUP88;VPS37A;NUP98;UBA52;NUP58
viral gene expression (GO:0019080)	6/111	3.59874e-05	0.0023544	0	0	9.73947	99.6576	RPL30;RPS3;NUP88;NUP98;UBA52;NUP58
viral transcription (GO:0019083)	6/114	4.18211e-05	0.00270143	0	0	9.48317	95.6103	RPL30;RPS3;NUP88;NUP98;UBA52;NUP58
transmembrane transport (GO:0055085)	10/379	4.99999e-05	0.00318937	0	0	4.75409	47.0821	PSMC5;PSMD6;PSMC6;PSMD11;PSMC2;PSMD3;PSMB1;UBA52;PSMA7;ABCF1
regulation of phosphorylation (GO:0042325)	6/120	5.57599e-05	0.00351287	0	0	9.00901	88.2383	CDKN1C;CDKN1A;CDKN2A;NUP88;NUP98;NUP58
DNA-templated transcription, initiation (GO:0006352)	7/187	8.35992e-05	0.00520252	0	0	6.74471	63.3293	TAF1D;MED14;CDKN1A;MED10;POLR2H;GTF2E2;TAF2
spindle assembly (GO:0051225)	5/81	8.8094e-05	0.00541619	0	0	11.1222	103.849	RPS3;CEP192;TUBGCP3;MZT1;HAUS1
positive regulation of transcription initiation from RNA polymerase II promoter (GO:0060261)	3/17	0.000106898	0.00649402	0	0	31.7965	290.736	PSMC5;PSMC6;PSMC2
regulation of type I interferon production (GO:0032479)	5/86	0.000117139	0.00703247	0	0	10.4756	94.8266	POLR3D;POLR3F;UFD1;POLR2H;UBA52
protein ubiquitination (GO:0016567)	11/507	0.000120258	0.0071358	0	0	3.90923	35.2842	PSMC5;PSMD6;PSMC6;PSMD11;PSMC2;PSMD3;PSMB1;UBA1;UBA52;PSMA7;RBX1
error-free translesion synthesis (GO:0070987)	3/19	0.000151102	0.00886291	0	0	28.4495	250.286	RPA2;UFD1;UBA52
nuclear export (GO:0051168)	5/93	0.000169512	0.00982977	0	0	9.68711	84.1091	RBM8A;THOC1;NUP88;NUP98;CDC40
post-translational protein modification (GO:0043687)	9/358	0.000173422	0.00994349	0	0	4.52967	39.226	PSMC5;PSMD6;PSMC6;PSMD11;PSMC2;PSMD3;PSMB1;PSMA7;RBX1
negative regulation of phosphate metabolic process (GO:0045936)	3/20	0.00017705	0.0100387	0	0	27.027	233.489	CDKN1C;CDKN1A;CDKN2A
negative regulation of cyclin-dependent protein kinase activity (GO:1904030)	3/21	0.000205725	0.0115364	0	0	25.74	218.506	CDKN1C;CDKN1A;CDKN2A
protein targeting to ER (GO:0045047)	5/98	0.000216691	0.0120193	0	0	9.19287	77.5606	RPL30;SRPRA;RPS3;CHMP4B;UBA52
regulation of posttranscriptional gene silencing (GO:0060147)	4/56	0.000264263	0.0143461	0	0	12.87	106.03	NUP88;NUP98;POLR2H;NUP58
regulation of gene silencing by RNA (GO:0060966)	4/56	0.000264263	0.0145003	0	0	12.87	106.03	NUP88;NUP98;POLR2H;NUP58
transcription initiation from RNA polymerase II promoter (GO:0006367)	6/161	0.000279696	0.0150241	0	0	6.71479	54.9391	MED14;CDKN1A;MED10;POLR2H;GTF2E2;TAF2
DNA-templated transcription, elongation (GO:0006354)	5/109	0.000355213	0.0188818	0	0	8.26515	65.6483	TAF1D;CTDP1;POLR2H;GTF2E2;TAF2
regulation of mRNA splicing, via spliceosome (GO:0048024)	4/61	0.000367565	0.0193369	0	0	11.8151	93.441	RBM8A;WTAP;NUP98;NSRP1
RNA 3'-end processing (GO:0031123)	4/62	0.000391246	0.0203727	0	0	11.6245	91.2081	RBM8A;PABPN1;THOC1;CDC40
nuclear-transcribed mRNA catabolic process, nonsense-mediated decay (GO:0000184)	5/113	0.000419355	0.0213997	0	0	7.97257	62.0011	RPL30;RBM8A;RPS3;EIF3E;UBA52
regulation of translational initiation (GO:0006446)	4/63	0.000415998	0.0214428	0	0	11.44	89.0586	GLE1;EIF3H;EIF3E;EIF3B
interphase microtubule nucleation by interphase microtubule organizing center (GO:0051415)	2/6	0.00045127	0.0228003	0	0	60.0601	462.669	TUBGCP3;MZT1
regulation of gene silencing by miRNA (GO:0060964)	4/68	0.000556782	0.0278555	0	0	10.5988	79.4206	NUP88;NUP98;POLR2H;NUP58
termination of RNA polymerase II transcription (GO:0006369)	4/69	0.000588539	0.0291584	0	0	10.4452	77.6902	RBM8A;PABPN1;THOC1;CDC40
nucleotide-excision repair, preincision complex assembly (GO:0006294)	3/30	0.000605595	0.0297149	0	0	18.018	133.501	RPA2;UBA52;RBX1
snRNA transcription from RNA polymerase II promoter (GO:0042795)	4/71	0.000655877	0.0315749	0	0	10.151	74.4021	ICE1;SNAPC3;POLR2H;GTF2E2
multivesicular body assembly (GO:0036258)	3/31	0.000667782	0.0318476	0	0	17.4368	127.49	CHMP4B;VPS37A;VPS36
snRNA transcription (GO:0009301)	4/71	0.000655877	0.0318756	0	0	10.151	74.4021	ICE1;SNAPC3;POLR2H;GTF2E2
nuclear import (GO:0051170)	4/72	0.000691514	0.032674	0	0	10.01	72.8391	NUP88;NUP98;GEMIN8;NUP58
G2/M transition of mitotic cell cycle (GO:0000086)	5/127	0.000714364	0.033444	0	0	7.09371	51.3877	CDKN1A;CEP192;UBA52;TAF2;HAUS1
cell cycle G2/M phase transition (GO:0044839)	5/128	0.000740156	0.0340272	0	0	7.03829	50.7366	CDKN1A;CEP192;UBA52;TAF2;HAUS1
multivesicular body organization (GO:0036257)	3/32	0.000733899	0.0340462	0	0	16.8919	121.911	CHMP4B;VPS37A;VPS36
transcription-coupled nucleotide-excision repair (GO:0006283)	4/74	0.000766866	0.0349403	0	0	9.73947	69.8631	RPA2;POLR2H;UBA52;RBX1
mitotic spindle organization (GO:0007052)	4/75	0.000806637	0.0357937	0	0	9.60961	68.4458	CEP192;TUBGCP3;MZT1;NDC80
mRNA 3'-end processing (GO:0031124)	4/75	0.000806637	0.0361076	0	0	9.60961	68.4458	RBM8A;PABPN1;THOC1;CDC40
cytokine-mediated signaling pathway (GO:0019221)	11/634	0.000800235	0.036138	0	0	3.12615	22.2914	PSMC5;PSMD6;CDKN1A;PSMC6;PSMD11;PSMC2;PSMD3;PSMB1;UBA52;PSMA7;RBX1
regulation of protein localization to Cajal body (GO:1904869)	2/8	0.000836275	0.0364744	0	0	45.045	319.214	CCT6A;CCT5
negative regulation of phosphorylation (GO:0042326)	4/76	0.000847843	0.0366656	0	0	9.48317	67.0727	CDKN1C;CDKN1A;CDKN2A;DAB2IP
positive regulation of protein localization to Cajal body (GO:1904871)	2/8	0.000836275	0.0367889	0	0	45.045	319.214	CCT6A;CCT5
tRNA export from nucleus (GO:0006409)	3/34	0.000878306	0.0373499	0	0	15.8983	111.884	NUP88;NUP98;NUP58
tRNA-containing ribonucleoprotein complex export from nucleus (GO:0071431)	3/34	0.000878306	0.0376638	0	0	15.8983	111.884	NUP88;NUP98;NUP58
ERAD pathway (GO:0036503)	4/78	0.000934673	0.0394185	0	0	9.24001	64.452	PSMC5;PSMC6;PSMC2;UFD1
regulation of cellular response to heat (GO:1900034)	4/79	0.000980353	0.0410061	0	0	9.12305	63.2008	RPA2;NUP88;NUP98;NUP58
tRNA transport (GO:0051031)	3/36	0.00103957	0.0431295	0	0	15.015	103.137	NUP88;NUP98;NUP58
RNA transport (GO:0050658)	4/81	0.00107639	0.0435936	0	0	8.89779	60.8088	RBM8A;THOC1;NUP98;CDC40
mRNA methylation (GO:0080009)	2/9	0.00107131	0.0437354	0	0	40.04	273.829	WTAP;VIRMA
positive regulation of establishment of protein localization to telomere (GO:1904851)	2/9	0.00107131	0.0440881	0	0	40.04	273.829	CCT6A;CCT5
protein catabolic process (GO:0030163)	4/82	0.0011268	0.0452759	0	0	8.78928	59.6649	PSMB1;DAB2IP;USE1;PSMA7
nucleotide-excision repair, DNA incision, 5'-to lesion (GO:0006296)	3/38	0.00121841	0.0481982	0	0	14.2248	95.451	RPA2;UBA52;RBX1
regulation of carbohydrate catabolic process (GO:0043470)	3/38	0.00121841	0.0485747	0	0	14.2248	95.451	NUP88;NUP98;NUP58
regulation of establishment of protein localization to telomere (GO:0070203)	2/10	0.00133429	0.0519763	0	0	36.036	238.535	CCT6A;CCT5
regulation of DNA damage checkpoint (GO:2000001)	2/10	0.00133429	0.0523762	0	0	36.036	238.535	THOC1;RPA2
regulation of coenzyme metabolic process (GO:0051196)	3/40	0.00141553	0.0543117	0	0	13.5135	88.652	NUP88;NUP98;NUP58
regulation of alternative mRNA splicing, via spliceosome (GO:0000381)	3/40	0.00141553	0.0547232	0	0	13.5135	88.652	RBM8A;WTAP;NSRP1
positive regulation of protein complex assembly (GO:0031334)	4/89	0.00152698	0.0577197	0	0	8.09799	52.5111	ICE1;RPS3;RPA2;RBX1
nucleotide-excision repair, DNA incision (GO:0033683)	3/41	0.00152115	0.0579287	0	0	13.1839	85.541	RPA2;UBA52;RBX1
positive regulation of protein localization to chromosome, telomeric region (GO:1904816)	2/11	0.0016249	0.0609696	0	0	32.76	210.395	CCT6A;CCT5
translesion synthesis (GO:0019985)	3/43	0.00174692	0.0650696	0	0	12.5707	79.8228	UFD1;RPA2;UBA52
mitotic metaphase plate congression (GO:0007080)	3/44	0.00186722	0.0675776	0	0	12.285	77.1905	ZW10;CHMP4B;NDC80
regulation of ATP metabolic process (GO:1903578)	3/44	0.00186722	0.0680603	0	0	12.285	77.1905	NUP88;NUP98;NUP58
cotranslational protein targeting to membrane (GO:0006613)	4/94	0.00186718	0.0685483	0	0	7.66724	48.1758	RPL30;RPS3;SRPRA;UBA52
tRNA 5'-leader removal (GO:0001682)	2/12	0.00194282	0.0688488	0	0	30.03	187.496	POP7;RPP38
proteolysis involved in cellular protein catabolic process (GO:0051603)	4/94	0.00186718	0.069045	0	0	7.66724	48.1758	PSMB1;CHMP4B;UBA52;PSMA7
exit from mitosis (GO:0010458)	2/12	0.00194282	0.0693302	0	0	30.03	187.496	CTDP1;CHMP4B
metaphase plate congression (GO:0051310)	3/45	0.00199257	0.0696445	0	0	12.012	74.6946	ZW10;CHMP4B;NDC80
positive regulation of establishment of protein localization (GO:1904951)	2/12	0.00194282	0.0698185	0	0	30.03	187.496	CCT6A;CCT5
transcription elongation from RNA polymerase II promoter (GO:0006368)	4/96	0.00201686	0.0700137	0	0	7.50751	46.5932	CTDP1;POLR2H;GTF2E2;TAF2
mitotic nuclear envelope disassembly (GO:0007077)	3/45	0.00199257	0.0701248	0	0	12.012	74.6946	NUP88;NUP98;NUP58
mRNA modification (GO:0016556)	2/13	0.00228776	0.0763034	0	0	27.72	168.543	WTAP;VIRMA
regulation of generation of precursor metabolites and energy (GO:0043467)	3/47	0.0022587	0.0763322	0	0	11.5009	70.0744	NUP88;NUP98;NUP58
viral translation (GO:0019081)	2/13	0.00228776	0.0768054	0	0	27.72	168.543	EIF3G;EIF3B
nuclear envelope disassembly (GO:0051081)	3/47	0.0022587	0.0768411	0	0	11.5009	70.0744	NUP88;NUP98;NUP58
mitotic spindle assembly (GO:0090307)	3/47	0.0022587	0.0773568	0	0	11.5009	70.0744	CEP192;TUBGCP3;MZT1
nucleocytoplasmic transport (GO:0006913)	3/47	0.0022587	0.0778795	0	0	11.5009	70.0744	NUP98;GEMIN8;NSRP1
establishment of mitotic spindle orientation (GO:0000132)	2/14	0.0026594	0.0881228	0	0	25.74	152.629	ZW10;NDC80
regulation of cellular response to stress (GO:0080135)	4/105	0.00279382	0.0919799	0	0	6.86401	40.3627	RPA2;NUP88;NUP98;NUP58
nuclear-transcribed mRNA catabolic process (GO:0000956)	5/175	0.00294201	0.0962376	0	0	5.14801	30.006	RPL30;RBM8A;RPS3;EIF3E;UBA52
positive regulation of telomerase RNA localization to Cajal body (GO:1904874)	2/15	0.00305745	0.0993767	0	0	24.024	139.103	CCT6A;CCT5
nucleotide-excision repair (GO:0006289)	4/109	0.00319698	0.103254	0	0	6.61212	37.9902	RPA2;POLR2H;UBA52;RBX1
macroautophagy (GO:0016236)	4/111	0.0034127	0.109528	0	0	6.49298	36.8818	CHMP4B;VPS37A;VPS36;UBA52
cytoplasmic translation (GO:0002181)	3/55	0.00353901	0.112872	0	0	9.82801	55.4684	RPL30;EIF3M;RPS3
transcription, DNA-templated (GO:0006351)	7/357	0.00378696	0.12003	0	0	3.53294	19.7004	CTDP1;RNMT;SNAPC3;ASH2L;POLR2H;GTF2E2;TAF2
mRNA cis splicing, via spliceosome (GO:0045292)	2/17	0.00393156	0.121592	0	0	21.1977	117.408	RNF113A;WBP11
virion assembly (GO:0019068)	2/17	0.00393156	0.122334	0	0	21.1977	117.408	CHMP4B;UBA52
protein import (GO:0017038)	3/57	0.00391557	0.122584	0	0	9.48317	52.5633	NUP88;NUP98;NUP58
chromosome organization (GO:0051276)	3/57	0.00391557	0.12334	0	0	9.48317	52.5633	UBA52;NDC80;RBX1
regulation of glycolytic process (GO:0006110)	3/58	0.00411263	0.126426	0	0	9.31966	51.1994	NUP88;NUP98;NUP58
ubiquitin-dependent protein catabolic process via the multivesicular body sorting pathway (GO:0043162)	2/18	0.00440704	0.130751	0	0	20.02	108.6	VPS37A;VPS36
establishment of mitotic spindle localization (GO:0040001)	2/18	0.00440704	0.131515	0	0	20.02	108.6	ZW10;NDC80
cellular macromolecule biosynthetic process (GO:0034645)	7/368	0.00446535	0.131715	0	0	3.42734	18.5467	RPL30;RPS3;RPA2;ASH2L;NUP98;POLR2H;ABCF1
ubiquitin-dependent ERAD pathway (GO:0030433)	3/59	0.00431563	0.131872	0	0	9.1617	49.8902	PSMC5;PSMC6;PSMC2
protein localization to centrosome (GO:0071539)	2/18	0.00440704	0.132289	0	0	20.02	108.6	NUDCD3;CEP192
RNA metabolic process (GO:0016070)	5/192	0.00436587	0.132613	0	0	4.69219	25.4971	PRPF4;PABPN1;WTAP;THOC1;POLR2H
regulation of telomerase RNA localization to Cajal body (GO:1904872)	2/18	0.00440704	0.133072	0	0	20.02	108.6	CCT6A;CCT5
establishment of protein localization to organelle (GO:0072594)	3/63	0.00518798	0.151282	0	0	8.58001	45.1429	NUP88;NUP98;NUP58
positive regulation of type I interferon production (GO:0032481)	3/63	0.00518798	0.152151	0	0	8.58001	45.1429	POLR3D;POLR3F;POLR2H
error-prone translesion synthesis (GO:0042276)	2/20	0.00543337	0.157537	0	0	18.018	93.9675	RPA2;UBA52
establishment of spindle orientation (GO:0051294)	2/21	0.00598365	0.169637	0	0	17.16	87.8374	ZW10;NDC80
cellular protein complex localization (GO:0034629)	2/21	0.00598365	0.170584	0	0	17.16	87.8374	EXOC3;MZT1
nucleotide-excision repair, preincision complex stabilization (GO:0006293)	2/21	0.00598365	0.171543	0	0	17.16	87.8374	RPA2;RBX1
viral budding via host ESCRT complex (GO:0039702)	2/21	0.00598365	0.172512	0	0	17.16	87.8374	CHMP4B;VPS37A
nucleotide-excision repair, DNA duplex unwinding (GO:0000717)	2/22	0.0065583	0.180903	0	0	16.38	82.3427	UBA52;RBX1
histone lysine methylation (GO:0034968)	2/22	0.0065583	0.181886	0	0	16.38	82.3427	CXXC1;ASH2L
regulation of transcription from RNA polymerase III promoter (GO:0006359)	2/22	0.0065583	0.18288	0	0	16.38	82.3427	ICE1;POLR3F
protein sumoylation (GO:0016925)	3/69	0.00668271	0.183343	0	0	7.83392	39.2341	NUP88;NUP98;NUP58
nuclear transport (GO:0051169)	2/22	0.0065583	0.183885	0	0	16.38	82.3427	NUP98;NSRP1
nucleotide-excision repair, DNA incision, 3'-to lesion (GO:0006295)	2/22	0.0065583	0.1849	0	0	16.38	82.3427	RPA2;RBX1
viral budding (GO:0046755)	2/23	0.00715702	0.192222	0	0	15.6678	77.3938	CHMP4B;VPS37A
nucleotide-excision repair, DNA damage recognition (GO:0000715)	2/23	0.00715702	0.193239	0	0	15.6678	77.3938	UBA52;RBX1
histone H3-K4 methylation (GO:0051568)	2/23	0.00715702	0.194267	0	0	15.6678	77.3938	CXXC1;ASH2L
nucleotide-excision repair, DNA gap filling (GO:0006297)	2/23	0.00715702	0.195306	0	0	15.6678	77.3938	RPA2;UBA52
regulation of protein complex assembly (GO:0043254)	3/74	0.00810473	0.215408	0	0	7.3046	35.1739	ICE1;RPS3;DAB2IP
nucleic acid phosphodiester bond hydrolysis (GO:0090305)	3/74	0.00810473	0.216536	0	0	7.3046	35.1739	RPA2;UBA52;RBX1
cellular senescence (GO:0090398)	2/25	0.00842558	0.221628	0	0	14.4144	68.8502	CDKN1A;CDKN2A
proteasomal ubiquitin-independent protein catabolic process (GO:0010499)	2/25	0.00842558	0.222776	0	0	14.4144	68.8502	PSMB1;PSMA7
regulation of apoptotic signaling pathway (GO:2001233)	2/26	0.00909487	0.238006	0	0	13.86	65.1427	RPS3;DAB2IP
positive regulation of interferon-beta production (GO:0032728)	2/27	0.00978714	0.254815	0	0	13.3467	61.7509	POLR3D;POLR3F
retrograde vesicle-mediated transport, Golgi to ER (GO:0006890)	3/81	0.0103738	0.268717	0	0	6.67334	30.487	ZW10;USE1;ARCN1
transcription from RNA polymerase III promoter (GO:0006383)	2/28	0.0105021	0.270668	0	0	12.87	58.6381	ICE1;SNAPC3
positive regulation of cell cycle arrest (GO:0071158)	3/83	0.0110829	0.28278	0	0	6.51254	29.3217	CDKN1A;DAB2IP;UBA52
transcription elongation from RNA polymerase I promoter (GO:0006362)	2/29	0.0112395	0.283937	0	0	12.4262	55.7729	TAF1D;POLR2H
mitotic sister chromatid segregation (GO:0000070)	3/83	0.0110829	0.284201	0	0	6.51254	29.3217	ZW10;CHMP4B;NDC80
negative regulation of response to DNA damage stimulus (GO:2001021)	2/29	0.0112395	0.285349	0	0	12.4262	55.7729	RPS3;THOC1
intracellular protein transport (GO:0006886)	6/348	0.0130853	0.328938	0	0	3.10655	13.4708	SEC13;NUP88;NUP98;VPS36;NUP58;ARCN1
termination of RNA polymerase I transcription (GO:0006363)	2/32	0.0135837	0.339791	0	0	11.2613	48.4109	TAF1D;POLR2H
SRP-dependent cotranslational protein targeting to membrane (GO:0006614)	3/90	0.0137817	0.343063	0	0	6.00601	25.7322	RPL30;RPS3;UBA52
global genome nucleotide-excision repair (GO:0070911)	2/33	0.0144081	0.350118	0	0	10.92	46.3004	UBA52;RBX1
7-methylguanosine RNA capping (GO:0009452)	2/33	0.0144081	0.351793	0	0	10.92	46.3004	RNMT;POLR2H
protein-DNA complex assembly (GO:0065004)	3/92	0.0146153	0.35347	0	0	5.87544	24.8278	RPA2;UBA52;RBX1
sister chromatid segregation (GO:0000819)	2/33	0.0144081	0.353484	0	0	10.92	46.3004	ZW10;NDC80
positive regulation of telomere maintenance via telomerase (GO:0032212)	2/33	0.0144081	0.355192	0	0	10.92	46.3004	CCT6A;CCT5
7-methylguanosine mRNA capping (GO:0006370)	2/33	0.0144081	0.356916	0	0	10.92	46.3004	RNMT;POLR2H
transcription initiation from RNA polymerase I promoter (GO:0006361)	2/34	0.0152538	0.362046	0	0	10.5988	44.3342	TAF1D;POLR2H
cell cycle G1/S phase transition (GO:0044843)	3/93	0.0150427	0.362089	0	0	5.81226	24.3933	CDKN1A;CDKN2A;RPA2
transcription from RNA polymerase I promoter (GO:0006360)	2/34	0.0152538	0.363738	0	0	10.5988	44.3342	TAF1D;POLR2H
regulation of DNA recombination (GO:0000018)	2/34	0.0152538	0.365446	0	0	10.5988	44.3342	THOC1;RPA2
positive regulation of telomere maintenance via telomere lengthening (GO:1904358)	2/35	0.0161203	0.377347	0	0	10.296	42.4986	CCT6A;CCT5
regulation of interferon-beta production (GO:0032648)	2/35	0.0161203	0.379086	0	0	10.296	42.4986	POLR3D;POLR3F
regulation of JUN kinase activity (GO:0043506)	2/35	0.0161203	0.380841	0	0	10.296	42.4986	RPS3;DAB2IP
protein localization to nucleus (GO:0034504)	3/97	0.0168224	0.391984	0	0	5.57258	22.7643	NUP88;NUP98;NUP58
regulation of cyclin-dependent protein kinase activity (GO:1904029)	2/36	0.0170074	0.394493	0	0	10.01	40.7819	CDKN1C;CDKN1A
regulation of response to DNA damage stimulus (GO:2001020)	2/37	0.0179148	0.413662	0	0	9.73947	39.1734	NSMCE4A;RPA2
organelle assembly (GO:0070925)	6/377	0.0186814	0.429419	0	0	2.86759	11.4137	NUDCD3;RPS3;CHMP4B;VPS37A;VPS36;HAUS1
negative regulation of G0 to G1 transition (GO:0070317)	2/38	0.0188424	0.431178	0	0	9.48317	37.6638	UXT;DAB2IP
positive regulation of innate immune response (GO:0045089)	2/39	0.0197898	0.450837	0	0	9.24001	36.2447	POLR3D;POLR3F
protein import into nucleus (GO:0006606)	3/104	0.0202091	0.458342	0	0	5.19751	20.2787	NUP88;NUP98;NUP58
regulation of G0 to G1 transition (GO:0070316)	2/40	0.0207569	0.468684	0	0	9.00901	34.9088	UXT;DAB2IP
G1/S transition of mitotic cell cycle (GO:0000082)	3/106	0.0212406	0.477493	0	0	5.09944	19.6422	CDKN1A;CDKN2A;RPA2
RNA splicing (GO:0008380)	3/107	0.0217671	0.480854	0	0	5.05178	19.335	PRPF4;RNF113A;CDC40
positive regulation of cellular component organization (GO:0051130)	3/107	0.0217671	0.482945	0	0	5.05178	19.335	ICE1;RPS3;DAB2IP
regulation of viral transcription (GO:0046782)	2/41	0.0217434	0.484526	0	0	8.78928	33.6493	CTDP1;POLR2H
negative regulation of epidermal growth factor receptor signaling pathway (GO:0042059)	2/41	0.0217434	0.486651	0	0	8.78928	33.6493	DAB2IP;UBA52
positive regulation of viral transcription (GO:0050434)	2/42	0.022749	0.498232	0	0	8.58001	32.4602	CTDP1;POLR2H
DNA duplex unwinding (GO:0032508)	2/42	0.022749	0.500379	0	0	8.58001	32.4602	UBA52;RBX1
RNA processing (GO:0006396)	4/194	0.0230198	0.502009	0	0	3.71506	14.011	PRPF4;PABPN1;THOC1;CDC40
negative regulation of protein kinase activity (GO:0006469)	3/110	0.0233891	0.505739	0	0	4.914	18.4545	CDKN1C;CDKN1A;DAB2IP
cellular protein modification process (GO:0006464)	11/1002	0.0233686	0.507448	0	0	1.97803	7.43018	PSMC5;PSMD6;PSMC6;PSMD11;CTDP1;PSMC2;PSMD3;PSMB1;UBA52;PSMA7;RBX1
positive regulation of protein localization to nucleus (GO:1900182)	2/43	0.0237735	0.511882	0	0	8.38047	31.3361	CCT6A;CCT5
protein modification by small protein conjugation (GO:0032446)	6/399	0.023891	0.51225	0	0	2.70948	10.1179	NUP88;UBA1;NUP98;UBA52;NUP58;RBX1
negative regulation of ERBB signaling pathway (GO:1901185)	2/44	0.0248166	0.529871	0	0	8.19001	30.2723	DAB2IP;UBA52
positive regulation of viral process (GO:0048524)	2/45	0.0258782	0.547952	0	0	8.00801	29.2641	CTDP1;POLR2H
negative regulation of type I interferon production (GO:0032480)	2/45	0.0258782	0.550235	0	0	8.00801	29.2641	UFD1;UBA52
nucleus organization (GO:0006997)	2/46	0.026958	0.563797	0	0	7.83392	28.3077	CHMP4B;NUP98
peptidyl-lysine modification (GO:0018205)	3/116	0.0268251	0.565656	0	0	4.65983	16.8612	NUP88;NUP98;NUP58
protein complex subunit organization (GO:0071822)	2/46	0.026958	0.566118	0	0	7.83392	28.3077	NUP98;NDC80
regulation of fibroblast proliferation (GO:0048145)	2/47	0.0280557	0.584361	0	0	7.66724	27.3994	CDKN1A;DAB2IP
postreplication repair (GO:0006301)	2/48	0.0291712	0.602675	0	0	7.50751	26.5358	RPA2;UBA52
positive regulation of gene expression, epigenetic (GO:0045815)	2/48	0.0291712	0.605125	0	0	7.50751	26.5358	TAF1D;POLR2H
interstrand cross-link repair (GO:0036297)	2/49	0.0303042	0.623558	0	0	7.35429	25.7141	RPA2;UBA52
snRNA transcription from RNA polymerase III promoter (GO:0042796)	1/6	0.0328452	0.634883	0	0	30.03	102.581	ICE1
negative regulation of DNA repair (GO:0045738)	1/6	0.0328452	0.637297	0	0	30.03	102.581	RPS3
DNA metabolic process (GO:0006259)	5/315	0.0311594	0.638581	0	0	2.86	9.92031	NSMCE4A;RPS3;RPA2;NUP98;UBA52
positive regulation of response to DNA damage stimulus (GO:2001022)	2/50	0.0314545	0.639491	0	0	7.20721	24.9313	NSMCE4A;RPS3
negative regulation of phospholipid metabolic process (GO:1903726)	1/6	0.0328452	0.63973	0	0	30.03	102.581	DAB2IP
RNA methylation (GO:0001510)	2/50	0.0314545	0.642049	0	0	7.20721	24.9313	WTAP;VIRMA
regulation of cell cycle checkpoint (GO:1901976)	1/6	0.0328452	0.642181	0	0	30.03	102.581	RPA2
establishment of mitochondrion localization, microtubule-mediated (GO:0034643)	1/6	0.0328452	0.644651	0	0	30.03	102.581	UXT
SCF complex assembly (GO:0010265)	1/6	0.0328452	0.64714	0	0	30.03	102.581	RBX1
positive regulation of deacetylase activity (GO:0090045)	1/6	0.0328452	0.649648	0	0	30.03	102.581	FNTA
regulation of telomere maintenance via telomerase (GO:0032210)	2/52	0.033806	0.650989	0	0	6.93001	23.4727	CCT6A;CCT5
protein geranylgeranylation (GO:0018344)	1/6	0.0328452	0.652176	0	0	30.03	102.581	FNTA
positive regulation of RNA binding (GO:1905216)	1/6	0.0328452	0.654723	0	0	30.03	102.581	EIF3E
ribosomal small subunit export from nucleus (GO:0000056)	1/6	0.0328452	0.657291	0	0	30.03	102.581	NUP88
regulation of macrophage apoptotic process (GO:2000109)	1/6	0.0328452	0.659879	0	0	30.03	102.581	CDKN2A
positive regulation of JUN kinase activity (GO:0043507)	2/51	0.0326218	0.660592	0	0	7.06589	24.1849	RPS3;DAB2IP
protein repair (GO:0030091)	1/6	0.0328452	0.662487	0	0	30.03	102.581	TXN
positive regulation of cytokine production (GO:0001819)	4/221	0.0347891	0.667402	0	0	3.26118	10.9525	POLR3D;POLR3F;RPS3;POLR2H
negative regulation of cyclin-dependent protein serine/threonine kinase activity involved in G1/S transition of mitotic cell cycle (GO:0031658)	1/7	0.0382145	0.693981	0	0	25.74	84.0293	CDKN2A
regulation of protein heterodimerization activity (GO:0043497)	1/7	0.0382145	0.69646	0	0	25.74	84.0293	DAB2IP
negative regulation of RIG-I signaling pathway (GO:0039536)	1/7	0.0382145	0.698956	0	0	25.74	84.0293	UFD1
positive regulation of DNA biosynthetic process (GO:2000573)	2/56	0.0387068	0.700428	0	0	6.43501	20.925	CCT6A;CCT5
positive regulation of myeloid cell apoptotic process (GO:0033034)	1/7	0.0382145	0.70147	0	0	25.74	84.0293	CDKN2A
negative regulation of glycoprotein biosynthetic process (GO:0010561)	1/7	0.0382145	0.704003	0	0	25.74	84.0293	ITM2A
cellular response to DNA damage stimulus (GO:0006974)	5/330	0.0369305	0.705828	0	0	2.73	9.00551	CDKN1A;NSMCE4A;RPS3;UBA1;ASH2L
activation of MAPKKK activity (GO:0000185)	1/7	0.0382145	0.706553	0	0	25.74	84.0293	DAB2IP
positive regulation of mitotic cell cycle spindle assembly checkpoint (GO:0090267)	1/7	0.0382145	0.709123	0	0	25.74	84.0293	NDC80
endosomal transport (GO:0016197)	4/230	0.0393623	0.709773	0	0	3.13357	10.1369	CHMP4B;VPS37A;UBA52;VPS36
positive regulation of response to stimulus (GO:0048584)	2/55	0.0374574	0.710577	0	0	6.55201	21.5204	NSMCE4A;CDKN2A
transcription-dependent tethering of RNA polymerase II gene DNA at nuclear periphery (GO:0000972)	1/7	0.0382145	0.711711	0	0	25.74	84.0293	NUP98
positive regulation of immune response (GO:0050778)	2/55	0.0374574	0.713229	0	0	6.55201	21.5204	POLR3D;POLR3F
posttranslational protein targeting to endoplasmic reticulum membrane (GO:0006620)	1/7	0.0382145	0.714318	0	0	25.74	84.0293	CHMP4B
activation of signaling protein activity involved in unfolded protein response (GO:0006987)	1/7	0.0382145	0.716944	0	0	25.74	84.0293	DAB2IP
positive regulation of mRNA binding (GO:1902416)	1/7	0.0382145	0.719589	0	0	25.74	84.0293	EIF3E
positive regulation of cellular senescence (GO:2000774)	1/7	0.0382145	0.722255	0	0	25.74	84.0293	CDKN2A
heterochromatin assembly (GO:0031507)	1/8	0.0435543	0.73111	0	0	22.5225	70.5799	CDKN2A
late endosome to vacuole transport via multivesicular body sorting pathway (GO:0032511)	1/8	0.0435543	0.733523	0	0	22.5225	70.5799	VPS36
positive regulation of IRE1-mediated unfolded protein response (GO:1903896)	1/8	0.0435543	0.735952	0	0	22.5225	70.5799	DAB2IP
translation (GO:0006412)	4/233	0.0409596	0.735975	0	0	3.09322	9.88337	NARS;RPL30;RPS3;ABCF1
IRE1-mediated unfolded protein response (GO:0036498)	2/58	0.0412526	0.736057	0	0	6.21311	19.8076	CXXC1;SRPRA
viral mRNA export from host cell nucleus (GO:0046784)	1/8	0.0435543	0.738397	0	0	22.5225	70.5799	THOC1
I-kappaB kinase/NF-kappaB signaling (GO:0007249)	2/58	0.0412526	0.738639	0	0	6.21311	19.8076	DAB2IP;UBA52
positive regulation of spindle checkpoint (GO:0090232)	1/8	0.0435543	0.740858	0	0	22.5225	70.5799	NDC80
cellular response to UV-B (GO:0071493)	1/8	0.0435543	0.743336	0	0	22.5225	70.5799	CDKN1A
regulation of endodeoxyribonuclease activity (GO:0032071)	1/8	0.0435543	0.745831	0	0	22.5225	70.5799	RPS3
regulation of smooth muscle cell apoptotic process (GO:0034391)	1/8	0.0435543	0.748342	0	0	22.5225	70.5799	CDKN2A
positive regulation of transforming growth factor beta production (GO:0071636)	1/8	0.0435543	0.75087	0	0	22.5225	70.5799	ATP6AP2
regulation of signal transduction by p53 class mediator (GO:1901796)	3/139	0.0423459	0.75293	0	0	3.88878	12.2959	RPA2;UBA52;TAF2
translocation of molecules into host (GO:0044417)	1/8	0.0435543	0.753415	0	0	22.5225	70.5799	THOC1
regulation of epidermal growth factor receptor signaling pathway (GO:0042058)	2/59	0.0425487	0.753909	0	0	6.1078	19.283	DAB2IP;UBA52
stress-induced premature senescence (GO:0090400)	1/8	0.0435543	0.755978	0	0	22.5225	70.5799	CDKN1A
ribosomal large subunit export from nucleus (GO:0000055)	1/8	0.0435543	0.758558	0	0	22.5225	70.5799	NUP88
positive regulation of cell aging (GO:0090343)	1/8	0.0435543	0.761156	0	0	22.5225	70.5799	CDKN2A
positive regulation of smooth muscle cell apoptotic process (GO:0034393)	1/8	0.0435543	0.763772	0	0	22.5225	70.5799	CDKN2A
exocyst localization (GO:0051601)	1/8	0.0435543	0.766405	0	0	22.5225	70.5799	EXOC3
peptidyl-cysteine modification (GO:0018198)	1/8	0.0435543	0.769057	0	0	22.5225	70.5799	CHCHD4
protein targeting to membrane (GO:0006612)	2/62	0.0465268	0.778447	0	0	5.81226	17.8304	SRPRA;CHMP4B
vesicle targeting, rough ER to cis-Golgi (GO:0048207)	2/64	0.0492519	0.782967	0	0	5.63063	16.9527	SEC13;BET1
cellular protein complex assembly (GO:0043623)	3/145	0.0469955	0.783719	0	0	3.72787	11.3987	PSMD11;NUP98;RBX1
signal transduction involved in mitotic G1 DNA damage checkpoint (GO:0072431)	2/64	0.0492519	0.785413	0	0	5.63063	16.9527	CDKN1A;UBA52
proton-transporting V-type ATPase complex assembly (GO:0070070)	1/9	0.0488647	0.786613	0	0	20.02	60.4344	VMA21
COPII vesicle coating (GO:0048208)	2/64	0.0492519	0.787876	0	0	5.63063	16.9527	SEC13;BET1
negative regulation of phosphatidylinositol 3-kinase signaling (GO:0014067)	1/9	0.0488647	0.789103	0	0	20.02	60.4344	DAB2IP
vesicle coating (GO:0006901)	2/64	0.0492519	0.790353	0	0	5.63063	16.9527	SEC13;BET1
positive regulation of leukocyte apoptotic process (GO:2000108)	1/9	0.0488647	0.791608	0	0	20.02	60.4344	CDKN2A
tRNA processing (GO:0008033)	2/63	0.0478822	0.79332	0	0	5.72001	17.3832	POP7;RPP38
positive regulation of synapse maturation (GO:0090129)	1/9	0.0488647	0.794129	0	0	20.02	60.4344	DAB2IP
DNA damage response, signal transduction by p53 class mediator resulting in cell cycle arrest (GO:0006977)	2/63	0.0478822	0.795905	0	0	5.72001	17.3832	CDKN1A;UBA52
protein prenylation (GO:0018342)	1/10	0.0541458	0.796272	0	0	18.018	52.5419	FNTA
negative regulation of catenin import into nucleus (GO:0035414)	1/9	0.0488647	0.796666	0	0	20.02	60.4344	DAB2IP
positive regulation of nuclease activity (GO:0032075)	1/10	0.0541458	0.798573	0	0	18.018	52.5419	DAB2IP
negative regulation of vascular endothelial growth factor receptor signaling pathway (GO:0030948)	1/9	0.0488647	0.799219	0	0	20.02	60.4344	DAB2IP
negative regulation of protein serine/threonine kinase activity (GO:0071901)	2/68	0.0548701	0.800006	0	0	5.29942	15.3831	CDKN2A;DAB2IP
neutrophil mediated immunity (GO:0002446)	6/488	0.0546102	0.800793	0	0	2.21533	6.44115	PSMD6;PSMD11;PSMC2;PSMD3;ATP6AP2;PSMB1
G1 DNA damage checkpoint (GO:0044783)	1/10	0.0541458	0.800888	0	0	18.018	52.5419	RPA2
negative regulation of toll-like receptor 4 signaling pathway (GO:0034144)	1/9	0.0488647	0.801789	0	0	20.02	60.4344	DAB2IP
regulation of cyclin-dependent protein serine/threonine kinase activity (GO:0000079)	2/68	0.0548701	0.802298	0	0	5.29942	15.3831	CDKN1A;CDKN2A
positive regulation of mRNA splicing, via spliceosome (GO:0048026)	1/10	0.0541458	0.803216	0	0	18.018	52.5419	NUP98
regulation of amyloid precursor protein biosynthetic process (GO:0042984)	1/9	0.0488647	0.804376	0	0	20.02	60.4344	ITM2A
negative regulation of autophagosome assembly (GO:1902902)	1/10	0.0541458	0.805557	0	0	18.018	52.5419	CHMP4B
negative regulation of response to reactive oxygen species (GO:1901032)	1/9	0.0488647	0.806979	0	0	20.02	60.4344	TXN
positive regulation of execution phase of apoptosis (GO:1900119)	1/10	0.0541458	0.807913	0	0	18.018	52.5419	RPS3
nuclear pore complex assembly (GO:0051292)	1/10	0.0541458	0.810282	0	0	18.018	52.5419	NUP98
neutrophil degranulation (GO:0043312)	6/480	0.0511765	0.811037	0	0	2.25225	6.69476	PSMD6;PSMD11;PSMC2;PSMD3;ATP6AP2;PSMB1
mitotic G1 DNA damage checkpoint (GO:0031571)	1/10	0.0541458	0.812665	0	0	18.018	52.5419	RPA2
mitotic G1/S transition checkpoint (GO:0044819)	1/10	0.0541458	0.815063	0	0	18.018	52.5419	RPA2
RNA phosphodiester bond hydrolysis, endonucleolytic (GO:0090502)	1/10	0.0541458	0.817474	0	0	18.018	52.5419	POP7
COPII-coated vesicle budding (GO:0090114)	2/69	0.0563085	0.818639	0	0	5.22261	15.025	SEC13;BET1
positive regulation of transcription from RNA polymerase III promoter (GO:0045945)	1/10	0.0541458	0.8199	0	0	18.018	52.5419	ICE1
DNA synthesis involved in DNA repair (GO:0000731)	2/66	0.0520335	0.822065	0	0	5.46001	16.1391	RPA2;UBA52
epithelial cell apoptotic process (GO:1904019)	1/10	0.0541458	0.82234	0	0	18.018	52.5419	DAB2IP
vacuolar proton-transporting V-type ATPase complex assembly (GO:0070072)	1/10	0.0541458	0.824795	0	0	18.018	52.5419	VMA21
ribonucleoprotein complex assembly (GO:0022618)	3/157	0.0570144	0.826547	0	0	3.44293	9.86212	GEMIN8;CRNKL1;RPF1
negative regulation of cellular protein catabolic process (GO:1903363)	1/10	0.0541458	0.827264	0	0	18.018	52.5419	DAB2IP
protein stabilization (GO:0050821)	3/153	0.0535698	0.828383	0	0	3.53294	10.3401	CCT6A;CDKN1A;CCT5
regulation of synapse maturation (GO:0090128)	1/10	0.0541458	0.829748	0	0	18.018	52.5419	DAB2IP
positive regulation of intracellular protein transport (GO:0090316)	3/153	0.0535698	0.830901	0	0	3.53294	10.3401	ICE1;WBP11;WDR46
JNK cascade (GO:0007254)	2/67	0.053445	0.831494	0	0	5.37851	15.7542	DAB2IP;UBA52
IRES-dependent viral translational initiation (GO:0075522)	1/10	0.0541458	0.832248	0	0	18.018	52.5419	EIF3B
neutrophil activation involved in immune response (GO:0002283)	6/484	0.0528762	0.832801	0	0	2.23364	6.56645	PSMD6;PSMD11;PSMC2;PSMD3;ATP6AP2;PSMB1
positive regulation of cellular protein localization (GO:1903829)	2/67	0.053445	0.834036	0	0	5.37851	15.7542	ICE1;NDC80
negative regulation of viral-induced cytoplasmic pattern recognition receptor signaling pathway (GO:0039532)	1/10	0.0541458	0.834762	0	0	18.018	52.5419	UFD1
regulation of innate immune response (GO:0045088)	2/70	0.0577601	0.834985	0	0	5.14801	14.6793	POLR3D;POLR3F
regulation of symbiosis, encompassing mutualism through parasitism (GO:0043903)	1/11	0.0593979	0.835007	0	0	16.38	46.2489	CHMP4B
negative regulation of epithelial cell proliferation (GO:0050680)	2/67	0.053445	0.836595	0	0	5.37851	15.7542	CDKN1C;DAB2IP
cellular protein metabolic process (GO:0044267)	6/485	0.0533065	0.836995	0	0	2.22903	6.53485	RPL30;RPS3;DAB2IP;TXN;UBA52;ABCF1
endonucleolytic cleavage of tricistronic rRNA transcript (SSU-rRNA, 5.8S rRNA, LSU-rRNA) (GO:0000479)	1/11	0.0593979	0.837314	0	0	16.38	46.2489	RCL1
positive regulation of protein deacetylation (GO:0090312)	1/11	0.0593979	0.839634	0	0	16.38	46.2489	FNTA
I-kappaB phosphorylation (GO:0007252)	1/11	0.0593979	0.841966	0	0	16.38	46.2489	DAB2IP
proteasome assembly (GO:0043248)	1/11	0.0593979	0.844311	0	0	16.38	46.2489	PSMD11
angiotensin maturation (GO:0002003)	1/11	0.0593979	0.84667	0	0	16.38	46.2489	ATP6AP2
regulation of vascular endothelial growth factor signaling pathway (GO:1900746)	1/11	0.0593979	0.849041	0	0	16.38	46.2489	DAB2IP
regulation of hydrogen peroxide-induced cell death (GO:1903205)	1/11	0.0593979	0.851426	0	0	16.38	46.2489	TXN
replicative senescence (GO:0090399)	1/11	0.0593979	0.853825	0	0	16.38	46.2489	CDKN2A
positive regulation of T cell receptor signaling pathway (GO:0050862)	1/11	0.0593979	0.856236	0	0	16.38	46.2489	RPS3
positive regulation of neuron migration (GO:2001224)	1/12	0.0646211	0.867794	0	0	15.015	41.1293	DAB2IP
regulation of gene expression, epigenetic (GO:0040029)	2/75	0.0652092	0.868832	0	0	4.8048	13.1179	TAF1D;POLR2H
regulation of angiotensin levels in blood (GO:0002002)	1/12	0.0646211	0.870084	0	0	15.015	41.1293	ATP6AP2
positive regulation of gene expression (GO:0010628)	8/772	0.065502	0.870461	0	0	1.86715	5.08925	CDKN1C;PSMC5;TAF1D;MED14;RPS3;CXXC1;EIF3E;POLR2H
Golgi vesicle transport (GO:0048193)	4/272	0.065031	0.871006	0	0	2.64971	7.24136	ZW10;USE1;ARCN1;BET1
positive regulation of defense response (GO:0031349)	2/75	0.0652092	0.871106	0	0	4.8048	13.1179	POLR3D;POLR3F
regulation of epithelial cell proliferation (GO:0050678)	2/73	0.0621921	0.871885	0	0	4.93644	13.7111	CDKN1C;DAB2IP
mitochondrion transport along microtubule (GO:0047497)	1/12	0.0646211	0.872385	0	0	15.015	41.1293	UXT
attachment of mitotic spindle microtubules to kinetochore (GO:0051315)	1/12	0.0646211	0.874699	0	0	15.015	41.1293	NDC80
positive regulation of endoplasmic reticulum unfolded protein response (GO:1900103)	1/12	0.0646211	0.877026	0	0	15.015	41.1293	DAB2IP
Golgi localization (GO:0051645)	1/12	0.0646211	0.879365	0	0	15.015	41.1293	ARCN1
entry of bacterium into host cell (GO:0035635)	1/12	0.0646211	0.881716	0	0	15.015	41.1293	UBA52
ribosomal subunit export from nucleus (GO:0000054)	1/12	0.0646211	0.88408	0	0	15.015	41.1293	NUP88
modification-dependent macromolecule catabolic process (GO:0043632)	1/12	0.0646211	0.886456	0	0	15.015	41.1293	UBA52
regulation of protein import into nucleus, translocation (GO:0033158)	1/12	0.0646211	0.888846	0	0	15.015	41.1293	TXN
positive regulation of proteasomal protein catabolic process (GO:1901800)	2/74	0.0636945	0.890502	0	0	4.86973	13.4096	DAB2IP;RBX1
regulation of IRE1-mediated unfolded protein response (GO:1903894)	1/12	0.0646211	0.891248	0	0	15.015	41.1293	DAB2IP
protein localization to kinetochore (GO:0034501)	1/12	0.0646211	0.893663	0	0	15.015	41.1293	ZW10
kinetochore organization (GO:0051383)	1/12	0.0646211	0.896092	0	0	15.015	41.1293	NDC80
positive regulation of apoptotic signaling pathway (GO:2001235)	2/77	0.0682746	0.897951	0	0	4.68	12.5622	RPS3;DAB2IP
cytoplasmic translational initiation (GO:0002183)	1/12	0.0646211	0.898533	0	0	15.015	41.1293	EIF3M
positive regulation of JNK cascade (GO:0046330)	2/77	0.0682746	0.900272	0	0	4.68	12.5622	RPS3;DAB2IP
cargo loading into COPII-coated vesicle (GO:0090110)	1/12	0.0646211	0.900988	0	0	15.015	41.1293	SEC13
establishment of chromosome localization (GO:0051303)	1/13	0.0698156	0.901947	0	0	13.86	36.8939	NDC80
nucleic acid-templated transcription (GO:0097659)	2/77	0.0682746	0.902604	0	0	4.68	12.5622	ASH2L;POLR2H
ER-associated misfolded protein catabolic process (GO:0071712)	1/13	0.0698156	0.904236	0	0	13.86	36.8939	UFD1
transforming growth factor beta receptor signaling pathway (GO:0007179)	2/77	0.0682746	0.904948	0	0	4.68	12.5622	FNTA;UBA52
response to UV-B (GO:0010224)	1/13	0.0698156	0.906537	0	0	13.86	36.8939	CDKN1A
poly(A)+ mRNA export from nucleus (GO:0016973)	1/13	0.0698156	0.90885	0	0	13.86	36.8939	PABPN1
RNA interference (GO:0016246)	1/13	0.0698156	0.911174	0	0	13.86	36.8939	NRDE2
regulation of necrotic cell death (GO:0010939)	1/13	0.0698156	0.91351	0	0	13.86	36.8939	UBA52
protein neddylation (GO:0045116)	1/13	0.0698156	0.915859	0	0	13.86	36.8939	RBX1
fibroblast growth factor receptor signaling pathway (GO:0008543)	2/79	0.0713868	0.919917	0	0	4.56152	12.0408	POLR2H;UBA52
regulation of mitotic cell cycle spindle assembly checkpoint (GO:0090266)	1/14	0.0749815	0.93782	0	0	12.87	33.34	NDC80
regulation of transforming growth factor beta receptor signaling pathway (GO:0017015)	2/80	0.0729601	0.937822	0	0	4.5045	11.7921	CDKN1C;UBA52
regulation of cyclin-dependent protein serine/threonine kinase activity involved in G1/S transition of mitotic cell cycle (GO:0031657)	1/14	0.0749815	0.940124	0	0	12.87	33.34	CDKN2A
pore complex assembly (GO:0046931)	1/14	0.0749815	0.94244	0	0	12.87	33.34	NUP98
ubiquinone metabolic process (GO:0006743)	1/14	0.0749815	0.944767	0	0	12.87	33.34	FDXR
negative regulation of cell cycle process (GO:0010948)	2/82	0.0761401	0.945359	0	0	4.39464	11.317	UXT;DAB2IP
peptide biosynthetic process (GO:0043043)	3/175	0.0737654	0.945791	0	0	3.0888	8.0521	RPL30;RPS3;ABCF1
quinone biosynthetic process (GO:1901663)	1/14	0.0749815	0.947105	0	0	12.87	33.34	FDXR
negative regulation of cell death (GO:0060548)	2/82	0.0761401	0.947665	0	0	4.39464	11.317	PSMC5;CHMP4B
nucleic acid metabolic process (GO:0090304)	2/81	0.0745446	0.948631	0	0	4.44889	11.5509	WTAP;POLR2H
ncRNA transcription (GO:0098781)	1/14	0.0749815	0.949455	0	0	12.87	33.34	SNAPC3
positive regulation of protein targeting to mitochondrion (GO:1903955)	2/82	0.0761401	0.949982	0	0	4.39464	11.317	WBP11;WDR46
positive regulation of MAP kinase activity (GO:0043406)	3/178	0.076749	0.950607	0	0	3.03674	7.79598	RPS3;DAB2IP;UBA52
regulation of protein serine/threonine kinase activity (GO:0071900)	2/81	0.0745446	0.951002	0	0	4.44889	11.5509	CDKN1A;DAB2IP
negative regulation of hydrogen peroxide-induced cell death (GO:1903206)	1/14	0.0749815	0.951817	0	0	12.87	33.34	TXN
regulation of hydrolase activity (GO:0051336)	2/81	0.0745446	0.953386	0	0	4.44889	11.5509	VMA21;DAB2IP
negative regulation of NF-kappaB transcription factor activity (GO:0032088)	2/83	0.0777464	0.956	0	0	4.34169	11.09	CDKN2A;DAB2IP
DNA repair (GO:0006281)	4/289	0.0774092	0.956463	0	0	2.49384	6.38087	NSMCE4A;RPS3;RPA2;UBA52
DNA damage response, signal transduction by p53 class mediator (GO:0030330)	2/83	0.0777464	0.958309	0	0	4.34169	11.09	CDKN1A;UBA52
establishment of protein localization to endoplasmic reticulum (GO:0072599)	1/15	0.0801189	0.966541	0	0	12.012	30.3212	SRPRA
regulation of protein complex disassembly (GO:0043244)	1/15	0.0801189	0.968831	0	0	12.012	30.3212	GLE1
regulation of cell cycle G2/M phase transition (GO:1902749)	2/85	0.080991	0.970181	0	0	4.23953	10.6557	CEP192;HAUS1
protein localization to chromosome, centromeric region (GO:0071459)	1/15	0.0801189	0.971133	0	0	12.012	30.3212	ZW10
regulation of mitotic nuclear division (GO:0007088)	2/85	0.080991	0.972464	0	0	4.23953	10.6557	ZW10;CHMP4B
nuclear pore organization (GO:0006999)	1/15	0.0801189	0.973445	0	0	12.012	30.3212	NUP98
cellular response to molecule of bacterial origin (GO:0071219)	2/85	0.080991	0.974758	0	0	4.23953	10.6557	PABPN1;DAB2IP
positive regulation of viral release from host cell (GO:1902188)	1/15	0.0801189	0.975768	0	0	12.012	30.3212	CHMP4B
ubiquinone biosynthetic process (GO:0006744)	1/15	0.0801189	0.978102	0	0	12.012	30.3212	FDXR
ER to Golgi vesicle-mediated transport (GO:0006888)	3/181	0.0797852	0.978712	0	0	2.98641	7.55089	ZW10;ARCN1;BET1
regulation of exit from mitosis (GO:0007096)	1/15	0.0801189	0.980448	0	0	12.012	30.3212	ZW10
protein localization to microtubule organizing center (GO:1905508)	1/16	0.0852281	1	0	0	11.2613	27.73	CEP192
C21-steroid hormone biosynthetic process (GO:0006700)	1/16	0.0852281	1	0	0	11.2613	27.73	FDXR
regulation of RIG-I signaling pathway (GO:0039535)	1/16	0.0852281	1	0	0	11.2613	27.73	UFD1
regulation of necroptotic process (GO:0060544)	1/16	0.0852281	1	0	0	11.2613	27.73	UBA52
positive regulation of mRNA processing (GO:0050685)	1/16	0.0852281	1	0	0	11.2613	27.73	NUP98
negative regulation of translational initiation (GO:0045947)	1/16	0.0852281	1	0	0	11.2613	27.73	EIF3E
endoplasmic reticulum to cytosol transport (GO:1903513)	1/16	0.0852281	1	0	0	11.2613	27.73	UFD1
regulation of intrinsic apoptotic signaling pathway in response to DNA damage (GO:1902229)	1/16	0.0852281	1	0	0	11.2613	27.73	RPS3
positive regulation of cellular component biogenesis (GO:0044089)	2/88	0.0859353	1	0	0	4.095	10.0498	ICE1;RPS3
regulation of intracellular signal transduction (GO:1902531)	5/423	0.0867143	1	0	0	2.12979	5.20762	ATP6AP2;DAB2IP;RPA2;UBA52;TAF2
negative regulation of translation (GO:0017148)	2/89	0.0876033	1	0	0	4.04899	9.85904	RPS3;EIF3E
regulation of protein targeting to mitochondrion (GO:1903214)	2/89	0.0876033	1	0	0	4.04899	9.85904	WBP11;WDR46
protein complex assembly (GO:0006461)	3/190	0.089202	1	0	0	2.84495	6.87582	SEC13;ASH2L;BET1
negative regulation of cellular protein metabolic process (GO:0032269)	2/90	0.0892811	1	0	0	4.004	9.67354	RPS3;DAB2IP
regulation of cellular protein catabolic process (GO:1903362)	1/17	0.0903091	1	0	0	10.5988	25.4851	DAB2IP
regulation of toll-like receptor 4 signaling pathway (GO:0034143)	1/17	0.0903091	1	0	0	10.5988	25.4851	DAB2IP
microtubule nucleation (GO:0007020)	1/17	0.0903091	1	0	0	10.5988	25.4851	TUBGCP3
positive regulation of antigen receptor-mediated signaling pathway (GO:0050857)	1/17	0.0903091	1	0	0	10.5988	25.4851	RPS3
positive regulation by host of viral transcription (GO:0043923)	1/17	0.0903091	1	0	0	10.5988	25.4851	CTDP1
spindle assembly checkpoint (GO:0071173)	1/17	0.0903091	1	0	0	10.5988	25.4851	ZW10
mitotic spindle assembly checkpoint (GO:0007094)	1/17	0.0903091	1	0	0	10.5988	25.4851	ZW10
mitotic spindle checkpoint (GO:0071174)	1/17	0.0903091	1	0	0	10.5988	25.4851	ZW10
maturation of 5.8S rRNA (GO:0000460)	1/17	0.0903091	1	0	0	10.5988	25.4851	RPF1
cellular response to lipopolysaccharide (GO:0071222)	2/92	0.0926651	1	0	0	3.91696	9.31752	PABPN1;DAB2IP
retrograde protein transport, ER to cytosol (GO:0030970)	1/18	0.0953622	1	0	0	10.01	23.5243	UFD1
regulation of viral process (GO:0050792)	1/18	0.0953622	1	0	0	10.01	23.5243	CHMP4B
tRNA metabolic process (GO:0006399)	1/18	0.0953622	1	0	0	10.01	23.5243	POP7
nuclear envelope reassembly (GO:0031468)	1/18	0.0953622	1	0	0	10.01	23.5243	CHMP4B
glucan biosynthetic process (GO:0009250)	1/18	0.0953622	1	0	0	10.01	23.5243	UBA52
glycogen biosynthetic process (GO:0005978)	1/18	0.0953622	1	0	0	10.01	23.5243	UBA52
negative regulation of fibroblast proliferation (GO:0048147)	1/18	0.0953622	1	0	0	10.01	23.5243	DAB2IP
snRNA metabolic process (GO:0016073)	1/18	0.0953622	1	0	0	10.01	23.5243	SNAPC3
cellular response to fibroblast growth factor stimulus (GO:0044344)	2/95	0.0978102	1	0	0	3.79327	8.81831	POLR2H;UBA52
regulation of mitotic spindle assembly (GO:1901673)	1/19	0.100387	1	0	0	9.48317	21.7991	CHMP4B
positive regulation of transforming growth factor beta receptor signaling pathway (GO:0030511)	1/19	0.100387	1	0	0	9.48317	21.7991	CDKN1C
regulation of neuron migration (GO:2001222)	1/19	0.100387	1	0	0	9.48317	21.7991	DAB2IP
posttranscriptional gene silencing by RNA (GO:0035194)	1/19	0.100387	1	0	0	9.48317	21.7991	NRDE2
protein exit from endoplasmic reticulum (GO:0032527)	1/19	0.100387	1	0	0	9.48317	21.7991	UFD1
positive regulation of activated T cell proliferation (GO:0042104)	1/19	0.100387	1	0	0	9.48317	21.7991	RPS3
positive regulation of cellular response to transforming growth factor beta stimulus (GO:1903846)	1/19	0.100387	1	0	0	9.48317	21.7991	CDKN1C
regulation of catenin import into nucleus (GO:0035412)	1/19	0.100387	1	0	0	9.48317	21.7991	DAB2IP
regulation of cell death (GO:0010941)	2/97	0.101285	1	0	0	3.71506	8.50681	SAP30BP;CHMP4B
ciliary basal body-plasma membrane docking (GO:0097711)	2/97	0.101285	1	0	0	3.71506	8.50681	CEP192;HAUS1
response to tumor necrosis factor (GO:0034612)	2/98	0.103035	1	0	0	3.67715	8.35702	RPS3;DAB2IP
positive regulation of interleukin-2 production (GO:0032743)	1/20	0.105385	1	0	0	9.00901	20.2715	RPS3
endoplasmic reticulum mannose trimming (GO:1904380)	1/20	0.105385	1	0	0	9.00901	20.2715	UBA52
regulation of DNA-templated transcription, elongation (GO:0032784)	1/20	0.105385	1	0	0	9.00901	20.2715	THOC1
regulation of transcription, DNA-templated (GO:0006355)	13/1599	0.105547	1	0	0	1.46488	3.29392	CDKN1C;CDKN1A;CDKN2A;THOC1;DAB2IP;CXXC1;ASH2L;UXT;FOXQ1;PSMC5;MED14;MED10;POLR3F
small GTPase mediated signal transduction (GO:0007264)	2/100	0.106559	1	0	0	3.6036	8.06866	CDKN1A;CDKN2A
positive regulation of signal transduction (GO:0009967)	3/207	0.108181	1	0	0	2.61131	5.80742	ATP6AP2;RPS3;DAB2IP
cellular response to transforming growth factor beta stimulus (GO:0071560)	2/101	0.108334	1	0	0	3.56792	7.92984	FNTA;UBA52
intrinsic apoptotic signaling pathway (GO:0097193)	2/102	0.110117	1	0	0	3.53294	7.79443	CDKN1A;DAB2IP
regulation of interleukin-2 production (GO:0032663)	1/21	0.110355	1	0	0	8.58001	18.9108	RPS3
steroid hormone mediated signaling pathway (GO:0043401)	1/21	0.110355	1	0	0	8.58001	18.9108	MED14
cellular response to misfolded protein (GO:0071218)	1/21	0.110355	1	0	0	8.58001	18.9108	UFD1
negative regulation of macroautophagy (GO:0016242)	1/21	0.110355	1	0	0	8.58001	18.9108	CHMP4B
regulation of vascular endothelial growth factor receptor signaling pathway (GO:0030947)	1/22	0.115298	1	0	0	8.19001	17.6924	DAB2IP
establishment of protein localization to vacuole (GO:0072666)	1/22	0.115298	1	0	0	8.19001	17.6924	VPS36
negative regulation of protein import into nucleus (GO:0042308)	1/22	0.115298	1	0	0	8.19001	17.6924	DAB2IP
C21-steroid hormone metabolic process (GO:0008207)	1/22	0.115298	1	0	0	8.19001	17.6924	FDXR
positive regulation of proteolysis involved in cellular protein catabolic process (GO:1903052)	1/22	0.115298	1	0	0	8.19001	17.6924	DAB2IP
negative regulation of GTPase activity (GO:0034260)	1/22	0.115298	1	0	0	8.19001	17.6924	DAB2IP
negative regulation of cell cycle G1/S phase transition (GO:1902807)	1/22	0.115298	1	0	0	8.19001	17.6924	CDKN1A
positive regulation of RNA splicing (GO:0033120)	1/22	0.115298	1	0	0	8.19001	17.6924	NUP98
rRNA modification (GO:0000154)	1/22	0.115298	1	0	0	8.19001	17.6924	NOP56
positive regulation of ERBB signaling pathway (GO:1901186)	1/23	0.120213	1	0	0	7.83392	16.5961	UBA52
maturation of LSU-rRNA (GO:0000470)	1/23	0.120213	1	0	0	7.83392	16.5961	RPF1
positive regulation of cell cycle process (GO:0090068)	2/108	0.120971	1	0	0	3.33667	7.04774	DAB2IP;NDC80
negative regulation of hydrolase activity (GO:0051346)	2/109	0.122805	1	0	0	3.30606	6.93333	DAB2IP;CEP192
Wnt signaling pathway (GO:0016055)	2/110	0.124646	1	0	0	3.276	6.82155	UBA52;RBX1
negative regulation of cytokine production (GO:0001818)	2/111	0.126494	1	0	0	3.24649	6.71232	UFD1;UBA52
positive regulation of establishment of protein localization to mitochondrion (GO:1903749)	2/111	0.126494	1	0	0	3.24649	6.71232	WBP11;WDR46
positive regulation of intracellular signal transduction (GO:1902533)	5/480	0.128838	1	0	0	1.87688	3.8461	SEC13;RPS3;DAB2IP;TXN;UBA52
positive regulation of microtubule polymerization (GO:0031116)	1/25	0.129963	1	0	0	7.20721	14.7063	RPS3
negative regulation of G1/S transition of mitotic cell cycle (GO:2000134)	1/25	0.129963	1	0	0	7.20721	14.7063	CDKN1A
positive regulation of DNA-templated transcription, elongation (GO:0032786)	1/25	0.129963	1	0	0	7.20721	14.7063	THOC1
intrinsic apoptotic signaling pathway in response to endoplasmic reticulum stress (GO:0070059)	1/25	0.129963	1	0	0	7.20721	14.7063	DAB2IP
negative regulation of cyclin-dependent protein serine/threonine kinase activity (GO:0045736)	1/25	0.129963	1	0	0	7.20721	14.7063	CDKN2A
positive regulation of microtubule polymerization or depolymerization (GO:0031112)	1/25	0.129963	1	0	0	7.20721	14.7063	RPS3
protein alpha-1,2-demannosylation (GO:0036508)	1/25	0.129963	1	0	0	7.20721	14.7063	UBA52
negative regulation of oxidative stress-induced cell death (GO:1903202)	1/25	0.129963	1	0	0	7.20721	14.7063	TXN
cytoplasmic pattern recognition receptor signaling pathway (GO:0002753)	1/25	0.129963	1	0	0	7.20721	14.7063	UBA52
regulation of cellular senescence (GO:2000772)	1/25	0.129963	1	0	0	7.20721	14.7063	CDKN2A
cellular response to epidermal growth factor stimulus (GO:0071364)	1/26	0.134798	1	0	0	6.93001	13.8876	DAB2IP
cellular response to vascular endothelial growth factor stimulus (GO:0035924)	1/26	0.134798	1	0	0	6.93001	13.8876	DAB2IP
regulation of centrosome duplication (GO:0010824)	1/26	0.134798	1	0	0	6.93001	13.8876	CHMP4B
regulation of viral release from host cell (GO:1902186)	1/26	0.134798	1	0	0	6.93001	13.8876	CHMP4B
regulation of spindle assembly (GO:0090169)	1/26	0.134798	1	0	0	6.93001	13.8876	CHMP4B
nucleotide-binding domain, leucine rich repeat containing receptor signaling pathway (GO:0035872)	1/26	0.134798	1	0	0	6.93001	13.8876	UBA52
misfolded or incompletely synthesized protein catabolic process (GO:0006515)	1/26	0.134798	1	0	0	6.93001	13.8876	UFD1
negative regulation of epithelial to mesenchymal transition (GO:0010719)	1/26	0.134798	1	0	0	6.93001	13.8876	DAB2IP
RNA splicing, via transesterification reactions (GO:0000375)	1/26	0.134798	1	0	0	6.93001	13.8876	PRPF4
regulation of protein import into nucleus (GO:0042306)	1/26	0.134798	1	0	0	6.93001	13.8876	TXN
negative regulation of cell growth (GO:0030308)	2/116	0.135829	1	0	0	3.10655	6.20181	CDKN1A;CDKN2A
activation of MAPK activity (GO:0000187)	2/118	0.139605	1	0	0	3.0539	6.01294	DAB2IP;UBA52
regulation of centrosome cycle (GO:0046605)	1/27	0.139606	1	0	0	6.67334	13.1393	CHMP4B
regulation of p38MAPK cascade (GO:1900744)	1/27	0.139606	1	0	0	6.67334	13.1393	DAB2IP
regulation of T cell receptor signaling pathway (GO:0050856)	1/27	0.139606	1	0	0	6.67334	13.1393	RPS3
regulation of rhodopsin mediated signaling pathway (GO:0022400)	1/27	0.139606	1	0	0	6.67334	13.1393	FNTA
activation of protein kinase activity (GO:0032147)	3/234	0.141173	1	0	0	2.31	4.52244	DAB2IP;TXN;UBA52
negative regulation of cell proliferation (GO:0008285)	4/364	0.144379	1	0	0	1.98	3.83192	CDKN1C;CDKN1A;CDKN2A;DAB2IP
negative regulation of cell-matrix adhesion (GO:0001953)	1/28	0.144388	1	0	0	6.43501	12.4534	CDKN2A
microtubule polymerization (GO:0046785)	1/28	0.144388	1	0	0	6.43501	12.4534	TUBGCP3
extrinsic apoptotic signaling pathway via death domain receptors (GO:0008625)	1/28	0.144388	1	0	0	6.43501	12.4534	DAB2IP
negative regulation of small GTPase mediated signal transduction (GO:0051058)	1/28	0.144388	1	0	0	6.43501	12.4534	DAB2IP
regulation of double-strand break repair via homologous recombination (GO:0010569)	1/28	0.144388	1	0	0	6.43501	12.4534	RPA2
modulation by host of viral transcription (GO:0043921)	1/28	0.144388	1	0	0	6.43501	12.4534	CTDP1
cargo loading into vesicle (GO:0035459)	1/28	0.144388	1	0	0	6.43501	12.4534	SEC13
negative regulation of organelle assembly (GO:1902116)	1/28	0.144388	1	0	0	6.43501	12.4534	CHMP4B
protein localization to chromosome (GO:0034502)	1/28	0.144388	1	0	0	6.43501	12.4534	RPA2
regulation of autophagy of mitochondrion (GO:1903146)	1/28	0.144388	1	0	0	6.43501	12.4534	WBP11
DNA replication (GO:0006260)	2/121	0.145312	1	0	0	2.97818	5.74453	RPA2;NUP98
negative regulation of growth (GO:0045926)	2/121	0.145312	1	0	0	2.97818	5.74453	CDKN1A;CDKN2A
cellular response to hydrogen peroxide (GO:0070301)	1/29	0.149143	1	0	0	6.21311	11.8226	RPS3
regulation of NIK/NF-kappaB signaling (GO:1901222)	1/29	0.149143	1	0	0	6.21311	11.8226	RPS3
RNA phosphodiester bond hydrolysis (GO:0090501)	1/29	0.149143	1	0	0	6.21311	11.8226	POP7
regulation of mRNA processing (GO:0050684)	1/29	0.149143	1	0	0	6.21311	11.8226	PABPN1
antigen processing and presentation of peptide antigen via MHC class I (GO:0002474)	1/29	0.149143	1	0	0	6.21311	11.8226	SEC13
nucleotide-binding oligomerization domain containing signaling pathway (GO:0070423)	1/29	0.149143	1	0	0	6.21311	11.8226	UBA52
protein export from nucleus (GO:0006611)	1/29	0.149143	1	0	0	6.21311	11.8226	NUP88
positive regulation of fibroblast proliferation (GO:0048146)	1/29	0.149143	1	0	0	6.21311	11.8226	CDKN1A
TRIF-dependent toll-like receptor signaling pathway (GO:0035666)	1/30	0.153872	1	0	0	6.00601	11.241	UBA52
vacuolar transport (GO:0007034)	1/30	0.153872	1	0	0	6.00601	11.241	USE1
regulation of activated T cell proliferation (GO:0046006)	1/30	0.153872	1	0	0	6.00601	11.241	RPS3
negative regulation of Notch signaling pathway (GO:0045746)	1/30	0.153872	1	0	0	6.00601	11.241	UBA52
positive regulation of epidermal growth factor receptor signaling pathway (GO:0045742)	1/30	0.153872	1	0	0	6.00601	11.241	UBA52
MyD88-dependent toll-like receptor signaling pathway (GO:0002755)	1/30	0.153872	1	0	0	6.00601	11.241	UBA52
ribosomal large subunit assembly (GO:0000027)	1/31	0.158575	1	0	0	5.81226	10.7034	RPF1
beta-catenin-TCF complex assembly (GO:1904837)	1/31	0.158575	1	0	0	5.81226	10.7034	ASH2L
replication fork processing (GO:0031297)	1/31	0.158575	1	0	0	5.81226	10.7034	THOC1
negative regulation of transferase activity (GO:0051348)	1/31	0.158575	1	0	0	5.81226	10.7034	CDKN1C
nuclear envelope organization (GO:0006998)	1/31	0.158575	1	0	0	5.81226	10.7034	CHMP4B
activation of protein kinase B activity (GO:0032148)	1/31	0.158575	1	0	0	5.81226	10.7034	TXN
activation of JUN kinase activity (GO:0007257)	1/31	0.158575	1	0	0	5.81226	10.7034	DAB2IP
'de novo' posttranslational protein folding (GO:0051084)	1/31	0.158575	1	0	0	5.81226	10.7034	CHCHD4
MyD88-independent toll-like receptor signaling pathway (GO:0002756)	1/31	0.158575	1	0	0	5.81226	10.7034	UBA52
positive regulation of NF-kappaB transcription factor activity (GO:0051092)	2/129	0.160759	1	0	0	2.79349	5.10609	RPS3;UBA52
positive regulation of mitochondrion organization (GO:0010822)	2/129	0.160759	1	0	0	2.79349	5.10609	WBP11;WDR46
negative regulation of toll-like receptor signaling pathway (GO:0034122)	1/32	0.163252	1	0	0	5.63063	10.2053	DAB2IP
organelle transport along microtubule (GO:0072384)	1/32	0.163252	1	0	0	5.63063	10.2053	UXT
nucleobase-containing small molecule interconversion (GO:0015949)	1/32	0.163252	1	0	0	5.63063	10.2053	TXN
positive regulation of TOR signaling (GO:0032008)	1/33	0.167904	1	0	0	5.46001	9.74264	SEC13
positive regulation of dendrite development (GO:1900006)	1/33	0.167904	1	0	0	5.46001	9.74264	DAB2IP
mismatch repair (GO:0006298)	1/33	0.167904	1	0	0	5.46001	9.74264	RPA2
positive regulation of transcription, DNA-templated (GO:0045893)	9/1121	0.170134	1	0	0	1.44658	2.56214	CDKN1C;PSMC5;MED14;ICE1;THOC1;DAB2IP;CXXC1;UBA52;TAF2
glycogen metabolic process (GO:0005977)	1/34	0.17253	1	0	0	5.29942	9.31207	UBA52
regulation of phosphatidylinositol 3-kinase activity (GO:0043551)	1/34	0.17253	1	0	0	5.29942	9.31207	DAB2IP
entry into host cell (GO:0030260)	1/34	0.17253	1	0	0	5.29942	9.31207	UBA52
stem cell differentiation (GO:0048863)	1/34	0.17253	1	0	0	5.29942	9.31207	PSMD11
regulation of autophagosome assembly (GO:2000785)	1/34	0.17253	1	0	0	5.29942	9.31207	CHMP4B
positive regulation of locomotion (GO:0040017)	1/34	0.17253	1	0	0	5.29942	9.31207	CHMP4B
positive regulation of intrinsic apoptotic signaling pathway (GO:2001244)	1/34	0.17253	1	0	0	5.29942	9.31207	RPS3
regulation of intracellular protein transport (GO:0033157)	1/34	0.17253	1	0	0	5.29942	9.31207	ICE1
regulation of double-strand break repair (GO:2000779)	1/35	0.17713	1	0	0	5.14801	8.91054	RPA2
negative regulation of endothelial cell migration (GO:0010596)	1/35	0.17713	1	0	0	5.14801	8.91054	DAB2IP
anterior/posterior pattern specification (GO:0009952)	1/35	0.17713	1	0	0	5.14801	8.91054	ATP6AP2
macromolecule catabolic process (GO:0009057)	1/35	0.17713	1	0	0	5.14801	8.91054	USE1
positive regulation of DNA binding (GO:0043388)	1/35	0.17713	1	0	0	5.14801	8.91054	TXN
positive regulation of NIK/NF-kappaB signaling (GO:1901224)	1/36	0.181705	1	0	0	5.00501	8.5354	RPS3
negative regulation of cell-substrate adhesion (GO:0010812)	1/36	0.181705	1	0	0	5.00501	8.5354	CDKN2A
regulation of microtubule polymerization (GO:0031113)	1/36	0.181705	1	0	0	5.00501	8.5354	RPS3
anatomical structure homeostasis (GO:0060249)	1/36	0.181705	1	0	0	5.00501	8.5354	RPA2
negative regulation of epithelial cell migration (GO:0010633)	1/36	0.181705	1	0	0	5.00501	8.5354	DAB2IP
regulation of mitotic spindle organization (GO:0060236)	1/36	0.181705	1	0	0	5.00501	8.5354	CHMP4B
maturation of SSU-rRNA from tricistronic rRNA transcript (SSU-rRNA, 5.8S rRNA, LSU-rRNA) (GO:0000462)	1/36	0.181705	1	0	0	5.00501	8.5354	WDR46
DNA-dependent DNA replication maintenance of fidelity (GO:0045005)	1/36	0.181705	1	0	0	5.00501	8.5354	THOC1
protein kinase B signaling (GO:0043491)	1/36	0.181705	1	0	0	5.00501	8.5354	CDKN1A
negative regulation of sequence-specific DNA binding transcription factor activity (GO:0043433)	2/141	0.184446	1	0	0	2.55575	4.32024	CDKN2A;DAB2IP
regulation of programmed cell death (GO:0043067)	3/269	0.188152	1	0	0	2.00944	3.35679	PSMC5;RPS3;UBA52
protein monoubiquitination (GO:0006513)	1/38	0.190779	1	0	0	4.74158	7.85509	RBX1
spliceosomal snRNP assembly (GO:0000387)	1/38	0.190779	1	0	0	4.74158	7.85509	GEMIN8
base-excision repair (GO:0006284)	1/38	0.190779	1	0	0	4.74158	7.85509	RPA2
regulation of DNA repair (GO:0006282)	1/38	0.190779	1	0	0	4.74158	7.85509	RPS3
regulation of dendrite development (GO:0050773)	1/38	0.190779	1	0	0	4.74158	7.85509	DAB2IP
negative regulation of Ras protein signal transduction (GO:0046580)	1/38	0.190779	1	0	0	4.74158	7.85509	DAB2IP
organic cyclic compound biosynthetic process (GO:1901362)	1/38	0.190779	1	0	0	4.74158	7.85509	FDXR
transmembrane receptor protein serine/threonine kinase signaling pathway (GO:0007178)	2/145	0.192453	1	0	0	2.48524	4.09544	FNTA;UBA52
positive regulation of DNA repair (GO:0045739)	1/39	0.195279	1	0	0	4.62	7.54598	RPS3
positive regulation of reactive oxygen species metabolic process (GO:2000379)	1/40	0.199754	1	0	0	4.5045	7.25527	CDKN1A
negative regulation of protein catabolic process (GO:0042177)	1/40	0.199754	1	0	0	4.5045	7.25527	DAB2IP
regulation of proteasomal protein catabolic process (GO:0061136)	1/40	0.199754	1	0	0	4.5045	7.25527	DAB2IP
mitotic DNA damage checkpoint (GO:0044773)	1/40	0.199754	1	0	0	4.5045	7.25527	RPA2
ERBB2 signaling pathway (GO:0038128)	1/40	0.199754	1	0	0	4.5045	7.25527	UBA52
cellular response to amino acid starvation (GO:0034198)	1/40	0.199754	1	0	0	4.5045	7.25527	CDKN1A
androgen receptor signaling pathway (GO:0030521)	1/41	0.204204	1	0	0	4.39464	6.98148	MED14
negative regulation of ERK1 and ERK2 cascade (GO:0070373)	1/41	0.204204	1	0	0	4.39464	6.98148	DAB2IP
regulation of ATPase activity (GO:0043462)	1/41	0.204204	1	0	0	4.39464	6.98148	VMA21
tRNA aminoacylation (GO:0043039)	1/41	0.204204	1	0	0	4.39464	6.98148	NARS
spliceosomal complex assembly (GO:0000245)	1/42	0.20863	1	0	0	4.29	6.72327	CRNKL1
regulation of stress-activated MAPK cascade (GO:0032872)	1/42	0.20863	1	0	0	4.29	6.72327	DAB2IP
telomere organization (GO:0032200)	1/42	0.20863	1	0	0	4.29	6.72327	RPA2
cellular response to radiation (GO:0071478)	1/43	0.213031	1	0	0	4.19024	6.47944	CDKN1A
response to lipopolysaccharide (GO:0032496)	2/156	0.21469	1	0	0	2.31	3.55408	PABPN1;DAB2IP
cilium assembly (GO:0060271)	3/289	0.21661	1	0	0	1.87038	2.86104	NUDCD3;CEP192;HAUS1
protein transmembrane import into intracellular organelle (GO:0044743)	1/44	0.217408	1	0	0	4.095	6.24889	CHCHD4
negative regulation of DNA metabolic process (GO:0051053)	1/44	0.217408	1	0	0	4.095	6.24889	RPS3
response to hydrogen peroxide (GO:0042542)	1/44	0.217408	1	0	0	4.095	6.24889	RPS3
ribosomal small subunit biogenesis (GO:0042274)	1/45	0.221761	1	0	0	4.004	6.03065	NOM1
microtubule cytoskeleton organization involved in mitosis (GO:1902850)	1/45	0.221761	1	0	0	4.004	6.03065	NDC80
positive regulation of viral life cycle (GO:1903902)	1/45	0.221761	1	0	0	4.004	6.03065	CHMP4B
positive regulation of intracellular transport (GO:0032388)	1/45	0.221761	1	0	0	4.004	6.03065	ICE1
cellular response to ionizing radiation (GO:0071479)	1/47	0.230395	1	0	0	3.83362	5.6276	CDKN1A
regulation of G1/S transition of mitotic cell cycle (GO:2000045)	1/47	0.230395	1	0	0	3.83362	5.6276	CDKN1A
negative regulation of protein modification by small protein conjugation or removal (GO:1903321)	1/47	0.230395	1	0	0	3.83362	5.6276	RPS3
tRNA aminoacylation for protein translation (GO:0006418)	1/47	0.230395	1	0	0	3.83362	5.6276	NARS
regulation of DNA metabolic process (GO:0051052)	1/47	0.230395	1	0	0	3.83362	5.6276	THOC1
maturation of SSU-rRNA (GO:0030490)	1/47	0.230395	1	0	0	3.83362	5.6276	WDR46
negative regulation of I-kappaB kinase/NF-kappaB signaling (GO:0043124)	1/48	0.234677	1	0	0	3.75375	5.44124	DAB2IP
cytoplasmic microtubule organization (GO:0031122)	1/49	0.238934	1	0	0	3.67715	5.26408	TUBGCP3
regulation of cell cycle arrest (GO:0071156)	1/49	0.238934	1	0	0	3.67715	5.26408	DAB2IP
regulation of epithelial cell migration (GO:0010632)	1/49	0.238934	1	0	0	3.67715	5.26408	DAB2IP
cellular macromolecule catabolic process (GO:0044265)	1/49	0.238934	1	0	0	3.67715	5.26408	DAB2IP
regulation of mitochondrion organization (GO:0010821)	1/49	0.238934	1	0	0	3.67715	5.26408	WBP11
regulation of megakaryocyte differentiation (GO:0045652)	1/50	0.243169	1	0	0	3.6036	5.0955	ASH2L
establishment of protein localization to mitochondrion (GO:0072655)	1/50	0.243169	1	0	0	3.6036	5.0955	CHCHD4
antimicrobial humoral immune response mediated by antimicrobial peptide (GO:0061844)	1/50	0.243169	1	0	0	3.6036	5.0955	RPL30
regulation of reactive oxygen species metabolic process (GO:2000377)	1/50	0.243169	1	0	0	3.6036	5.0955	CDKN1A
positive regulation of apoptotic process (GO:0043065)	3/308	0.244427	1	0	0	1.755	2.47251	RPS3;DAB2IP;UBA52
neurogenesis (GO:0022008)	1/51	0.247379	1	0	0	3.53294	4.93493	NOM1
negative regulation of protein ubiquitination (GO:0031397)	1/51	0.247379	1	0	0	3.53294	4.93493	RPS3
cellular response to cytokine stimulus (GO:0071345)	4/457	0.248755	1	0	0	1.57707	2.19416	CDKN1A;RPS3;DAB2IP;UBA52
positive regulation of hydrolase activity (GO:0051345)	2/173	0.249467	1	0	0	2.08301	2.8921	FNTA;RPS3
positive regulation of protein kinase activity (GO:0045860)	2/173	0.249467	1	0	0	2.08301	2.8921	CDKN1A;DAB2IP
telomere maintenance (GO:0000723)	1/52	0.251567	1	0	0	3.465	4.78186	RPA2
plasma membrane bounded cell projection morphogenesis (GO:0120039)	1/53	0.255732	1	0	0	3.39963	4.63582	DAB2IP
positive regulation of nervous system development (GO:0051962)	1/53	0.255732	1	0	0	3.39963	4.63582	DAB2IP
positive regulation of mitotic cell cycle (GO:0045931)	1/53	0.255732	1	0	0	3.39963	4.63582	NDC80
regulation of DNA binding (GO:0051101)	1/53	0.255732	1	0	0	3.39963	4.63582	TXN
regulation of cell-matrix adhesion (GO:0001952)	1/53	0.255732	1	0	0	3.39963	4.63582	CDKN2A
negative regulation of cellular response to transforming growth factor beta stimulus (GO:1903845)	1/54	0.259873	1	0	0	3.33667	4.49636	UBA52
cellular response to lipid (GO:0071396)	2/179	0.261801	1	0	0	2.01319	2.69802	PABPN1;DAB2IP
protein targeting to mitochondrion (GO:0006626)	1/55	0.263992	1	0	0	3.276	4.3631	CHCHD4
RNA modification (GO:0009451)	1/55	0.263992	1	0	0	3.276	4.3631	NOP56
negative regulation of transforming growth factor beta receptor signaling pathway (GO:0030512)	1/56	0.268088	1	0	0	3.2175	4.23565	UBA52
negative regulation of cellular response to growth factor stimulus (GO:0090288)	1/56	0.268088	1	0	0	3.2175	4.23565	DAB2IP
Notch signaling pathway (GO:0007219)	1/56	0.268088	1	0	0	3.2175	4.23565	UBA52
ribosome assembly (GO:0042255)	1/57	0.272162	1	0	0	3.16106	4.11367	RPF1
regulation of tumor necrosis factor-mediated signaling pathway (GO:0010803)	1/57	0.272162	1	0	0	3.16106	4.11367	UBA52
negative regulation of cellular catabolic process (GO:0031330)	1/57	0.272162	1	0	0	3.16106	4.11367	DAB2IP
organonitrogen compound catabolic process (GO:1901565)	1/57	0.272162	1	0	0	3.16106	4.11367	USE1
cellular iron ion homeostasis (GO:0006879)	1/57	0.272162	1	0	0	3.16106	4.11367	UBA52
positive regulation of protein transport (GO:0051222)	1/57	0.272162	1	0	0	3.16106	4.11367	ICE1
positive regulation of cell death (GO:0010942)	1/58	0.276213	1	0	0	3.10655	3.99684	SAP30BP
mitotic cytokinesis (GO:0000281)	1/60	0.284248	1	0	0	3.003	3.7775	CHMP4B
sterol metabolic process (GO:0016125)	1/60	0.284248	1	0	0	3.003	3.7775	FDXR
negative regulation of MAP kinase activity (GO:0043407)	1/62	0.292195	1	0	0	2.90613	3.57551	DAB2IP
positive regulation of T cell proliferation (GO:0042102)	1/62	0.292195	1	0	0	2.90613	3.57551	RPS3
positive regulation of cellular amide metabolic process (GO:0034250)	1/62	0.292195	1	0	0	2.90613	3.57551	EIF3E
stress-activated MAPK cascade (GO:0051403)	1/63	0.296135	1	0	0	2.86	3.48045	UBA52
positive regulation of catabolic process (GO:0009896)	1/63	0.296135	1	0	0	2.86	3.48045	DAB2IP
cellular protein catabolic process (GO:0044257)	1/63	0.296135	1	0	0	2.86	3.48045	DAB2IP
negative regulation of protein modification process (GO:0031400)	1/64	0.300054	1	0	0	2.81532	3.38905	DAB2IP
ribosomal large subunit biogenesis (GO:0042273)	1/64	0.300054	1	0	0	2.81532	3.38905	RPF1
iron ion homeostasis (GO:0055072)	1/64	0.300054	1	0	0	2.81532	3.38905	UBA52
negative regulation of dephosphorylation (GO:0035305)	1/64	0.300054	1	0	0	2.81532	3.38905	CEP192
positive regulation of cell projection organization (GO:0031346)	1/64	0.300054	1	0	0	2.81532	3.38905	DAB2IP
positive regulation of protein polymerization (GO:0032273)	1/65	0.303951	1	0	0	2.772	3.30114	RPS3
regulation of transcription from RNA polymerase II promoter (GO:0006357)	10/1479	0.305234	1	0	0	1.21826	1.44567	UXT;FOXQ1;PSMC5;MED14;CDKN1A;CTDP1;MED10;DAB2IP;UBA52;TAF2
positive regulation of nucleic acid-templated transcription (GO:1903508)	4/503	0.305451	1	0	0	1.43284	1.69931	CDKN1C;PSMC5;MED14;CXXC1
regulation of myeloid cell differentiation (GO:0045637)	1/66	0.307827	1	0	0	2.73	3.21654	ASH2L
cellular response to reactive oxygen species (GO:0034614)	1/66	0.307827	1	0	0	2.73	3.21654	RPS3
negative regulation of blood vessel morphogenesis (GO:2000181)	1/66	0.307827	1	0	0	2.73	3.21654	DAB2IP
regulation of cell growth (GO:0001558)	2/202	0.309023	1	0	0	1.78396	2.09498	CDKN1A;CDKN2A
intracellular steroid hormone receptor signaling pathway (GO:0030518)	1/67	0.311681	1	0	0	2.68926	3.13507	MED14
regulation of MAPK cascade (GO:0043408)	2/204	0.31311	1	0	0	1.76647	2.05123	ATP6AP2;DAB2IP
regulation of I-kappaB kinase/NF-kappaB signaling (GO:0043122)	2/205	0.315152	1	0	0	1.75786	2.02979	DAB2IP;UBA52
extrinsic apoptotic signaling pathway (GO:0097191)	1/68	0.315514	1	0	0	2.64971	3.05657	DAB2IP
cellular response to UV (GO:0034644)	1/68	0.315514	1	0	0	2.64971	3.05657	CDKN1A
regulation of TOR signaling (GO:0032006)	1/68	0.315514	1	0	0	2.64971	3.05657	SEC13
negative regulation of cellular macromolecule biosynthetic process (GO:2000113)	4/513	0.317996	1	0	0	1.40491	1.60963	CDKN1C;CDKN2A;RPS3;DAB2IP
regulation of epithelial to mesenchymal transition (GO:0010717)	1/69	0.319326	1	0	0	2.61131	2.98092	DAB2IP
negative regulation of phosphatase activity (GO:0010923)	1/69	0.319326	1	0	0	2.61131	2.98092	CEP192
regulation of endothelial cell migration (GO:0010594)	1/70	0.323117	1	0	0	2.574	2.90796	DAB2IP
positive regulation of neurogenesis (GO:0050769)	1/70	0.323117	1	0	0	2.574	2.90796	DAB2IP
negative regulation of angiogenesis (GO:0016525)	1/70	0.323117	1	0	0	2.574	2.90796	DAB2IP
regulation of Notch signaling pathway (GO:0008593)	1/71	0.326887	1	0	0	2.53775	2.83756	UBA52
stress-activated protein kinase signaling cascade (GO:0031098)	1/71	0.326887	1	0	0	2.53775	2.83756	UBA52
vascular endothelial growth factor receptor signaling pathway (GO:0048010)	1/71	0.326887	1	0	0	2.53775	2.83756	DAB2IP
positive regulation of proteasomal ubiquitin-dependent protein catabolic process (GO:0032436)	1/71	0.326887	1	0	0	2.53775	2.83756	RBX1
cytoskeleton-dependent cytokinesis (GO:0061640)	1/71	0.326887	1	0	0	2.53775	2.83756	CHMP4B
protein ubiquitination involved in ubiquitin-dependent protein catabolic process (GO:0042787)	1/71	0.326887	1	0	0	2.53775	2.83756	RBX1
regulation of cell communication (GO:0010646)	1/72	0.330636	1	0	0	2.5025	2.76961	PSMC5
recombinational repair (GO:0000725)	1/72	0.330636	1	0	0	2.5025	2.76961	RPA2
defense response to Gram-negative bacterium (GO:0050829)	1/72	0.330636	1	0	0	2.5025	2.76961	RPL30
regulation of phosphatase activity (GO:0010921)	1/73	0.334364	1	0	0	2.46822	2.704	CEP192
lipid biosynthetic process (GO:0008610)	1/73	0.334364	1	0	0	2.46822	2.704	FDXR
lysosomal transport (GO:0007041)	1/73	0.334364	1	0	0	2.46822	2.704	USE1
regulation of neuron death (GO:1901214)	1/73	0.334364	1	0	0	2.46822	2.704	CHMP4B
negative regulation of cell cycle (GO:0045786)	1/73	0.334364	1	0	0	2.46822	2.704	CDKN2A
positive regulation of sequence-specific DNA binding transcription factor activity (GO:0051091)	2/216	0.337516	1	0	0	1.66834	1.81205	RPS3;UBA52
regulation of G-protein coupled receptor protein signaling pathway (GO:0008277)	1/75	0.341759	1	0	0	2.4024	2.57933	FNTA
negative regulation of cellular amide metabolic process (GO:0034249)	1/76	0.345426	1	0	0	2.37079	2.52009	RPS3
negative regulation of cellular process (GO:0048523)	4/535	0.345733	1	0	0	1.34714	1.43078	CDKN1A;CDKN2A;DAB2IP;CHMP4B
double-strand break repair via homologous recombination (GO:0000724)	1/77	0.349073	1	0	0	2.34	2.46279	RPA2
hemopoiesis (GO:0030097)	1/77	0.349073	1	0	0	2.34	2.46279	ASH2L
response to interleukin-1 (GO:0070555)	1/77	0.349073	1	0	0	2.34	2.46279	DAB2IP
negative regulation of transmembrane receptor protein serine/threonine kinase signaling pathway (GO:0090101)	1/78	0.3527	1	0	0	2.31	2.40734	UBA52
response to ionizing radiation (GO:0010212)	1/78	0.3527	1	0	0	2.31	2.40734	CDKN1A
Ras protein signal transduction (GO:0007265)	2/224	0.353648	1	0	0	1.60875	1.67222	CDKN1A;CDKN2A
positive regulation of translation (GO:0045727)	1/79	0.356306	1	0	0	2.28076	2.35366	EIF3E
steroid biosynthetic process (GO:0006694)	1/80	0.359893	1	0	0	2.25225	2.30169	FDXR
positive regulation of stress-activated MAPK cascade (GO:0032874)	1/81	0.36346	1	0	0	2.22445	2.25133	DAB2IP
regulation of phosphatidylinositol 3-kinase signaling (GO:0014066)	1/81	0.36346	1	0	0	2.22445	2.25133	DAB2IP
ERBB signaling pathway (GO:0038127)	1/81	0.36346	1	0	0	2.22445	2.25133	UBA52
negative regulation of MAPK cascade (GO:0043409)	1/81	0.36346	1	0	0	2.22445	2.25133	DAB2IP
positive regulation of binding (GO:0051099)	1/82	0.367007	1	0	0	2.19732	2.20254	TXN
positive regulation of protein catabolic process (GO:0045732)	1/82	0.367007	1	0	0	2.19732	2.20254	DAB2IP
modulation of chemical synaptic transmission (GO:0050804)	1/83	0.370535	1	0	0	2.17085	2.15523	PSMC5
positive regulation of DNA metabolic process (GO:0051054)	1/83	0.370535	1	0	0	2.17085	2.15523	RPS3
positive regulation of transmembrane receptor protein serine/threonine kinase signaling pathway (GO:0090100)	1/83	0.370535	1	0	0	2.17085	2.15523	CDKN1C
negative regulation of neuron death (GO:1901215)	1/84	0.374043	1	0	0	2.145	2.10936	CHMP4B
positive regulation of peptidyl-serine phosphorylation (GO:0033138)	1/84	0.374043	1	0	0	2.145	2.10936	TXN
positive regulation of supramolecular fiber organization (GO:1902905)	1/85	0.377531	1	0	0	2.11977	2.06487	RPS3
protein modification process (GO:0036211)	1/85	0.377531	1	0	0	2.11977	2.06487	UBA52
toll-like receptor signaling pathway (GO:0002224)	1/87	0.384451	1	0	0	2.07104	1.97978	UBA52
regulation of peptidyl-serine phosphorylation (GO:0033135)	1/87	0.384451	1	0	0	2.07104	1.97978	TXN
regulation of MAP kinase activity (GO:0043405)	1/88	0.387882	1	0	0	2.0475	1.93909	DAB2IP
regulation of proteasomal ubiquitin-dependent protein catabolic process (GO:0032434)	1/89	0.391295	1	0	0	2.0245	1.89957	RBX1
regulation of Ras protein signal transduction (GO:0046578)	1/91	0.398063	1	0	0	1.98	1.82387	DAB2IP
regulation of cytokine-mediated signaling pathway (GO:0001959)	1/91	0.398063	1	0	0	1.98	1.82387	UBA52
regulation of JNK cascade (GO:0046328)	1/91	0.398063	1	0	0	1.98	1.82387	DAB2IP
positive regulation of cellular protein metabolic process (GO:0032270)	1/92	0.401419	1	0	0	1.95848	1.7876	EIF3E
regulation of protein catabolic process (GO:0042176)	1/92	0.401419	1	0	0	1.95848	1.7876	DAB2IP
negative regulation of kinase activity (GO:0033673)	1/92	0.401419	1	0	0	1.95848	1.7876	CDKN1C
positive regulation of protein phosphorylation (GO:0001934)	3/413	0.402885	1	0	0	1.30881	1.18985	CDKN1A;DAB2IP;TXN
positive regulation of cellular metabolic process (GO:0031325)	1/93	0.404756	1	0	0	1.93742	1.75234	CDKN1A
cellular transition metal ion homeostasis (GO:0046916)	1/94	0.408075	1	0	0	1.91681	1.71804	UBA52
positive regulation of protein metabolic process (GO:0051247)	1/97	0.417923	1	0	0	1.85753	1.62062	DAB2IP
positive regulation of programmed cell death (GO:0043068)	2/258	0.420488	1	0	0	1.39675	1.21006	DAB2IP;UBA52
positive regulation of neuron projection development (GO:0010976)	1/98	0.421169	1	0	0	1.83857	1.58985	DAB2IP
antigen processing and presentation of exogenous peptide antigen via MHC class II (GO:0019886)	1/98	0.421169	1	0	0	1.83857	1.58985	SEC13
antigen processing and presentation of exogenous peptide antigen (GO:0002478)	1/98	0.421169	1	0	0	1.83857	1.58985	SEC13
protein localization to organelle (GO:0033365)	1/98	0.421169	1	0	0	1.83857	1.58985	RPA2
antigen processing and presentation of peptide antigen via MHC class II (GO:0002495)	1/99	0.424397	1	0	0	1.82	1.5599	SEC13
positive regulation of neuron differentiation (GO:0045666)	1/99	0.424397	1	0	0	1.82	1.5599	DAB2IP
steroid metabolic process (GO:0008202)	1/100	0.427608	1	0	0	1.8018	1.53072	FDXR
regulation of protein phosphorylation (GO:0001932)	2/262	0.428132	1	0	0	1.37542	1.1668	ATP6AP2;DAB2IP
regulation of protein ubiquitination (GO:0031396)	1/102	0.433976	1	0	0	1.76647	1.47459	RPS3
regulation of kinase activity (GO:0043549)	1/102	0.433976	1	0	0	1.76647	1.47459	CDKN1C
response to endoplasmic reticulum stress (GO:0034976)	1/107	0.44959	1	0	0	1.68393	1.34617	DAB2IP
negative regulation of nucleic acid-templated transcription (GO:1903507)	3/445	0.45009	1	0	0	1.2147	0.969703	CDKN1C;CDKN2A;DAB2IP
negative regulation of gene expression (GO:0010629)	4/619	0.451109	1	0	0	1.16433	0.926861	CDKN1C;CDKN2A;RPS3;DAB2IP
cellular response to oxygen-containing compound (GO:1901701)	2/275	0.452606	1	0	0	1.3104	1.0388	PABPN1;DAB2IP
regulation of response to external stimulus (GO:0032101)	1/108	0.452661	1	0	0	1.66834	1.32234	FNTA
cellular response to starvation (GO:0009267)	1/108	0.452661	1	0	0	1.66834	1.32234	CDKN1A
regulation of cytokine production (GO:0001817)	1/109	0.455715	1	0	0	1.65303	1.2991	UBA52
positive regulation of cysteine-type endopeptidase activity involved in apoptotic process (GO:0043280)	1/110	0.458752	1	0	0	1.638	1.2764	RPS3
regulation of Wnt signaling pathway (GO:0030111)	1/110	0.458752	1	0	0	1.638	1.2764	ATP6AP2
regulation of protein binding (GO:0043393)	1/112	0.464777	1	0	0	1.60875	1.23262	DAB2IP
negative regulation of signal transduction (GO:0009968)	2/284	0.469202	1	0	0	1.26887	0.960185	DAB2IP;UBA52
positive regulation of kinase activity (GO:0033674)	1/114	0.470735	1	0	0	1.58053	1.19087	CDKN1A
negative regulation of transcription, DNA-templated (GO:0045892)	5/814	0.473541	1	0	0	1.10676	0.82732	UXT;CDKN1C;CDKN2A;DAB2IP;UBA52
cellular response to oxidative stress (GO:0034599)	1/116	0.476627	1	0	0	1.55328	1.15101	TXN
positive regulation of protein serine/threonine kinase activity (GO:0071902)	1/119	0.485343	1	0	0	1.51412	1.09455	DAB2IP
regulation of neuron projection development (GO:0010975)	1/120	0.488217	1	0	0	1.5015	1.07657	DAB2IP
macromolecular complex assembly (GO:0065003)	1/121	0.491074	1	0	0	1.48909	1.05898	ZW10
Golgi organization (GO:0007030)	1/122	0.493916	1	0	0	1.47689	1.04178	ZW10
negative regulation of cell migration (GO:0030336)	1/122	0.493916	1	0	0	1.47689	1.04178	DAB2IP
dephosphorylation (GO:0016311)	1/125	0.502347	1	0	0	1.44144	0.99238	CTDP1
protein dephosphorylation (GO:0006470)	1/126	0.505127	1	0	0	1.43	0.976614	CTDP1
negative regulation of multicellular organismal process (GO:0051241)	1/126	0.505127	1	0	0	1.43	0.976614	DAB2IP
positive regulation of protein kinase B signaling (GO:0051897)	1/128	0.510639	1	0	0	1.40766	0.946076	TXN
protein targeting (GO:0006605)	1/134	0.526814	1	0	0	1.34463	0.861781	SRPRA
mitochondrial transport (GO:0006839)	1/136	0.532088	1	0	0	1.32485	0.835913	CHCHD4
muscle contraction (GO:0006936)	1/138	0.537302	1	0	0	1.30565	0.811064	PABPN1
positive regulation of transferase activity (GO:0051347)	1/138	0.537302	1	0	0	1.30565	0.811064	PABPN1
cellular response to growth factor stimulus (GO:0071363)	1/140	0.54246	1	0	0	1.287	0.787183	DAB2IP
protein transport (GO:0015031)	2/327	0.544214	1	0	0	1.10202	0.670482	SEC13;ARCN1
regulation of cellular component organization (GO:0051128)	1/141	0.545017	1	0	0	1.27787	0.77559	DAB2IP
cellular protein localization (GO:0034613)	2/328	0.54587	1	0	0	1.09866	0.6651	SEC13;ARCN1
double-strand break repair (GO:0006302)	1/142	0.54756	1	0	0	1.26887	0.764222	RPA2
positive regulation of macromolecule biosynthetic process (GO:0010557)	1/143	0.550089	1	0	0	1.26	0.753071	EIF3E
positive regulation of cellular process (GO:0048522)	3/520	0.554067	1	0	0	1.0395	0.613794	SAP30BP;NSMCE4A;ASH2L
skeletal system development (GO:0001501)	1/147	0.560066	1	0	0	1.22572	0.710549	UFD1
regulation of protein kinase activity (GO:0045859)	1/148	0.562525	1	0	0	1.21743	0.700413	CDKN1A
negative regulation of cell differentiation (GO:0045596)	1/151	0.569823	1	0	0	1.19325	0.671117	DAB2IP
axon guidance (GO:0007411)	1/159	0.588699	1	0	0	1.13321	0.60042	KIRREL1
positive regulation of cellular biosynthetic process (GO:0031328)	1/160	0.591	1	0	0	1.12613	0.592274	EIF3E
regulation of cell proliferation (GO:0042127)	4/741	0.592772	1	0	0	0.972633	0.508634	CDKN1A;CDKN2A;DAB2IP;ASH2L
negative regulation of intracellular signal transduction (GO:1902532)	1/162	0.595564	1	0	0	1.11222	0.576406	DAB2IP
neuron projection morphogenesis (GO:0048812)	1/164	0.600077	1	0	0	1.09866	0.561082	DAB2IP
regulation of protein kinase B signaling (GO:0051896)	1/164	0.600077	1	0	0	1.09866	0.561082	TXN
positive regulation of I-kappaB kinase/NF-kappaB signaling (GO:0043123)	1/164	0.600077	1	0	0	1.09866	0.561082	UBA52
neuron projection development (GO:0031175)	1/168	0.608955	1	0	0	1.0725	0.531973	DAB2IP
negative regulation of transcription from RNA polymerase II promoter (GO:0000122)	3/566	0.611876	1	0	0	0.955019	0.46913	UXT;DAB2IP;UBA52
regulation of angiogenesis (GO:0045765)	1/178	0.630303	1	0	0	1.01225	0.467208	DAB2IP
negative regulation of protein phosphorylation (GO:0001933)	1/179	0.632373	1	0	0	1.00659	0.461297	DAB2IP
transmembrane receptor protein tyrosine kinase signaling pathway (GO:0007169)	2/397	0.649987	1	0	0	0.907709	0.391044	POLR2H;UBA52
regulation of GTPase activity (GO:0043087)	1/189	0.652454	1	0	0	0.953334	0.407088	DAB2IP
protein homooligomerization (GO:0051260)	1/191	0.656338	1	0	0	0.943352	0.397226	CHMP4B
cilium organization (GO:0044782)	1/193	0.660178	1	0	0	0.933576	0.387663	NUDCD3
negative regulation of programmed cell death (GO:0043069)	2/409	0.666054	1	0	0	0.881077	0.358056	PSMC5;UBA52
regulation of autophagy (GO:0010506)	1/204	0.680554	1	0	0	0.883236	0.339911	WBP11
positive regulation of cell proliferation (GO:0008284)	2/425	0.686556	1	0	0	0.847907	0.31887	CDKN1A;ASH2L
positive regulation of transcription from RNA polymerase II promoter (GO:0045944)	4/849	0.69875	1	0	0	0.848905	0.304301	MED14;DAB2IP;UBA52;TAF2
protein oligomerization (GO:0051259)	1/218	0.704745	1	0	0	0.826515	0.289213	CHMP4B
ion transmembrane transport (GO:0034220)	1/220	0.708049	1	0	0	0.819001	0.282753	UBA52
positive regulation of cell migration (GO:0030335)	1/222	0.711317	1	0	0	0.811622	0.276469	DAB2IP
axonogenesis (GO:0007409)	1/224	0.714548	1	0	0	0.804376	0.270355	KIRREL1
nervous system development (GO:0007399)	2/456	0.723365	1	0	0	0.790264	0.25592	NOM1;ITM2A
apoptotic process (GO:0006915)	1/232	0.727119	1	0	0	0.776639	0.247488	THOC1
plasma membrane bounded cell projection assembly (GO:0120031)	1/242	0.742063	1	0	0	0.744546	0.222114	NUDCD3
defense response to bacterium (GO:0042742)	1/242	0.742063	1	0	0	0.744546	0.222114	RPL30
regulation of ERK1 and ERK2 cascade (GO:0070372)	1/248	0.750638	1	0	0	0.726533	0.208393	DAB2IP
inflammatory response (GO:0006954)	1/253	0.757567	1	0	0	0.712175	0.197731	ABCF1
positive regulation of macromolecule metabolic process (GO:0010604)	1/277	0.788259	1	0	0	0.65047	0.154765	RPS3
ion transport (GO:0006811)	1/290	0.803243	1	0	0	0.621311	0.136128	UBA52
positive regulation of MAPK cascade (GO:0043410)	1/290	0.803243	1	0	0	0.621311	0.136128	DAB2IP
proteolysis (GO:0006508)	1/292	0.805453	1	0	0	0.617055	0.1335	PSMD6
regulation of apoptotic process (GO:0042981)	3/816	0.836187	1	0	0	0.662427	0.11851	RPS3;DAB2IP;UBA52
regulation of nucleic acid-templated transcription (GO:1903506)	2/608	0.85518	1	0	0	0.592698	0.0927239	CXXC1;ASH2L
regulation of cellular macromolecule biosynthetic process (GO:2000112)	2/632	0.869828	1	0	0	0.57019	0.0795189	CXXC1;ASH2L
protein phosphorylation (GO:0006468)	1/471	0.929539	1	0	0	0.382548	0.0279516	DAB2IP
regulation of gene expression (GO:0010468)	3/1038	0.932111	1	0	0	0.520752	0.0366107	RPS3;CXXC1;ASH2L
negative regulation of apoptotic process (GO:0043066)	1/486	0.935315	1	0	0	0.370741	0.0247924	UBA52

## Sheet: GO Bio Process CRISPR Neg corr
Term	Overlap	P_value	AdjustedP_value	OldP_value	OldAdjustedP_value	OddsRatio	CombinedScore	Genes
regulation of transcription from RNA polymerase II promoter (GO:0006357)	81/1478	1.18901e-56	6.06754e-53	0	0	8.11908	1045.51	FOXA1;SPI1;LDB1;GFI1;PRDM1;IKZF1;IKZF3;SOX2;CCND1;SOX17;MECOM;MYC;TRPS1;HNF4A;MYB;TP63;TGIF1;MYOG;BATF3;MEF2C;MEF2B;LMO2;EBF1;PAX3;MITF;SOX11;HNF1B;HNF1A;PROX1;SOX10;ISL1;ZEB2;MYCN;ZEB1;PAX8;IRF4;MYOD1;HAND2;IRF8;PPARG;ERG;VGLL1;YAP1;FOXC2;GATA3;ASCL1;GATA1;EGFR;NEUROD1;ERBB2;OTX2;SPDEF;TFAP2A;TFAP2B;WWTR1;TFAP2C;CDX2;BCL11B;FOXF1;NFATC2;GRHL2;ESR1;POU2F3;FLI1;PHOX2B;PHOX2A;TBX2;FOSL1;FOXR2;FOXR1…
positive regulation of transcription from RNA polymerase II promoter (GO:0045944)	60/848	3.72824e-46	6.34174e-43	0	0	10.4822	1096.47	FOXA1;SPI1;LDB1;IKZF1;IKZF3;SOX2;SOX17;MECOM;MYC;HNF4A;MYB;TP63;MYOG;MEF2C;MEF2B;LMO2;EBF1;PAX3;MITF;SOX11;HNF1B;HNF1A;PROX1;ISL1;ZEB2;MYCN;PAX8;IRF4;MYOD1;HAND2;IRF8;PPARG;ERG;VGLL1;YAP1;FOXC2;GATA3;ASCL1;GATA1;EGFR;NEUROD1;OTX2;TFAP2A;TFAP2B;WWTR1;TFAP2C;BCL11B;FOXF1;NFATC2;GRHL2;ESR1;POU2F3;PHOX2B;PHOX2A;KLF5;NFIB;POU2AF1;TCF3;MYF5;FOXA2
positive regulation of transcription, DNA-templated (GO:0045893)	66/1120	2.70372e-46	6.89854e-43	0	0	8.73016	916.006	FOXA1;SPI1;LDB1;IKZF1;IKZF3;SOX2;SOX17;MECOM;MYC;HNF4A;MYB;PIM2;TP63;MYOG;MEF2C;MEF2B;LMO2;EBF1;PAX3;MITF;SOX11;HNF1B;HNF1A;PROX1;SOX10;ISL1;ZEB2;MYCN;PAX8;IRF4;CCNE1;MYOD1;HAND2;IRF8;PPARG;ERG;VGLL1;YAP1;FOXC2;GATA3;ASCL1;GATA1;EGFR;NEUROD1;ERBB2;OTX2;TFAP2A;TFAP2B;WWTR1;TFAP2C;BCL11B;FOXF1;NFATC2;GRHL2;ESR1;POU2F3;FLI1;PHOX2B;PHOX2A;FOSL1;KLF5;NFIB;POU2AF1;TCF3;MYF5;FOXA2
regulation of transcription, DNA-templated (GO:0006355)	66/1598	1.32198e-36	1.68651e-33	0	0	6.11876	505.495	FOXA1;SPI1;LDB1;GFI1;IKZF1;IKZF3;SOX2;SOX1;SOX17;MECOM;MYC;HNF4A;MYB;PIM2;TP63;BATF3;MEF2C;PAX3;MITF;SOX11;HNF1B;HNF1A;PROX1;SOX10;MYCN;ZEB1;PAX8;IRF4;CCNE1;MYOD1;HAND2;PPARG;ERG;VGLL1;YAP1;FOXC2;GATA3;ASCL1;GATA1;EGFR;NEUROD1;ERBB2;OTX2;SPDEF;TFAP2A;TFAP2B;WWTR1;TFAP2C;CDX2;BCL11B;FOXF1;NFATC2;GRHL2;ESR1;POU2F3;FLI1;TBX2;FOSL1;FOXR2;FOXR1;BCL6;MDM2;ZNF217;TCF3;MYF5;FOXA2
positive regulation of nucleic acid-templated transcription (GO:1903508)	38/502	2.18577e-29	2.2308e-26	0	0	11.2144	740.072	YAP1;FOXC2;SPI1;GATA3;GATA1;EGFR;SOX2;NEUROD1;SOX17;MECOM;MYC;HNF4A;MYB;OTX2;PIM2;TP63;TFAP2A;TFAP2B;MEF2C;FOXF1;NFATC2;PAX3;MITF;SOX11;HNF1B;HNF1A;PROX1;SOX10;ESR1;FLI1;MYCN;PAX8;IRF4;CCNE1;HAND2;PPARG;TCF3;FOXA2
negative regulation of transcription from RNA polymerase II promoter (GO:0000122)	37/565	2.41425e-26	2.05332e-23	0	0	9.70174	572.265	FOXC2;LDB1;GFI1;PRDM1;ASCL1;GATA1;SOX2;CCND1;MYC;TRPS1;MYB;TP63;SPDEF;TFAP2A;TGIF1;TFAP2B;TFAP2C;BATF3;MEF2C;CDX2;MITF;SOX11;PROX1;ISL1;ESR1;TBX2;GFI1B;ZEB2;ZEB1;BCL6;NFIB;MDM2;SNAI2;IRF8;ZNF217;PPARG;TCF3
negative regulation of transcription, DNA-templated (GO:0045892)	41/813	6.9025e-25	5.03192e-22	0	0	7.47119	415.643	FOXC2;SPI1;LDB1;GFI1;PRDM1;IKZF1;GATA3;ASCL1;GATA1;SOX2;CCND1;MECOM;MYC;TRPS1;MYB;TP63;SPDEF;TFAP2A;TGIF1;TFAP2B;TFAP2C;BATF3;MEF2C;CDX2;MITF;SOX11;PROX1;ISL1;ESR1;TBX2;GFI1B;ZEB2;ZEB1;BCL6;NFIB;MDM2;SNAI2;IRF8;ZNF217;PPARG;TCF3
positive regulation of gene expression (GO:0010628)	40/771	1.02646e-24	6.54752e-22	0	0	7.68603	424.545	YAP1;FOXC2;SPI1;PIK3CD;GATA3;GATA1;EGFR;SOX2;NEUROD1;SOX17;MECOM;MYC;HNF4A;MYB;ERBB2;OTX2;PIM2;TP63;TFAP2A;TFAP2B;MEF2C;FOXF1;NFATC2;PAX3;MITF;SOX11;HNF1B;HNF1A;PROX1;SOX10;ESR1;FLI1;MYCN;PAX8;IRF4;CCNE1;HAND2;PPARG;TCF3;FOXA2
regulation of cell proliferation (GO:0042127)	29/740	1.13868e-14	6.45629e-12	0	0	5.80581	186.403	YAP1;TRIM71;IRS1;FLT3;IRS2;GATA3;EGFR;CCND2;MYC;HNF4A;ITGAV;PIM2;PDGFRB;TFAP2A;MYOG;TFAP2B;PDGFRA;WWTR1;TFAP2C;SOX11;GAB2;PROX1;TBX2;FOSL1;CDK6;BCL6;MDM2;RAPGEF2;FGFR1
negative regulation of gene expression (GO:0010629)	26/618	6.42399e-14	3.27816e-11	0	0	6.23277	189.328	TRIM71;SPI1;LDB1;GFI1;IKZF1;GATA3;ASCL1;MECOM;MYB;IGF2BP1;TP63;TFAP2A;TFAP2B;MEF2C;TIPARP;SOX11;PROX1;ESR1;TBX2;MYCN;ZEB1;BCL6;HAND2;MDM2;ZNF217;PPARG
positive regulation of cellular process (GO:0048522)	23/519	7.34547e-13	3.40763e-10	0	0	6.56533	183.432	PDGFRB;TFAP2B;PDGFRA;WWTR1;IRS1;FLT3;SOX11;IRS2;GAB2;PROX1;ISL1;EGFR;TBX2;FOSL1;NEUROD1;CCND2;CCND1;MYC;ERBB2;MDM2;BCL2;ITGAV;FGFR1
positive regulation of cell proliferation (GO:0008284)	21/424	9.81822e-13	4.1752e-10	0	0	7.33753	202.878	PDGFRB;TFAP2B;PDGFRA;WWTR1;MEF2C;IRS1;FLT3;SOX11;IRS2;GAB2;PROX1;EGFR;TBX2;FOSL1;CCND2;CDK6;MYC;ERBB2;MDM2;ITGAV;FGFR1		Gene Ontology Biological Processes found enriched for using the genes whose self-mRNA levels are negatively correlated to their Achilles CRISPR fitness score
regulation of gene expression (GO:0010468)	31/1037	1.6349e-12	5.95921e-10	0	0	4.42873	120.193	TRIM71;LDB1;PIK3CD;ASCL1;AFF2;SOX2;SOX1;SOX17;MYC;MYB;TFAP2A;TFAP2B;WWTR1;TFAP2C;MBNL1;MEF2C;BCL11B;TIPARP;NFATC2;MITF;SOX11;PROX1;ESR1;PHOX2B;MYCN;CDK6;MYOD1;HAND2;ZNF217;TCF3;VGLL1
transcription from RNA polymerase II promoter (GO:0006366)	22/485	1.54464e-12	6.0633e-10	0	0	6.72012	182.762	YAP1;MYOG;WWTR1;BATF3;SPI1;CDX2;LMO2;NFATC2;PAX3;GATA3;PAX5;ESR1;GATA1;FOSL1;GFI1B;KLF5;CCND1;SOX17;POU2AF1;TRPS1;HNF4A;PPARG
positive regulation of intracellular signal transduction (GO:1902533)	21/479	9.94122e-12	3.382e-09	0	0	6.49501	164.547	PDGFRB;KLB;PDGFRA;IRS1;FLT3;LPAR1;PIK3CD;SOX11;IRS2;GATA3;CFLAR;ESR1;EGFR;SOX2;CD19;ERBB2;TNFSF10;BCL2;RAPGEF2;PIM2;FGFR1
regulation of apoptotic process (GO:0042981)	26/815	3.35232e-11	1.06918e-08	0	0	4.7262	113.99	FOXA1;BCL2A1;FLT3;ASCL1;IKZF3;GATA1;EGFR;SOX2;NEUROD1;CCND2;MYC;ERBB2;TNFSF10;PIM2;TP63;SPDEF;PDGFRB;TFAP2A;TFAP2B;PDGFRA;MEF2C;CFLAR;BCL6;PAX8;BCL2;FGFR1
positive regulation of cell differentiation (GO:0045597)	14/194	5.56547e-11	1.67062e-08	0	0	10.6911	252.437	MYOG;WWTR1;MEF2C;SOX11;ISL1;NEUROD1;CDH2;PAX8;MYOD1;RAPGEF2;PPARG;TCF3;TP63;MYF5
positive regulation of protein kinase B signaling (GO:0051897)	12/127	6.05513e-11	1.71663e-08	0	0	13.9983	329.344	KLB;PDGFRB;PDGFRA;IRS1;CD19;ERBB2;PIK3CD;IRS2;GATA3;ESR1;EGFR;FGFR1
negative regulation of apoptotic process (GO:0043066)	20/485	9.64747e-11	2.59111e-08	0	0	6.1092	140.889	PDGFRB;TFAP2A;TFAP2B;PDGFRA;MEF2C;BCL2A1;FLT3;CFLAR;ASCL1;ISL1;GATA1;EGFR;CCND2;MYC;ERBB2;BCL2;SNAI2;PIM2;TP63;FGFR1
phosphatidylinositol-mediated signaling (GO:0048015)	9/56	1.28659e-10	3.28274e-08	0	0	23.8095	542.235	PDGFRB;PDGFRA;IRS1;ERBB2;PIK3CD;IRS2;GAB2;GATA3;FGFR1
neuron differentiation (GO:0030182)	12/139	1.75238e-10	4.25829e-08	0	0	12.7898	287.321	NEUROD1;FOXA1;MEF2C;LDB1;HAND2;SOX11;OTX2;PROX1;ASCL1;PHOX2B;PHOX2A;FOXA2
negative regulation of cellular macromolecule biosynthetic process (GO:2000113)	20/512	2.50438e-10	5.80901e-08	0	0	5.78704	127.939	TFAP2A;TRIM71;TFAP2B;SPI1;LDB1;GFI1;IKZF1;GATA3;PROX1;ASCL1;TBX2;ZEB1;BCL6;MECOM;MYB;MDM2;IGF2BP1;ZNF217;PPARG;TP63
noradrenergic neuron differentiation (GO:0003357)	5/7	2.70149e-10	5.99377e-08	0	0	105.82	2331.43	HAND2;SOX11;ASCL1;PHOX2B;PHOX2A
negative regulation of programmed cell death (GO:0043069)	18/408	3.07742e-10	6.54337e-08	0	0	6.53595	143.149	PDGFRB;TFAP2A;TFAP2B;PDGFRA;BCL2A1;FLT3;CFLAR;ASCL1;GATA1;EGFR;CCND2;MECOM;MYC;ERBB2;BCL2;PIM2;TP63;FGFR1
regulation of protein kinase B signaling (GO:0051896)	12/163	1.11242e-09	2.27066e-07	0	0	10.9066	224.859	PDGFRB;KLB;PDGFRA;IRS1;CD19;ERBB2;PIK3CD;IRS2;GATA3;ESR1;EGFR;FGFR1
negative regulation of nucleic acid-templated transcription (GO:1903507)	18/444	1.18781e-09	2.3313e-07	0	0	6.00601	123.43	TFAP2A;TFAP2B;SPI1;LDB1;GFI1;IKZF1;GATA3;PROX1;ASCL1;TBX2;ZEB1;BCL6;MECOM;MYB;MDM2;ZNF217;PPARG;TP63
transmembrane receptor protein tyrosine kinase signaling pathway (GO:0007169)	17/396	1.50476e-09	2.844e-07	0	0	6.3599	129.199	PDGFRB;KLB;TRIM71;PDGFRA;FOXC2;NCKAP1;IRS1;FLT3;ITGB3;IRS4;NEDD9;IRS2;EFNA5;ERBB2;RAPGEF2;ITGAV;FGFR1
muscle cell fate commitment (GO:0042693)	5/9	1.60344e-09	2.92226e-07	0	0	82.3045	1666.76	MYOG;MEF2C;MYOD1;TBX2;MYF5
transcription, DNA-templated (GO:0006351)	16/356	2.45522e-09	4.32034e-07	0	0	6.65834	132.002	BATF3;CDX2;LDB1;NFATC2;PAX3;GATA3;PAX5;ESR1;GATA1;FOSL1;GFI1B;KLF5;PAX8;POU2AF1;TRPS1;TCF3
chordate embryonic development (GO:0043009)	8/56	3.78126e-09	6.43193e-07	0	0	21.164	410.438	TRIM71;MBNL1;FOXF1;PROX1;GATA3;ISL1;GRHL2;FGFR1
renal system development (GO:0072001)	8/59	5.80352e-09	9.55334e-07	0	0	20.0879	380.963	TFAP2A;TFAP2B;SOX17;PAX8;FOXF1;HNF1B;PROX1;GATA3
inositol lipid-mediated signaling (GO:0048017)	7/39	7.01144e-09	1.11811e-06	0	0	26.5907	499.259	PDGFRB;PDGFRA;IRS1;PIK3CD;IRS2;GAB2;FGFR1
positive regulation of protein serine/threonine kinase activity (GO:0071902)	10/118	7.36405e-09	1.13875e-06	0	0	12.5549	235.112	PDGFRB;CCND3;CCND2;CCND1;FLT3;ERBB2;RAPGEF2;PROX1;EGFR;FGFR1
regulation of stem cell differentiation (GO:2000736)	9/88	8.09007e-09	1.21423e-06	0	0	15.1515	282.313	YAP1;PDGFRA;SPI1;LDB1;MYB;LMO2;GATA3;TCF3;GATA1
glial cell differentiation (GO:0010001)	6/25	1.34786e-08	1.96518e-06	0	0	35.5556	644.344	SOX2;CDH2;NFIB;SOX11;SOX10;PHOX2B
generation of neurons (GO:0048699)	10/130	1.88001e-08	2.66492e-06	0	0	11.396	202.728	YAP1;MEF2C;CDK6;LDB1;RAPGEF2;SOX11;PROX1;ASCL1;PHOX2B;FGFR1
positive regulation of neuron differentiation (GO:0045666)	9/98	2.1052e-08	2.82707e-06	0	0	13.6054	240.493	NEUROD1;MEF2C;ZEB1;RAPGEF2;SOX11;TCF3;PROX1;ASCL1;FGFR1
positive regulation of neurogenesis (GO:0050769)	8/69	2.06809e-08	2.85229e-06	0	0	17.1766	303.924	NEUROD1;MEF2C;ZEB1;RAPGEF2;SOX11;TCF3;ASCL1;FGFR1
striated muscle tissue development (GO:0014706)	6/29	3.53611e-08	4.62686e-06	0	0	30.6513	525.905	MYOG;MEF2C;MYOD1;CFLAR;TBX2;MYF5
autonomic nervous system development (GO:0048483)	5/15	3.69926e-08	4.71933e-06	0	0	49.3827	845.064	TFAP2B;SOX11;GATA3;ASCL1;PHOX2B
regulation of hematopoietic stem cell differentiation (GO:1902036)	8/76	4.48288e-08	5.4467e-06	0	0	15.5945	263.866	YAP1;SPI1;LDB1;MYB;LMO2;GATA3;TCF3;GATA1
positive regulation of phospholipase C activity (GO:0010863)	6/30	4.39575e-08	5.4711e-06	0	0	29.6296	501.927	PDGFRB;PDGFRA;LPAR1;ESR1;EGFR;FGFR1
regulation of hematopoietic progenitor cell differentiation (GO:1901532)	8/77	4.97445e-08	5.9034e-06	0	0	15.392	258.838	YAP1;SPI1;LDB1;MYB;LMO2;GATA3;TCF3;GATA1
sympathetic nervous system development (GO:0048485)	5/16	5.35165e-08	6.2067e-06	0	0	46.2963	775.152	TFAP2B;SOX11;GATA3;ASCL1;PHOX2B
heart development (GO:0007507)	10/149	6.9132e-08	7.83957e-06	0	0	9.94283	163.93	FOXC2;MEF2C;MEF2B;SOX17;FOXF1;HAND2;GATA3;ISL1;GATA1;TBX2
epithelium development (GO:0060429)	9/115	8.54161e-08	9.47561e-06	0	0	11.5942	188.704	TRIM71;SOX17;PAX8;SNAI2;SOX11;PPARG;PROX1;GRHL2;TBX2
regulation of neuron differentiation (GO:0045664)	8/84	9.9065e-08	1.05318e-05	0	0	14.1093	227.548	SOX2;NEUROD1;MEF2C;ZEB1;SOX11;TCF3;ASCL1;FGFR1
positive regulation of muscle cell differentiation (GO:0051149)	6/34	9.73851e-08	1.05735e-05	0	0	26.1438	422.081	MYOG;MEF2C;CDH2;MYOD1;TCF3;MYF5
positive regulation of protein phosphorylation (GO:0001934)	15/412	1.28372e-07	1.3369e-05	0	0	5.39374	85.5897	PDGFRB;PDGFRA;FLT3;ITGB3;LPAR1;EFNA5;GATA1;EGFR;SOX2;CCND3;CCND2;CCND1;ERBB2;RAPGEF2;FGFR1
regulation of cell differentiation (GO:0045595)	9/121	1.32622e-07	1.35354e-05	0	0	11.0193	174.499	NEUROD1;TFAP2A;TFAP2B;CDK6;BCL6;TRPS1;SNAI2;ISL1;FGFR1
regulation of muscle cell differentiation (GO:0051147)	6/36	1.39489e-07	1.39571e-05	0	0	24.6914	389.76	MYOG;MEF2C;CDH2;MYOD1;TCF3;MYF5
negative regulation of cell proliferation (GO:0008285)	14/363	1.71959e-07	1.65567e-05	0	0	5.7137	88.9967	TFAP2A;MYOG;TFAP2B;SOX11;GATA3;PROX1;SOX2;CDK6;DUSP10;MYC;HNF4A;RAPGEF2;PPARG;PIM2
positive regulation of phosphorylation (GO:0042327)	11/208	1.71561e-07	1.68361e-05	0	0	7.83476	122.052	PDGFRB;PDGFRA;CCND3;CCND2;CCND1;FLT3;ITGB3;ERBB2;EFNA5;EGFR;FGFR1
dopaminergic neuron differentiation (GO:0071542)	5/20	1.8588e-07	1.75657e-05	0	0	37.037	574.006	FOXA1;OTX2;PHOX2B;PHOX2A;FOXA2
negative regulation of response to stimulus (GO:0048585)	9/127	2.01088e-07	1.86573e-05	0	0	10.4987	161.885	PDGFRB;PDGFRA;CDK6;FLT3;ERBB2;ESR1;EGFR;FGFR1;FOXA2
regulation of insulin secretion (GO:0050796)	8/98	3.30412e-07	3.01088e-05	0	0	12.0937	180.474	NEUROD1;TFAP2B;IRS1;HNF4A;IRS2;EFNA5;ISL1;FOXA2
cardiac ventricle morphogenesis (GO:0003208)	6/43	4.20014e-07	3.57222e-05	0	0	20.6718	303.524	MEF2C;FOXF1;SOX11;GATA3;PROX1;ISL1
regulation of kinase activity (GO:0043549)	8/101	4.17199e-07	3.60842e-05	0	0	11.7345	172.376	PDGFRB;PDGFRA;LDB1;FLT3;ERBB2;IRS2;EGFR;FGFR1
regulation of phospholipase C activity (GO:1900274)	4/10	4.03982e-07	3.6167e-05	0	0	59.2593	872.409	PDGFRB;PDGFRA;ESR1;FGFR1
MAPK cascade (GO:0000165)	12/278	4.16031e-07	3.66036e-05	0	0	6.39488	93.9569	PDGFRB;KLB;PDGFRA;MEF2C;IRS1;MYC;ERBB2;RAPGEF2;IRS2;ITGAV;EGFR;FGFR1
nervous system development (GO:0007399)	15/455	4.56594e-07	3.81967e-05	0	0	4.884	71.3039	TRIM71;NCKAP1;MBNL1;MEF2C;BCL11B;PROX1;EFNA5;ASCL1;GRHL2;PHOX2B;NEUROD1;ZEB2;CDH2;PAX8;FGFR1
G1/S transition of mitotic cell cycle (GO:0000082)	8/105	5.62732e-07	4.63164e-05	0	0	11.2875	162.432	TRIM71;CDK6;CCND1;CCNE2;CCNE1;GFI1;MYC;PIM2
circulatory system development (GO:0072359)	8/109	7.49639e-07	6.07208e-05	0	0	10.8733	153.353	FOXC2;MEF2C;MEF2B;FOXF1;HAND2;GATA3;ISL1;GATA1
regulation of transcription regulatory region DNA binding (GO:2000677)	5/26	7.6342e-07	6.08708e-05	0	0	28.49	401.295	NEUROD1;HAND2;SOX11;GATA3;GATA1
negative regulation of cell differentiation (GO:0045596)	9/150	8.2598e-07	6.48458e-05	0	0	8.88889	124.504	FOXA1;CDK6;ITGB3;SNAI2;PPARG;ITGAV;GATA3;EGFR;FOXA2
positive regulation of skeletal muscle tissue development (GO:0048643)	4/12	9.4231e-07	7.17702e-05	0	0	49.3827	685.182	MYOG;MEF2C;MYOD1;MYF5
regulation of myoblast fusion (GO:1901739)	4/12	9.4231e-07	7.28577e-05	0	0	49.3827	685.182	MYOG;MYOD1;CFLAR;MYF5
positive regulation of cell cycle (GO:0045787)	7/82	1.36208e-06	9.92955e-05	0	0	12.6468	170.814	FOXA1;CCND3;CCND2;CCND1;MDM2;PROX1;PHOX2B
skeletal muscle organ development (GO:0060538)	5/29	1.35602e-06	0.000100286	0	0	25.5428	345.108	MYOG;MEF2C;MYOD1;CFLAR;MYF5
positive regulation of cellular biosynthetic process (GO:0031328)	9/159	1.34484e-06	0.000100922	0	0	8.38574	113.369	PDGFRB;PDGFRA;ZEB2;LDB1;IRS1;MYC;ERBB2;IRS2;EGFR
response to estradiol (GO:0032355)	5/30	1.61843e-06	0.000114706	0	0	24.6914	329.236	FOXA1;MYOG;MYOD1;ESR1;EGFR
positive regulation of cyclin-dependent protein serine/threonine kinase activity (GO:0045737)	5/30	1.61843e-06	0.000116322	0	0	24.6914	329.236	CCND3;CCND2;CCND1;PROX1;EGFR
cell morphogenesis involved in differentiation (GO:0000904)	6/54	1.67441e-06	0.000117048	0	0	16.4609	218.931	MEF2C;ITGB3;ITGAV;PROX1;GRHL2;FERMT2
gliogenesis (GO:0042063)	4/14	1.88568e-06	0.000128302	0	0	42.328	557.935	CDK6;CDH2;NFIB;PHOX2B
positive regulation of myoblast differentiation (GO:0045663)	4/14	1.88568e-06	0.000130036	0	0	42.328	557.935	MYOG;MEF2C;MYOD1;MYF5
negative regulation of multicellular organismal process (GO:0051241)	8/125	2.12047e-06	0.000142378	0	0	9.48148	123.865	FOXA1;MEF2C;DUSP10;NFIB;GATA3;GRHL2;EGFR;FOXA2
central nervous system development (GO:0007417)	10/217	2.22275e-06	0.000147308	0	0	6.8271	88.8668	NCKAP1;CDH2;PAX8;TBR1;SOX11;PROX1;SOX10;GRHL2;FGFR1;AFF2
digestive tract morphogenesis (GO:0048546)	4/15	2.55795e-06	0.000167349	0	0	39.5062	508.694	PDGFRA;SOX17;FOXF1;SOX11
embryonic organ morphogenesis (GO:0048562)	5/33	2.65198e-06	0.000171304	0	0	22.4467	288.22	NEUROD1;PDGFRA;SOX17;FOXF1;SOX11
cell cycle G1/S phase transition (GO:0044843)	7/92	2.96792e-06	0.000189316	0	0	11.2721	143.468	TRIM71;CDK6;CCND1;CCNE2;CCNE1;MYC;PIM2
positive regulation of cell development (GO:0010720)	5/34	3.09243e-06	0.000194823	0	0	21.7865	276.395	MYOG;MYOD1;SOX11;PROX1;MYF5
positive regulation of DNA-templated transcription, initiation (GO:2000144)	4/16	3.39277e-06	0.00020611	0	0	37.037	466.439	FOSL1;MITF;HNF1B;HNF1A
aorta morphogenesis (GO:0035909)	4/16	3.39277e-06	0.000208594	0	0	37.037	466.439	PDGFRB;TFAP2B;PROX1;TBX2
neural tube development (GO:0021915)	4/16	3.39277e-06	0.000211138	0	0	37.037	466.439	TRIM71;SOX11;PROX1;GRHL2
positive regulation of transferase activity (GO:0051347)	8/137	4.21097e-06	0.000241445	0	0	8.65099	107.08	PDGFRB;PDGFRA;FLT3;MYC;ERBB2;GRHL2;EGFR;FGFR1
regulation of signal transduction (GO:0009966)	10/233	4.19438e-06	0.000243226	0	0	6.35829	78.7269	PDGFRB;PDGFRA;FLT3;GFI1;ERBB2;OTX2;GATA3;ESR1;EGFR;FGFR1
carbohydrate homeostasis (GO:0033500)	6/63	4.19142e-06	0.000245848	0	0	14.1093	174.709	NEUROD1;TFAP2B;IRS1;HNF4A;PPARG;HNF1A
kidney development (GO:0001822)	6/63	4.19142e-06	0.000248707	0	0	14.1093	174.709	TFAP2A;TFAP2B;PAX8;HNF1B;PROX1;GATA3
muscle cell differentiation (GO:0042692)	5/36	4.14464e-06	0.000248825	0	0	20.5761	255.014	MYOG;MBNL1;MEF2C;MYOD1;MYF5
negative regulation of epithelial cell proliferation (GO:0050680)	6/66	5.51284e-06	0.000309143	0	0	13.468	163.077	SOX2;DUSP10;CDK6;NFIB;SNAI2;GATA3
positive regulation of macromolecule biosynthetic process (GO:0010557)	8/142	5.49442e-06	0.000311534	0	0	8.34637	101.089	PDGFRB;PDGFRA;LDB1;IRS1;MYC;ERBB2;IRS2;EGFR
regulation of cellular macromolecule biosynthetic process (GO:2000112)	16/631	5.67172e-06	0.000314595	0	0	3.75653	45.3789	TFAP2B;WWTR1;MEF2C;BCL11B;LDB1;NFATC2;MITF;ESR1;GATA1;SOX2;SOX1;SOX17;MYB;ZNF217;TCF3;VGLL1
negative regulation of receptor biosynthetic process (GO:0010871)	3/6	5.92653e-06	0.000321735	0	0	74.0741	891.561	ITGB3;PPARG;ITGAV
positive regulation of skeletal muscle fiber development (GO:0048743)	3/6	5.92653e-06	0.000325195	0	0	74.0741	891.561	MYOG;MYOD1;MYF5
skeletal muscle tissue development (GO:0007519)	5/39	6.22793e-06	0.000334538	0	0	18.9934	227.663	MYOG;MEF2C;MYOD1;CFLAR;MYF5
regulation of ERK1 and ERK2 cascade (GO:0070372)	10/247	7.0204e-06	0.000373178	0	0	5.9979	71.1752	PDGFRB;DUSP4;PDGFRA;DUSP10;FLT3;HAND2;ERBB2;RAPGEF2;EGFR;FGFR1
positive regulation of phospholipase activity (GO:0010518)	4/19	7.11278e-06	0.000374191	0	0	31.1891	369.703	PDGFRB;PDGFRA;ESR1;FGFR1
cellular response to estradiol stimulus (GO:0071392)	4/20	8.84453e-06	0.000460547	0	0	29.6296	344.762	MYOG;MYOD1;ESR1;EGFR
regulation of cell motility (GO:2000145)	7/109	9.17937e-06	0.000468423	0	0	9.5141	110.35	DOCK10;PARD6B;CDK6;LDB1;ERBB2;GATA3;EGFR
regulation of epithelial cell proliferation (GO:0050678)	6/72	9.17105e-06	0.000472726	0	0	12.3457	143.203	SOX2;DUSP10;CDK6;MYC;ERBB2;EGFR
regulation of skeletal muscle fiber development (GO:0048742)	3/7	1.03202e-05	0.000511301	0	0	63.4921	728.978	MYOG;MYOD1;MYF5
regulation of B cell proliferation (GO:0030888)	5/43	1.01895e-05	0.000514822	0	0	17.2265	198.004	MEF2C;BCL2;NFATC2;IRS2;IKZF3
pri-miRNA transcription from RNA polymerase II promoter (GO:0061614)	3/7	1.03202e-05	0.000516313	0	0	63.4921	728.978	FOSL1;SPI1;PPARG
glucose homeostasis (GO:0042593)	6/74	1.07547e-05	0.000527704	0	0	12.012	137.419	NEUROD1;TFAP2B;IRS1;HNF4A;PPARG;HNF1A
positive regulation of kinase activity (GO:0033674)	7/113	1.16346e-05	0.000565443	0	0	9.17732	104.268	PDGFRB;PDGFRA;FLT3;ERBB2;RAPGEF2;EGFR;FGFR1
negative regulation of extrinsic apoptotic signaling pathway (GO:2001237)	6/76	1.25527e-05	0.000604304	0	0	11.6959	131.995	TNFSF10;BCL2;SNAI2;ITGAV;CFLAR;GATA1
negative regulation of cell communication (GO:0010648)	6/78	1.45861e-05	0.000695636	0	0	11.396	126.9	PDGFRB;PDGFRA;FLT3;ERBB2;EGFR;FGFR1
regulation of nucleic acid-templated transcription (GO:1903506)	15/607	1.53547e-05	0.000725509	0	0	3.66099	40.5788	TFAP2B;WWTR1;MEF2C;BCL11B;LDB1;NFATC2;MITF;ESR1;SOX2;SOX1;SOX17;MYB;ZNF217;TCF3;VGLL1
negative regulation of cellular process (GO:0048523)	14/534	1.5633e-05	0.000731883	0	0	3.88403	42.9812	TFAP2A;MYOG;TFAP2B;SOX11;GATA3;PROX1;CDK6;SOX17;BCL6;MYC;HNF4A;BCL2;RAPGEF2;PIM2
aorta development (GO:0035904)	3/8	1.64307e-05	0.000762237	0	0	55.5556	612.02	PDGFRB;TFAP2B;TBX2
regulation of cell cycle arrest (GO:0071156)	5/48	1.76421e-05	0.000811059	0	0	15.4321	168.908	NEUROD1;MYOG;CCND1;MDM2;PHOX2B
negative regulation of signaling (GO:0023057)	6/83	2.08518e-05	0.000950059	0	0	10.7095	115.428	PDGFRB;PDGFRA;FLT3;ERBB2;EGFR;FGFR1
positive regulation of phosphatidylinositol 3-kinase activity (GO:0043552)	4/25	2.24958e-05	0.0010159	0	0	23.7037	253.681	PDGFRB;PDGFRA;IRS1;FLT3
negative regulation of signal transduction (GO:0009968)	10/283	2.28366e-05	0.00102224	0	0	5.23492	55.9463	PDGFRB;PDGFRA;IRS1;FLT3;ERBB2;BCL2;SNAI2;GATA3;EGFR;FGFR1
peptidyl-tyrosine modification (GO:0018212)	5/51	2.38135e-05	0.0010567	0	0	14.5243	154.615	PDGFRB;PDGFRA;FLT3;EGFR;FGFR1
positive regulation of leukocyte apoptotic process (GO:2000108)	3/9	2.45244e-05	0.00106964	0	0	49.3827	524.239	MEF2C;RAPGEF2;PIK3CD
embryonic digestive tract morphogenesis (GO:0048557)	3/9	2.45244e-05	0.00107886	0	0	49.3827	524.239	PDGFRA;FOXF1;SOX11
response to gamma radiation (GO:0010332)	4/26	2.64472e-05	0.00113412	0	0	22.792	240.236	YAP1;MYC;MDM2;TP63
positive regulation of cyclin-dependent protein kinase activity (GO:1904031)	4/26	2.64472e-05	0.00114373	0	0	22.792	240.236	CCND3;CCND2;CCND1;PROX1
regulation of macromolecule metabolic process (GO:0060255)	7/129	2.75367e-05	0.00116132	0	0	8.03905	84.4099	SOX2;CDK6;MYC;PROX1;ASCL1;PHOX2B;AFF2
positive regulation of MAPK cascade (GO:0043410)	10/289	2.73146e-05	0.00116155	0	0	5.12623	53.8669	PDGFRB;SOX2;PDGFRA;FLT3;HAND2;ERBB2;LPAR1;RAPGEF2;EGFR;FGFR1
regulation of neuron apoptotic process (GO:0043523)	6/89	3.10587e-05	0.00128856	0	0	9.98752	103.667	TFAP2A;TFAP2B;MEF2C;BCL2;ISL1;TP63
positive regulation of lipid kinase activity (GO:0090218)	4/27	3.08847e-05	0.00129184	0	0	21.9479	227.934	PDGFRB;PDGFRA;IRS1;FLT3
positive regulation of phospholipid metabolic process (GO:1903727)	4/28	3.58441e-05	0.0014751	0	0	21.164	216.642	PDGFRB;PDGFRA;FLT3;IRS1
cellular response to organic cyclic compound (GO:0071407)	7/135	3.68831e-05	0.00150572	0	0	7.68176	78.4135	MYOG;MEF2C;TIPARP;MYOD1;RAPGEF2;ESR1;EGFR
regulation of myoblast differentiation (GO:0045661)	4/29	4.13623e-05	0.00166198	0	0	20.4342	206.246	MYOG;MEF2C;MYOD1;MYF5
regulation of embryonic development (GO:0045995)	4/29	4.13623e-05	0.00167517	0	0	20.4342	206.246	SOX17;CDX2;OTX2;FOXA2
positive regulation of apoptotic process (GO:0043065)	10/307	4.55413e-05	0.00181561	0	0	4.82567	48.2417	TFAP2A;NEUROD1;FOXA1;TFAP2B;BCL6;BCL2A1;MYC;TNFSF10;TP63;SPDEF
positive regulation of myoblast fusion (GO:1901741)	3/11	4.76983e-05	0.00183011	0	0	40.404	402.045	MYOG;MYOD1;MYF5
positive regulation of B cell proliferation (GO:0030890)	4/30	4.74768e-05	0.00183541	0	0	19.7531	196.647	MEF2C;BCL2;NFATC2;IRS2
artery morphogenesis (GO:0048844)	4/30	4.74768e-05	0.00184942	0	0	19.7531	196.647	PDGFRB;TFAP2B;FOXF1;TBX2
phosphatidylinositol 3-kinase signaling (GO:0014065)	4/30	4.74768e-05	0.00186365	0	0	19.7531	196.647	IRS1;ERBB2;PIK3CD;GATA3
regulation of intracellular estrogen receptor signaling pathway (GO:0033146)	4/30	4.74768e-05	0.00187809	0	0	19.7531	196.647	YAP1;FOXA1;ESR1;ISL1
skeletal system morphogenesis (GO:0048705)	4/31	5.42261e-05	0.00206504	0	0	19.1159	187.763	TFAP2A;PDGFRA;SOX11;FGFR1
regulation of erythrocyte differentiation (GO:0045646)	4/32	6.16496e-05	0.00233035	0	0	18.5185	179.519	SPI1;CDK6;LDB1;GATA1
regulation of vascular endothelial cell proliferation (GO:1905562)	3/12	6.32838e-05	0.00234012	0	0	37.037	358.07	MEF2C;PPARG;FGFR1
cellular response to cytokine stimulus (GO:0071345)	12/456	6.28021e-05	0.00235646	0	0	3.89864	37.7213	SOX2;ZEB1;CCND1;BCL6;IRF4;FLT3;MYC;BCL2;IRF8;PIK3CD;GATA3;GAB2
skeletal muscle cell differentiation (GO:0035914)	3/12	6.32838e-05	0.0023572	0	0	37.037	358.07	MYOG;MYOD1;MYF5
positive regulation of ERK1 and ERK2 cascade (GO:0070374)	8/201	6.74208e-05	0.00247517	0	0	5.89644	56.6327	PDGFRB;PDGFRA;FLT3;HAND2;ERBB2;RAPGEF2;EGFR;FGFR1
regulation of phosphatidylinositol 3-kinase activity (GO:0043551)	4/33	6.97872e-05	0.00254374	0	0	17.9574	171.853	PDGFRB;PDGFRA;IRS1;FLT3
regulation of MAPK cascade (GO:0043408)	8/203	7.22635e-05	0.00261532	0	0	5.83835	55.6698	PDGFRB;SOX2;PDGFRA;FLT3;ERBB2;LPAR1;EGFR;FGFR1
positive regulation of DNA binding (GO:0043388)	4/34	7.86799e-05	0.00280772	0	0	17.4292	164.708	NEUROD1;HAND2;PPARG;GATA3
negative regulation of cellular metabolic process (GO:0031324)	4/34	7.86799e-05	0.00282749	0	0	17.4292	164.708	TFAP2A;ITGB3;ITGAV;PPARG
leukocyte differentiation (GO:0002521)	3/13	8.18629e-05	0.00284181	0	0	34.188	321.725	BATF3;FLT3;IKZF1
regulation of production of miRNAs involved in gene silencing by miRNA (GO:1903798)	3/13	8.18629e-05	0.00286128	0	0	34.188	321.725	MYCN;ESR1;EGFR
regulation of macromolecule biosynthetic process (GO:0010556)	3/13	8.18629e-05	0.00288101	0	0	34.188	321.725	IGF2BP1;MITF;GATA3
protein phosphorylation (GO:0006468)	12/470	8.37076e-05	0.00288622	0	0	3.78251	35.5108	PDGFRB;PDGFRA;CDK6;CCNE1;FLT3;MYOD1;ERBB2;PIK3CD;ERG;PIM2;EGFR;FGFR1
negative regulation of macrophage derived foam cell differentiation (GO:0010745)	3/13	8.18629e-05	0.00290102	0	0	34.188	321.725	ITGB3;PPARG;ITGAV
positive regulation of epithelial cell proliferation (GO:0050679)	6/107	8.74805e-05	0.00299606	0	0	8.30737	77.6249	MYC;ITGB3;ERBB2;SOX11;PROX1;EGFR
regulation of cyclin-dependent protein serine/threonine kinase activity (GO:0000079)	5/67	8.98037e-05	0.00305512	0	0	11.0558	103.017	CCND3;CCND2;CCND1;CCNE2;PROX1
cytokine-mediated signaling pathway (GO:0019221)	14/633	9.86645e-05	0.00333434	0	0	3.27658	30.2225	IRS1;FLT3;PIK3CD;IRS2;GATA3;GAB2;SOX2;ZEB1;CCND1;BCL6;IRF4;MYC;BCL2;IRF8
pancreas development (GO:0031016)	3/14	0.000103675	0.00345787	0	0	31.746	291.246	FOXF1;PROX1;ISL1
regulation of osteoblast differentiation (GO:0045667)	5/69	0.000103383	0.00347081	0	0	10.7354	98.5193	MEF2C;CDK6;SNAI2;SOX11;TP63
positive regulation of endothelial cell migration (GO:0010595)	5/70	0.000110737	0.00366942	0	0	10.582	96.3847	FOXC2;ITGB3;PROX1;GATA3;FGFR1
positive regulation of developmental process (GO:0051094)	6/113	0.00011833	0.00389572	0	0	7.86627	71.1271	NEUROD1;HAND2;SOX11;OTX2;ISL1;FOXA2
positive regulation of protein modification process (GO:0031401)	7/163	0.000121329	0.00396886	0	0	6.36219	57.3679	CCND3;CCND2;CCND1;ITGB3;ERBB2;EFNA5;EGFR
positive regulation of syncytium formation by plasma membrane fusion (GO:0060143)	3/15	0.000128954	0.00413871	0	0	29.6296	265.364	MYOG;MYOD1;MYF5
vasculature development (GO:0001944)	3/15	0.000128954	0.0041649	0	0	29.6296	265.364	PDGFRB;PDGFRA;FOXF1
neural crest cell differentiation (GO:0014033)	3/15	0.000128954	0.00419143	0	0	29.6296	265.364	MEF2C;SNAI2;SOX11
regulation of RNA metabolic process (GO:0051252)	4/39	0.000135947	0.00428233	0	0	15.1947	135.282	MBNL1;MYOD1;MITF;AFF2
lymphocyte differentiation (GO:0030098)	5/73	0.000135225	0.00428604	0	0	10.1471	90.3965	FLT3;PIK3CD;IKZF1;HNF1A;TCF3
B cell activation (GO:0042113)	5/73	0.000135225	0.00431283	0	0	10.1471	90.3965	MEF2C;FLT3;BCL2;PIK3CD;TCF3
neuron migration (GO:0001764)	4/40	0.000150266	0.00467565	0	0	14.8148	130.416	MEF2C;RAPGEF2;PHOX2B;FGFR1
regulation of cellular localization (GO:0060341)	4/40	0.000150266	0.00470434	0	0	14.8148	130.416	PARD6B;MEF2C;EFNA5;FOXA2
negative regulation of lipid storage (GO:0010888)	3/16	0.000157931	0.0047407	0	0	27.7778	243.149	ITGB3;PPARG;ITGAV
positive regulation of myotube differentiation (GO:0010831)	3/16	0.000157931	0.00476875	0	0	27.7778	243.149	MYOG;MYOD1;MYF5
negative regulation of steroid biosynthetic process (GO:0010894)	3/16	0.000157931	0.00479714	0	0	27.7778	243.149	GFI1;SNAI2;PROX1
mRNA transcription from RNA polymerase II promoter (GO:0042789)	3/16	0.000157931	0.00482586	0	0	27.7778	243.149	MYOG;SOX17;LMO2
regulation of protein homodimerization activity (GO:0043496)	3/16	0.000157931	0.00485494	0	0	27.7778	243.149	MEF2C;BCL2;ISL1
brain development (GO:0007420)	6/119	0.000157248	0.00486325	0	0	7.46965	65.4169	CDH2;RAPGEF2;TBR1;PROX1;GRHL2;AFF2
positive regulation of striated muscle cell differentiation (GO:0051155)	3/17	0.000190827	0.0055965	0	0	26.1438	223.899	MYOG;MEF2C;PROX1
protein autophosphorylation (GO:0046777)	7/175	0.000188294	0.00561908	0	0	5.92593	50.8297	PDGFRB;PDGFRA;FLT3;ERBB2;PIM2;EGFR;FGFR1
positive regulation of transcription initiation from RNA polymerase II promoter (GO:0060261)	3/17	0.000190827	0.00562885	0	0	26.1438	223.899	HNF1B;HNF1A;ESR1
cardiac myofibril assembly (GO:0055003)	3/17	0.000190827	0.00566158	0	0	26.1438	223.899	PDGFRB;PDGFRA;PROX1
negative regulation of macromolecule metabolic process (GO:0010605)	6/124	0.00019687	0.00570812	0	0	7.16846	61.1682	MEF2C;MYCN;TIPARP;HAND2;SOX11;ESR1
peptidyl-tyrosine phosphorylation (GO:0018108)	5/79	0.000196448	0.00572843	0	0	9.37647	80.0292	PDGFRB;PDGFRA;FLT3;EGFR;FGFR1
digestive tract development (GO:0048565)	4/43	0.000199762	0.00575924	0	0	13.7812	117.394	CDX2;FOXF1;GATA3;GATA1
regulation of phosphatidylinositol 3-kinase signaling (GO:0014066)	5/80	0.00020842	0.00597509	0	0	9.25926	78.4811	PDGFRB;PDGFRA;FLT3;EGFR;FGFR1
regulation of anatomical structure morphogenesis (GO:0022603)	5/82	0.000234023	0.00667161	0	0	9.03342	75.5203	MEF2C;CDX2;BCL6;ERBB2;EFNA5
regulation of catenin import into nucleus (GO:0035412)	3/19	0.000269255	0.00750825	0	0	23.3918	192.277	WWTR1;SNAI2;EGFR
positive regulation of transcription regulatory region DNA binding (GO:2000679)	3/19	0.000269255	0.0075495	0	0	23.3918	192.277	NEUROD1;HAND2;GATA3
extrinsic apoptotic signaling pathway in absence of ligand (GO:0097192)	3/19	0.000269255	0.00759121	0	0	23.3918	192.277	BCL2A1;BCL2;ITGAV
endocardial cushion development (GO:0003197)	3/19	0.000269255	0.00763338	0	0	23.3918	192.277	FOXF1;ISL1;TBX2
negative regulation of cellular biosynthetic process (GO:0031327)	4/47	0.000282757	0.00784189	0	0	12.6084	103.022	GFI1;RAPGEF2;SNAI2;PROX1
regulation of cell migration (GO:0030334)	9/316	0.000300187	0.00828031	0	0	4.21941	34.2241	PDGFRB;DOCK10;PDGFRA;PARD6B;DUSP10;LDB1;SNAI2;PIK3CD;EGFR
regulation of MAP kinase activity (GO:0043405)	5/87	0.000308502	0.0084639	0	0	8.51426	68.8274	PDGFRB;FLT3;ERBB2;EGFR;FGFR1
glial cell development (GO:0021782)	3/20	0.00031521	0.00846589	0	0	22.2222	179.162	CDK6;SOX11;SOX10
embryonic digestive tract development (GO:0048566)	3/20	0.00031521	0.00851068	0	0	22.2222	179.162	PDGFRA;FOXF1;SOX11
regulation of regulatory T cell differentiation (GO:0045589)	3/20	0.00031521	0.00855595	0	0	22.2222	179.162	DUSP10;BCL6;NFATC2
ureteric bud morphogenesis (GO:0060675)	3/20	0.00031521	0.0086017	0	0	22.2222	179.162	PAX8;MYC;GATA3
embryonic skeletal system morphogenesis (GO:0048704)	3/21	0.000365934	0.009479	0	0	21.164	167.472	TFAP2A;PDGFRA;SOX11
negative regulation of cell cycle arrest (GO:0071157)	3/21	0.000365934	0.00952736	0	0	21.164	167.472	CCND1;MDM2;PHOX2B
neurogenesis (GO:0022008)	4/50	0.000359424	0.00955282	0	0	11.8519	93.9971	NEUROD1;CDK6;BCL11B;ASCL1
mesoderm development (GO:0007498)	3/21	0.000365934	0.00957622	0	0	21.164	167.472	FOXC2;IKZF1;IKZF3
myeloid leukocyte differentiation (GO:0002573)	4/50	0.000359424	0.00960284	0	0	11.8519	93.9971	BATF3;PIK3CD;PPARG;GAB2
mRNA transcription (GO:0009299)	3/21	0.000365934	0.00962558	0	0	21.164	167.472	MYOG;SOX17;LMO2
cellular response to growth factor stimulus (GO:0071363)	6/139	0.0003646	0.00964017	0	0	6.39488	50.6264	MEF2C;ERBB2;SNAI2;RAPGEF2;EGFR;PHOX2B
regulation of protein phosphorylation (GO:0001932)	8/261	0.000401966	0.0103598	0	0	4.54094	35.5063	WWTR1;CCND3;CCND2;CCND1;ITGB3;ERBB2;EFNA5;EGFR
digestive system development (GO:0055123)	3/22	0.000421627	0.0107043	0	0	20.202	156.998	FOXF1;GATA3;GATA1
positive regulation of ossification (GO:0045778)	4/52	0.000418136	0.0107223	0	0	11.396	88.6576	TFAP2A;MEF2C;SOX11;TP63
urogenital system development (GO:0001655)	3/22	0.000421627	0.0107578	0	0	20.202	156.998	PAX8;SOX17;FOXF1
positive regulation of phosphatidylinositol 3-kinase signaling (GO:0014068)	4/53	0.00044992	0.0113661	0	0	11.181	86.1657	PDGFRB;PDGFRA;FLT3;FGFR1
positive regulation of response to stimulus (GO:0048584)	4/54	0.00048339	0.0120329	0	0	10.9739	83.7826	MYCN;MYC;GATA3;EGFR
epithelial cell differentiation (GO:0030855)	5/96	0.000486236	0.012045	0	0	7.71605	58.8643	PPARG;PROX1;GATA3;ASCL1;GRHL2
negative regulation of extrinsic apoptotic signaling pathway in absence of ligand (GO:2001240)	3/23	0.000482485	0.0120692	0	0	19.3237	147.566	BCL2;SNAI2;GATA1
negative regulation of signal transduction in absence of ligand (GO:1901099)	3/23	0.000482485	0.0121287	0	0	19.3237	147.566	BCL2;SNAI2;GATA1
cellular response to oxygen-containing compound (GO:1901701)	8/274	0.000554193	0.0136621	0	0	4.32549	32.4325	MYOG;PDGFRA;MEF2C;GFI1;MYOD1;RAPGEF2;ESR1;EGFR
positive regulation of macromolecule metabolic process (GO:0010604)	8/276	0.000581283	0.014261	0	0	4.29415	31.9926	TFAP2A;MEF2C;MYCN;MYC;HAND2;PIK3CD;MITF;SOX11
regulation of lipid metabolic process (GO:0019216)	5/100	0.000586176	0.0143122	0	0	7.40741	55.1251	IRS1;HNF4A;IRS4;IRS2;PPARG
positive regulation of embryonic development (GO:0040019)	3/25	0.000620453	0.0149348	0	0	17.7778	131.29	OTX2;GATA3;FOXA2
regulation of nervous system development (GO:0051960)	3/25	0.000620453	0.0150056	0	0	17.7778	131.29	YAP1;MEF2C;ASCL1
cellular response to epidermal growth factor stimulus (GO:0071364)	3/25	0.000620453	0.015077	0	0	17.7778	131.29	ERBB2;SNAI2;EGFR
integrin-mediated signaling pathway (GO:0007229)	4/58	0.000635138	0.0152165	0	0	10.2171	75.215	ITGB3;NEDD9;ITGAV;FERMT2
trigeminal nerve development (GO:0021559)	2/6	0.000666449	0.0153886	0	0	49.3827	361.163	TFAP2A;ISL1
response to UV-A (GO:0070141)	2/6	0.000666449	0.0154586	0	0	49.3827	361.163	CCND1;EGFR
pronephros development (GO:0048793)	2/6	0.000666449	0.0155292	0	0	49.3827	361.163	PAX8;HNF1B
cell junction assembly (GO:0034329)	4/59	0.000677795	0.0155801	0	0	10.0439	73.2873	PARD6B;CDH2;GRHL2;FERMT2
positive regulation of intracellular estrogen receptor signaling pathway (GO:0033148)	2/6	0.000666449	0.0156004	0	0	49.3827	361.163	YAP1;FOXA1
cardiac ventricle formation (GO:0003211)	2/6	0.000666449	0.0156723	0	0	49.3827	361.163	MEF2C;SOX11
regulation of skeletal muscle satellite cell proliferation (GO:0014842)	2/6	0.000666449	0.0157449	0	0	49.3827	361.163	MYOG;CFLAR
positive regulation of hormone metabolic process (GO:0032352)	2/6	0.000666449	0.0158181	0	0	49.3827	361.163	PAX8;GATA3
embryonic camera-type eye morphogenesis (GO:0048596)	2/6	0.000666449	0.015892	0	0	49.3827	361.163	TFAP2A;TBX2
B cell receptor signaling pathway (GO:0050853)	5/104	0.000700794	0.015965	0	0	7.12251	51.7329	MEF2C;CD19;BCL2;NFATC2;PIK3CD
response to growth factor (GO:0070848)	3/26	0.000697933	0.0159711	0	0	17.094	124.229	SOX2;MYC;ERBB2
axon guidance (GO:0007411)	6/158	0.000718177	0.0162883	0	0	5.62588	40.7246	NFIB;PIK3CD;IRS2;OTX2;GAB2;EFNA5
muscle organ development (GO:0007517)	4/60	0.000722442	0.0163125	0	0	9.87654	71.4358	MEF2C;MEF2B;MYOD1;MYF5
transcription initiation from RNA polymerase II promoter (GO:0006367)	6/160	0.000766975	0.0171661	0	0	5.55556	39.8503	YAP1;WWTR1;CCND1;HNF4A;PPARG;ESR1
mitotic cell cycle phase transition (GO:0044772)	7/221	0.000766268	0.0172258	0	0	4.69248	33.6637	TRIM71;CDK6;CCND1;CCNE2;CCNE1;MYC;PIM2
regulation of extrinsic apoptotic signaling pathway in absence of ligand (GO:2001239)	3/27	0.000781314	0.017335	0	0	16.4609	117.77	BCL2;SNAI2;GATA1
response to hexose (GO:0009746)	3/27	0.000781314	0.0174107	0	0	16.4609	117.77	NEUROD1;HNF4A;IRS2
axonogenesis (GO:0007409)	7/223	0.000807843	0.017846	0	0	4.65039	33.1161	PARD6B;PIK3CD;IRS2;OTX2;GAB2;EFNA5;ISL1
negative regulation of intrinsic apoptotic signaling pathway (GO:2001243)	4/62	0.000817911	0.0179905	0	0	9.55795	67.9451	BCL2A1;BCL2;MDM2;SNAI2
positive regulation of gastrulation (GO:2000543)	2/7	0.000928902	0.0188103	0	0	42.328	295.514	OTX2;FOXA2
regulation of low-density lipoprotein particle receptor biosynthetic process (GO:0045714)	2/7	0.000928902	0.0188852	0	0	42.328	295.514	ITGB3;ITGAV
regulation of transmembrane receptor protein serine/threonine kinase signaling pathway (GO:0090092)	3/28	0.000870771	0.0189087	0	0	15.873	111.843	WWTR1;TFAP2B;SOX11
neuron fate specification (GO:0048665)	2/7	0.000928902	0.0189608	0	0	42.328	295.514	ASCL1;ISL1
positive regulation of fibroblast proliferation (GO:0048146)	3/28	0.000870771	0.0189895	0	0	15.873	111.843	PDGFRA;CDK6;MYC
regulation of transcription involved in cell fate commitment (GO:0060850)	2/7	0.000928902	0.0190369	0	0	42.328	295.514	PPARG;PROX1
ventricular septum development (GO:0003281)	3/28	0.000870771	0.019071	0	0	15.873	111.843	SOX11;GATA3;PROX1
norepinephrine biosynthetic process (GO:0042421)	2/7	0.000928902	0.0191137	0	0	42.328	295.514	HAND2;GATA3
positive regulation of myeloid cell apoptotic process (GO:0033034)	2/7	0.000928902	0.019191	0	0	42.328	295.514	MEF2C;PIK3CD
regulation of cellular biosynthetic process (GO:0031326)	3/29	0.000966473	0.0192653	0	0	15.3257	106.389	IGF2BP1;MITF;GATA3
negative regulation of platelet-derived growth factor receptor-beta signaling pathway (GO:2000587)	2/7	0.000928902	0.0192691	0	0	42.328	295.514	PDGFRB;PDGFRA
negative regulation of apoptotic signaling pathway (GO:2001234)	4/65	0.000977319	0.0193305	0	0	9.11681	63.1858	BCL2A1;BCL2;ITGAV;CFLAR
respiratory system development (GO:0060541)	3/29	0.000966473	0.0193408	0	0	15.3257	106.389	FOXF1;PROX1;PHOX2B
forebrain neuron differentiation (GO:0021879)	2/7	0.000928902	0.0193477	0	0	42.328	295.514	RAPGEF2;ASCL1
regulation of myeloid cell differentiation (GO:0045637)	4/65	0.000977319	0.0194057	0	0	9.11681	63.1858	MEF2C;SPI1;CDK6;GATA1
lung development (GO:0030324)	3/29	0.000966473	0.019417	0	0	15.3257	106.389	FOXF1;SOX11;PROX1
epithelial cell differentiation involved in kidney development (GO:0035850)	2/7	0.000928902	0.019427	0	0	42.328	295.514	MEF2C;PAX8
regulation of macrophage derived foam cell differentiation (GO:0010743)	3/29	0.000966473	0.0194937	0	0	15.3257	106.389	ITGB3;ITGAV;PPARG
melanocyte differentiation (GO:0030318)	2/7	0.000928902	0.019507	0	0	42.328	295.514	MEF2C;MITF
cellular response to insulin stimulus (GO:0032869)	5/110	0.000903136	0.0195284	0	0	6.73401	47.2029	FOXC2;IRS1;IRS4;IRS2;PPARG
negative regulation of B cell apoptotic process (GO:0002903)	2/7	0.000928902	0.0195876	0	0	42.328	295.514	BCL6;IRS2
positive regulation of fatty acid beta-oxidation (GO:0032000)	2/7	0.000928902	0.0196688	0	0	42.328	295.514	IRS1;IRS2
smooth muscle cell migration (GO:0014909)	2/7	0.000928902	0.0197508	0	0	42.328	295.514	PDGFRB;ITGB3
venous blood vessel development (GO:0060841)	2/7	0.000928902	0.0198334	0	0	42.328	295.514	FOXF1;PROX1
negative regulation of neuron differentiation (GO:0045665)	4/64	0.000921954	0.0198512	0	0	9.25926	64.7131	SOX2;GFI1;LPAR1;ASCL1
regulation of vitamin D biosynthetic process (GO:0060556)	2/7	0.000928902	0.0199168	0	0	42.328	295.514	GFI1;SNAI2
negative regulation of stress-activated MAPK cascade (GO:0032873)	3/30	0.00106858	0.021054	0	0	14.8148	101.354	DUSP10;MECOM;MYC
insulin receptor signaling pathway (GO:0008286)	4/67	0.00109499	0.0214913	0	0	8.84467	60.2941	FOXC2;IRS1;IRS4;IRS2
positive regulation of regulatory T cell differentiation (GO:0045591)	2/8	0.00123306	0.0234788	0	0	37.037	248.084	DUSP10;BCL6
lung epithelium development (GO:0060428)	2/8	0.00123306	0.0235667	0	0	37.037	248.084	ASCL1;GRHL2
positive regulation of metanephros development (GO:0072216)	2/8	0.00123306	0.0236553	0	0	37.037	248.084	PAX8;MYC
positive regulation of production of miRNAs involved in gene silencing by miRNA (GO:1903800)	2/8	0.00123306	0.0237446	0	0	37.037	248.084	MYCN;EGFR
regulation of endothelial cell migration (GO:0010594)	4/69	0.00122227	0.0238062	0	0	8.5883	57.6021	FOXC2;ITGB3;PROX1;GATA3
regulation of lipid transport (GO:0032368)	2/8	0.00123306	0.0238345	0	0	37.037	248.084	ITGB3;ITGAV
response to organic cyclic compound (GO:0014070)	4/69	0.00122227	0.0238974	0	0	8.5883	57.6021	FOXA1;TIPARP;BCL2;ESR1
cell migration involved in heart development (GO:0060973)	2/8	0.00123306	0.0239251	0	0	37.037	248.084	PDGFRB;SNAI2
positive regulation of T cell differentiation (GO:0045582)	3/32	0.00129268	0.0243414	0	0	13.8889	92.3756	DUSP10;BCL6;GATA3
substrate adhesion-dependent cell spreading (GO:0034446)	3/32	0.00129268	0.0244316	0	0	13.8889	92.3756	ITGB3;ITGAV;FERMT2
central nervous system neuron differentiation (GO:0021953)	3/32	0.00129268	0.0245224	0	0	13.8889	92.3756	PROX1;ISL1;PHOX2B
macromolecular complex assembly (GO:0065003)	5/120	0.00133292	0.0249153	0	0	6.17284	40.8666	YAP1;PARD6B;MDM2;MITF;OTX2
cellular response to lipid (GO:0071396)	6/178	0.00133057	0.0249628	0	0	4.99376	33.0694	MYOG;MEF2C;GFI1;MYOD1;ESR1;EGFR
positive regulation of lymphocyte proliferation (GO:0050671)	4/71	0.00135955	0.0253204	0	0	8.34637	55.0911	MEF2C;BCL2;NFATC2;IRS2
platelet aggregation (GO:0070527)	3/33	0.00141496	0.0261615	0	0	13.468	88.3589	PDGFRA;ITGB3;GATA1
regulation of T cell differentiation (GO:0045580)	3/33	0.00141496	0.0262566	0	0	13.468	88.3589	NFATC2;PRDM1;GATA3
regulation of peptide hormone secretion (GO:0090276)	4/73	0.00150726	0.0277673	0	0	8.11771	52.7445	NEUROD1;TFAP2B;PAX8;HNF4A
sympathetic ganglion development (GO:0061549)	2/9	0.00157836	0.0279666	0	0	32.9218	212.391	ASCL1;PHOX2B
positive regulation of epithelial cell migration (GO:0010634)	4/74	0.00158514	0.0279896	0	0	8.00801	51.6283	FOXC2;ITGB3;PROX1;GATA3
regulation of nephron tubule epithelial cell differentiation (GO:0072182)	2/9	0.00157836	0.028064	0	0	32.9218	212.391	PAX8;GATA3
columnar/cuboidal epithelial cell differentiation (GO:0002065)	2/9	0.00157836	0.0281621	0	0	32.9218	212.391	CDX2;SOX11
embryonic limb morphogenesis (GO:0030326)	3/34	0.00154428	0.0282454	0	0	13.0719	84.6169	TFAP2A;MBNL1;TBX2
negative regulation of lipid localization (GO:1905953)	2/9	0.00157836	0.028261	0	0	32.9218	212.391	ITGB3;ITGAV
epithelial tube morphogenesis (GO:0060562)	3/34	0.00154428	0.028347	0	0	13.0719	84.6169	MEF2C;SOX17;GATA3
B cell homeostasis (GO:0001782)	2/9	0.00157836	0.0283605	0	0	32.9218	212.391	DOCK10;MEF2C
regulation of platelet-derived growth factor receptor-beta signaling pathway (GO:2000586)	2/9	0.00157836	0.0284607	0	0	32.9218	212.391	PDGFRB;PDGFRA
negative regulation of catenin import into nucleus (GO:0035414)	2/9	0.00157836	0.0285616	0	0	32.9218	212.391	WWTR1;SNAI2
regulation of cell-cell adhesion mediated by cadherin (GO:2000047)	2/9	0.00157836	0.0286632	0	0	32.9218	212.391	FOXA1;FOXA2
negative regulation of lymphocyte apoptotic process (GO:0070229)	2/9	0.00157836	0.0287656	0	0	32.9218	212.391	BCL6;IRS2
gland development (GO:0048732)	4/75	0.00166579	0.0292114	0	0	7.90123	50.5478	SOX2;PAX8;HAND2;PROX1
DNA-templated transcription, initiation (GO:0006352)	6/186	0.00166427	0.0292854	0	0	4.77897	30.5776	YAP1;WWTR1;CCND1;HNF4A;PPARG;ESR1
positive regulation of osteoblast differentiation (GO:0045669)	3/35	0.00168078	0.0293733	0	0	12.6984	81.1238	MEF2C;SOX11;TP63
nucleic acid-templated transcription (GO:0097659)	4/76	0.00174924	0.0304655	0	0	7.79727	49.5015	LDB1;PAX8;TCF3;ESR1
cellular response to DNA damage stimulus (GO:0006974)	8/329	0.00179084	0.0310838	0	0	3.60239	22.7854	YAP1;CCND1;BCL6;BCL2A1;IRF4;MYC;BCL2;NFATC2
heart looping (GO:0001947)	3/36	0.00182458	0.0313497	0	0	12.3457	77.8568	MEF2C;SOX17;TBX2
endoderm formation (GO:0001706)	3/36	0.00182458	0.0314556	0	0	12.3457	77.8568	DUSP4;SOX17;ITGAV
lymphocyte proliferation (GO:0046651)	3/36	0.00182458	0.0315622	0	0	12.3457	77.8568	MEF2C;FLT3;BCL2
regulation of fatty acid beta-oxidation (GO:0031998)	2/10	0.00196424	0.0322299	0	0	29.6296	184.671	IRS1;IRS2
forelimb morphogenesis (GO:0035136)	2/10	0.00196424	0.0323339	0	0	29.6296	184.671	TFAP2A;TFAP2B
G1 DNA damage checkpoint (GO:0044783)	2/10	0.00196424	0.0324385	0	0	29.6296	184.671	CCND1;TP63
negative regulation of gene silencing by miRNA (GO:0060965)	2/10	0.00196424	0.0325438	0	0	29.6296	184.671	PPARG;ESR1
mitotic G1 DNA damage checkpoint (GO:0031571)	2/10	0.00196424	0.0326498	0	0	29.6296	184.671	CCND1;TP63
mitotic G1/S transition checkpoint (GO:0044819)	2/10	0.00196424	0.0327565	0	0	29.6296	184.671	CCND1;TP63
positive regulation of interleukin-13 production (GO:0032736)	2/10	0.00196424	0.0328639	0	0	29.6296	184.671	IRF4;GATA3
positive regulation of intracellular steroid hormone receptor signaling pathway (GO:0033145)	2/10	0.00196424	0.032972	0	0	29.6296	184.671	YAP1;FOXA1
regulation of DNA-templated transcription, initiation (GO:2000142)	2/10	0.00196424	0.0330809	0	0	29.6296	184.671	FOSL1;MITF
mesenchymal to epithelial transition (GO:0060231)	2/10	0.00196424	0.0331904	0	0	29.6296	184.671	PAX8;GATA3
negative regulation of embryonic development (GO:0045992)	2/10	0.00196424	0.0333007	0	0	29.6296	184.671	GATA3;TBX2
cellular response to thyroid hormone stimulus (GO:0097067)	2/10	0.00196424	0.0334117	0	0	29.6296	184.671	LMO2;GATA1
ganglion development (GO:0061548)	2/10	0.00196424	0.0335234	0	0	29.6296	184.671	ASCL1;PHOX2B
regulation of B cell apoptotic process (GO:0002902)	2/10	0.00196424	0.0336359	0	0	29.6296	184.671	BCL6;IRS2
cellular response to hormone stimulus (GO:0032870)	4/80	0.00211213	0.0345456	0	0	7.40741	45.63	MEF2C;PAX8;LMO2;GATA1
chemical homeostasis (GO:0048878)	3/38	0.00213469	0.034582	0	0	11.6959	71.9232	HNF4A;IRS2;PPARG
regulation of ossification (GO:0030278)	3/38	0.00213469	0.0346921	0	0	11.6959	71.9232	MEF2C;SNAI2;SOX11
homotypic cell-cell adhesion (GO:0034109)	3/38	0.00213469	0.034803	0	0	11.6959	71.9232	PDGFRA;ITGB3;GATA1
regulation of programmed cell death (GO:0043067)	7/268	0.00231675	0.0372945	0	0	3.86954	23.4788	BCL6;PAX8;MECOM;FLT3;CFLAR;IKZF3;TP63
positive regulation of DNA metabolic process (GO:0051054)	4/82	0.00231173	0.0373315	0	0	7.22674	43.8646	PDGFRB;PDGFRA;MYC;EGFR
response to thyroid hormone (GO:0097066)	2/11	0.00239014	0.0379965	0	0	26.936	162.597	LMO2;GATA1
positive regulation of glucose metabolic process (GO:0010907)	2/11	0.00239014	0.0381152	0	0	26.936	162.597	IRS1;IRS2
positive regulation of fatty acid oxidation (GO:0046321)	2/11	0.00239014	0.0382347	0	0	26.936	162.597	IRS1;IRS2
mesonephros development (GO:0001823)	2/11	0.00239014	0.0383549	0	0	26.936	162.597	PAX8;GATA3
determination of heart left/right asymmetry (GO:0061371)	3/40	0.00247566	0.0387524	0	0	11.1111	66.6805	MEF2C;SOX17;TBX2
positive regulation of mitotic cell cycle phase transition (GO:1901992)	3/40	0.00247566	0.0388716	0	0	11.1111	66.6805	CCND2;CCND1;PHOX2B
regulation of cell growth (GO:0001558)	6/201	0.00245724	0.0389419	0	0	4.42233	26.5725	SOX17;BCL6;HNF4A;ERBB2;BCL2;EGFR
sensory organ development (GO:0007423)	3/40	0.00247566	0.0389916	0	0	11.1111	66.6805	SOX2;PAX8;GATA3
embryonic heart tube morphogenesis (GO:0003143)	3/40	0.00247566	0.0391123	0	0	11.1111	66.6805	MEF2C;SOX17;TBX2
regulation of primary metabolic process (GO:0080090)	5/139	0.00254045	0.0396449	0	0	5.32907	31.8434	IRS1;HNF4A;IRS4;IRS2;PPARG
regulation of peptidyl-tyrosine phosphorylation (GO:0050730)	4/85	0.00263492	0.0409939	0	0	6.97168	41.4041	ITGB3;EFNA5;GATA1;EGFR
mesenchymal cell differentiation (GO:0048762)	3/41	0.00265803	0.0412277	0	0	10.8401	64.2837	MEF2C;SNAI2;ISL1
negative regulation of DNA damage response, signal transduction by p53 class mediator (GO:0043518)	2/12	0.00285551	0.0434975	0	0	24.6914	144.654	MDM2;SNAI2
cell differentiation in hindbrain (GO:0021533)	2/12	0.00285551	0.0436277	0	0	24.6914	144.654	PROX1;PHOX2B
regulation of cytokine biosynthetic process (GO:0042035)	2/12	0.00285551	0.0437588	0	0	24.6914	144.654	IGF2BP1;GATA3
negative regulation of vascular smooth muscle cell proliferation (GO:1904706)	2/12	0.00285551	0.0438906	0	0	24.6914	144.654	MEF2C;PPARG
skeletal myofibril assembly (GO:0014866)	2/12	0.00285551	0.0440232	0	0	24.6914	144.654	CFLAR;PROX1
cardiac right ventricle morphogenesis (GO:0003215)	2/12	0.00285551	0.0441566	0	0	24.6914	144.654	GATA3;ISL1
development of primary male sexual characteristics (GO:0046546)	3/43	0.00304714	0.0458689	0	0	10.3359	59.8817	TFAP2C;GATA3;GATA1
histone H3 acetylation (GO:0043966)	3/43	0.00304714	0.0460046	0	0	10.3359	59.8817	SPI1;LDB1;MYOD1
negative regulation of protein metabolic process (GO:0051248)	3/43	0.00304714	0.0461411	0	0	10.3359	59.8817	ITGB3;ITGAV;EGFR
male gonad development (GO:0008584)	3/43	0.00304714	0.0462784	0	0	10.3359	59.8817	TFAP2C;GATA3;GATA1
neuron fate commitment (GO:0048663)	2/13	0.00335981	0.0495524	0	0	22.792	129.82	ASCL1;ISL1
regulation of transcription initiation from RNA polymerase II promoter (GO:0060260)	2/13	0.00335981	0.049696	0	0	22.792	129.82	HNF1B;HNF1A
positive regulation of glycogen biosynthetic process (GO:0045725)	2/13	0.00335981	0.0498405	0	0	22.792	129.82	IRS1;IRS2
positive regulation of cellular carbohydrate metabolic process (GO:0010676)	2/13	0.00335981	0.0499858	0	0	22.792	129.82	IRS1;IRS2
cranial nerve development (GO:0021545)	2/13	0.00335981	0.0501319	0	0	22.792	129.82	TFAP2A;ISL1
regulation of cell cycle (GO:0051726)	6/215	0.00342713	0.0502547	0	0	4.13437	23.4668	CDK6;CCND1;MECOM;GATA3;PIM2;PROX1
positive regulation of cardiac muscle cell proliferation (GO:0060045)	2/13	0.00335981	0.0502789	0	0	22.792	129.82	MEF2C;TBX2
positive regulation of sequence-specific DNA binding transcription factor activity (GO:0051091)	6/215	0.00342713	0.0503995	0	0	4.13437	23.4668	NEUROD1;FOXA1;PPARG;TCF3;CFLAR;ESR1
response to iron ion (GO:0010039)	2/13	0.00335981	0.0504268	0	0	22.792	129.82	TFAP2A;BCL2
regulation of cysteine-type endopeptidase activity involved in apoptotic process (GO:0043281)	4/93	0.00364561	0.0533053	0	0	6.37196	35.7737	SOX2;TFAP2B;MYC;TNFSF10
regulation of cellular component movement (GO:0051270)	3/46	0.00369341	0.0536965	0	0	9.66184	54.1179	CDK6;ERBB2;EGFR
regulation of fibroblast proliferation (GO:0048145)	3/46	0.00369341	0.0538499	0	0	9.66184	54.1179	PDGFRA;CDK6;MYC
positive regulation of protein localization to membrane (GO:1905477)	4/95	0.00393416	0.0554587	0	0	6.23782	34.5454	ERBB2;BCL2;TP63;EGFR
myofibril assembly (GO:0030239)	3/47	0.00392596	0.0554963	0	0	9.45626	52.3891	PDGFRB;PDGFRA;CFLAR
regulation of cyclin-dependent protein serine/threonine kinase activity involved in G1/S transition of mitotic cell cycle (GO:0031657)	2/14	0.0039025	0.055627	0	0	21.164	117.379	CDK6;EGFR
response to glucose (GO:0009749)	3/47	0.00392596	0.0556504	0	0	9.45626	52.3891	NEUROD1;HNF4A;IRS2
positive regulation of cell migration (GO:0030335)	6/221	0.00392022	0.0557239	0	0	4.02212	22.289	PDGFRB;PDGFRA;SNAI2;RAPGEF2;PIK3CD;EGFR
positive regulation of glycogen metabolic process (GO:0070875)	2/14	0.0039025	0.0557828	0	0	21.164	117.379	IRS1;IRS2
regulation of neural precursor cell proliferation (GO:2000177)	2/14	0.0039025	0.0559395	0	0	21.164	117.379	TRIM71;PROX1
regulation of lymphocyte differentiation (GO:0045619)	2/14	0.0039025	0.0560971	0	0	21.164	117.379	PRDM1;IKZF3
regulation of monocyte differentiation (GO:0045655)	2/14	0.0039025	0.0562556	0	0	21.164	117.379	CDK6;MYC
regulation of gastrulation (GO:0010470)	2/14	0.0039025	0.0564149	0	0	21.164	117.379	OTX2;FOXA2
stem cell development (GO:0048864)	2/14	0.0039025	0.0565752	0	0	21.164	117.379	SNAI2;SOX11
intrinsic apoptotic signaling pathway in response to DNA damage (GO:0008630)	3/48	0.00416723	0.0585823	0	0	9.25926	50.7454	BCL2A1;BCL2;TP63
regulation of cell junction assembly (GO:1901888)	2/15	0.00448305	0.0600447	0	0	19.7531	106.814	RAPGEF2;SNAI2
endoderm development (GO:0007492)	2/15	0.00448305	0.0602027	0	0	19.7531	106.814	DUSP4;SOX17
regulation of cell-substrate junction assembly (GO:0090109)	2/15	0.00448305	0.0603615	0	0	19.7531	106.814	LDB1;EFNA5
negative regulation of anoikis (GO:2000811)	2/15	0.00448305	0.0605212	0	0	19.7531	106.814	BCL2;SNAI2
mesenchyme morphogenesis (GO:0072132)	2/15	0.00448305	0.0606817	0	0	19.7531	106.814	ISL1;TBX2
embryonic cranial skeleton morphogenesis (GO:0048701)	2/15	0.00448305	0.0608431	0	0	19.7531	106.814	TFAP2A;PDGFRA
regulation of lymphocyte proliferation (GO:0050670)	2/15	0.00448305	0.0610054	0	0	19.7531	106.814	SOX11;IKZF3
cardiac muscle cell differentiation (GO:0055007)	2/15	0.00448305	0.0611685	0	0	19.7531	106.814	MEF2C;PROX1
positive regulation of interleukin-4 production (GO:0032753)	2/15	0.00448305	0.0613325	0	0	19.7531	106.814	IRF4;GATA3
negative regulation of platelet-derived growth factor receptor signaling pathway (GO:0010642)	2/15	0.00448305	0.0614974	0	0	19.7531	106.814	PDGFRB;PDGFRA
lipid homeostasis (GO:0055088)	3/49	0.00441733	0.0615891	0	0	9.07029	49.1811	HNF4A;IRS2;PPARG
response to UV (GO:0009411)	4/98	0.00439539	0.06162	0	0	6.04686	32.8175	CCND1;MYC;TP63;EGFR
positive regulation of mesonephros development (GO:0061213)	2/15	0.00448305	0.0616631	0	0	19.7531	106.814	PAX8;GATA3
gonad development (GO:0008406)	3/49	0.00441733	0.0617579	0	0	9.07029	49.1811	TFAP2C;GATA3;GATA1
endocardial cushion morphogenesis (GO:0003203)	2/15	0.00448305	0.0618298	0	0	19.7531	106.814	ISL1;TBX2
negative regulation of signal transduction by p53 class mediator (GO:1901797)	2/15	0.00448305	0.0619973	0	0	19.7531	106.814	MDM2;SNAI2
wound healing (GO:0042060)	3/50	0.00467634	0.0621442	0	0	8.88889	47.691	PDGFRA;ITGB3;ERBB2
mesenchymal cell development (GO:0014031)	2/15	0.00448305	0.0621658	0	0	19.7531	106.814	SNAI2;SOX11
regulation of blood vessel endothelial cell migration (GO:0043535)	3/50	0.00467634	0.0623065	0	0	8.88889	47.691	MEF2C;PPARG;FGFR1
myotube differentiation (GO:0014902)	2/15	0.00448305	0.0623352	0	0	19.7531	106.814	MEF2C;MYOD1
heart morphogenesis (GO:0003007)	3/50	0.00467634	0.0624696	0	0	8.88889	47.691	SOX17;ISL1;TBX2
phosphorylation (GO:0016310)	8/386	0.00473795	0.0627994	0	0	3.07043	16.4334	CDK6;CCNE1;MYOD1;ERBB2;PIK3CD;ERG;PIM2;FGFR1
apoptotic process (GO:0006915)	6/231	0.0048564	0.0642027	0	0	3.848	20.5001	NCKAP1;MYC;BCL2;PAX3;CFLAR;TP63
mesenchyme development (GO:0060485)	2/16	0.00510093	0.0660661	0	0	18.5185	97.7469	FOXF1;ISL1
negative regulation of transcription regulatory region DNA binding (GO:2000678)	2/16	0.00510093	0.0662342	0	0	18.5185	97.7469	SOX11;GATA1
embryonic heart tube development (GO:0035050)	2/16	0.00510093	0.0664032	0	0	18.5185	97.7469	SOX17;TBX2
regulation of stem cell proliferation (GO:0072091)	2/16	0.00510093	0.066573	0	0	18.5185	97.7469	YAP1;SOX11
positive regulation of G2/M transition of mitotic cell cycle (GO:0010971)	2/16	0.00510093	0.0667437	0	0	18.5185	97.7469	CCND1;PHOX2B
positive regulation of cardiac muscle tissue growth (GO:0055023)	2/16	0.00510093	0.0669153	0	0	18.5185	97.7469	MEF2C;TBX2
peptidyl-threonine dephosphorylation (GO:0035970)	2/16	0.00510093	0.0670877	0	0	18.5185	97.7469	DUSP4;DUSP10
miRNA metabolic process (GO:0010586)	2/16	0.00510093	0.0672611	0	0	18.5185	97.7469	TRIM71;LIN28B
regulation of cell-matrix adhesion (GO:0001952)	3/52	0.00522148	0.067286	0	0	8.54701	44.9143	CDK6;LDB1;EFNA5
positive regulation of mitotic cell cycle (GO:0045931)	3/52	0.00522148	0.0674563	0	0	8.54701	44.9143	FOXA1;PDGFRB;MDM2
embryonic organ development (GO:0048568)	3/53	0.00550778	0.0707965	0	0	8.38574	43.6192	NEUROD1;SOX17;TBX2
viral entry into host cell (GO:0046718)	2/17	0.00575561	0.0727002	0	0	17.4292	89.8925	ITGB3;ITGAV
platelet-derived growth factor receptor signaling pathway (GO:0048008)	2/17	0.00575561	0.0728806	0	0	17.4292	89.8925	PDGFRB;PDGFRA
cardiac atrium morphogenesis (GO:0003209)	2/17	0.00575561	0.0730619	0	0	17.4292	89.8925	PROX1;ISL1
positive regulation of nitrogen compound metabolic process (GO:0051173)	2/17	0.00575561	0.0732441	0	0	17.4292	89.8925	PAX8;GATA3
cellular response to gamma radiation (GO:0071480)	2/17	0.00575561	0.0734272	0	0	17.4292	89.8925	YAP1;MDM2
positive regulation of cell cycle G2/M phase transition (GO:1902751)	2/17	0.00575561	0.0736113	0	0	17.4292	89.8925	CCND1;PHOX2B
pharyngeal system development (GO:0060037)	2/17	0.00575561	0.0737962	0	0	17.4292	89.8925	GATA3;ISL1
positive regulation of DNA biosynthetic process (GO:2000573)	3/55	0.00610822	0.0765854	0	0	8.08081	41.1969	PDGFRB;MYC;GRHL2
Notch signaling pathway (GO:0007219)	3/55	0.00610822	0.076774	0	0	8.08081	41.1969	MYC;SNAI2;ASCL1
regulation of RNA splicing (GO:0043484)	3/55	0.00610822	0.0769636	0	0	8.08081	41.1969	MBNL1;MYOD1;AFF2
regulation of cellular response to growth factor stimulus (GO:0090287)	2/18	0.00644658	0.0796536	0	0	16.4609	83.0322	TFAP2B;OTX2
positive regulation of lipid catabolic process (GO:0050996)	2/18	0.00644658	0.0798469	0	0	16.4609	83.0322	IRS1;IRS2
positive regulation of cysteine-type endopeptidase activity involved in apoptotic process (GO:0043280)	4/109	0.0063962	0.0799995	0	0	5.43663	27.4661	MYC;TNFSF10;PPARG;CFLAR
release of cytochrome c from mitochondria (GO:0001836)	2/18	0.00644658	0.0800412	0	0	16.4609	83.0322	BCL2A1;BCL2
regulation of adherens junction organization (GO:1903391)	2/18	0.00644658	0.0802364	0	0	16.4609	83.0322	LDB1;EFNA5
regulation of cardiac muscle cell proliferation (GO:0060043)	2/18	0.00644658	0.0804326	0	0	16.4609	83.0322	MEF2C;TBX2
regulation of neurogenesis (GO:0050767)	3/57	0.00674631	0.0831556	0	0	7.79727	38.9767	YAP1;SOX11;ASCL1
positive regulation of MAP kinase activity (GO:0043406)	5/177	0.00705757	0.0867825	0	0	4.18498	20.7309	PDGFRB;FLT3;ERBB2;EGFR;FGFR1
positive regulation of neuron apoptotic process (GO:0043525)	2/19	0.00717333	0.087364	0	0	15.5945	76.9963	TFAP2A;TFAP2B
interleukin-7-mediated signaling pathway (GO:0038111)	2/19	0.00717333	0.087573	0	0	15.5945	76.9963	IRS1;IRS2
cellular response to interleukin-7 (GO:0098761)	2/19	0.00717333	0.087783	0	0	15.5945	76.9963	IRS1;IRS2
striated muscle cell differentiation (GO:0051146)	2/19	0.00717333	0.087994	0	0	15.5945	76.9963	MEF2C;PROX1
regulation of extrinsic apoptotic signaling pathway (GO:2001236)	3/59	0.0074226	0.0897572	0	0	7.53296	36.9358	TNFSF10;ITGAV;CFLAR
positive regulation of cell motility (GO:2000147)	5/179	0.0073913	0.0898043	0	0	4.13822	20.3081	PDGFRB;PDGFRA;SNAI2;PIK3CD;EGFR
regulation of protein metabolic process (GO:0051246)	3/59	0.0074226	0.0899704	0	0	7.53296	36.9358	IGF2BP1;MDM2;GATA3
cell chemotaxis (GO:0060326)	3/60	0.00777524	0.0937992	0	0	7.40741	35.9764	PDGFRB;PDGFRA;LPAR1
chromatin remodeling (GO:0006338)	4/116	0.00794112	0.0940222	0	0	5.10856	24.7035	FOXA1;MYC;MYB;ESR1
positive regulation of peptidyl-tyrosine phosphorylation (GO:0050731)	4/116	0.00794112	0.0942408	0	0	5.10856	24.7035	FLT3;ITGB3;EFNA5;GATA1
regulation of glycogen biosynthetic process (GO:0005979)	2/20	0.00793535	0.0943918	0	0	14.8148	71.6508	IRS1;IRS2
branching involved in ureteric bud morphogenesis (GO:0001658)	2/20	0.00793535	0.0946123	0	0	14.8148	71.6508	PAX8;MYC
positive regulation of gene silencing by miRNA (GO:2000637)	2/20	0.00793535	0.0948339	0	0	14.8148	71.6508	MYCN;EGFR
positive regulation of programmed cell death (GO:0043068)	6/257	0.00805143	0.0948878	0	0	3.45871	16.6776	NEUROD1;FOXA1;BCL6;BCL2A1;TNFSF10;SPDEF
regulation of cell development (GO:0060284)	2/20	0.00793535	0.0950565	0	0	14.8148	71.6508	YAP1;ASCL1
antigen receptor-mediated signaling pathway (GO:0050851)	6/257	0.00805143	0.0951075	0	0	3.45871	16.6776	MEF2C;CD19;BCL2;NFATC2;PIK3CD;GATA3
regulation of anoikis (GO:2000209)	2/20	0.00793535	0.0952802	0	0	14.8148	71.6508	BCL2;SNAI2
inactivation of MAPK activity (GO:0000188)	2/20	0.00793535	0.0955049	0	0	14.8148	71.6508	DUSP4;DUSP10
ERK1 and ERK2 cascade (GO:0070371)	2/21	0.00873213	0.101043	0	0	14.1093	66.8888	MYC;ITGAV
embryonic skeletal system development (GO:0048706)	2/21	0.00873213	0.101273	0	0	14.1093	66.8888	PDGFRA;SOX11
ventricular cardiac muscle tissue development (GO:0003229)	2/21	0.00873213	0.101504	0	0	14.1093	66.8888	PROX1;ISL1
regulation of neuron projection development (GO:0010975)	4/119	0.00867202	0.101732	0	0	4.97977	23.6422	CDH2;GFI1;LPAR1;RAPGEF2
limb morphogenesis (GO:0035108)	2/21	0.00873213	0.101735	0	0	14.1093	66.8888	TFAP2B;MBNL1
positive regulation of B cell activation (GO:0050871)	4/119	0.00867202	0.101966	0	0	4.97977	23.6422	MEF2C;BCL2;NFATC2;IRS2
ventricular septum morphogenesis (GO:0060412)	2/21	0.00873213	0.101968	0	0	14.1093	66.8888	SOX11;PROX1
dendritic cell differentiation (GO:0097028)	2/21	0.00873213	0.102202	0	0	14.1093	66.8888	BATF3;FLT3
negative regulation of neuron apoptotic process (GO:0043524)	3/63	0.00889187	0.102659	0	0	7.05467	33.3165	MEF2C;BCL2;ISL1
positive regulation of cell adhesion (GO:0045785)	3/64	0.00928384	0.106942	0	0	6.94444	32.4964	FOXC2;ERBB2;ITGAV
regulation of insulin secretion involved in cellular response to glucose stimulus (GO:0061178)	2/22	0.00956318	0.107967	0	0	13.468	62.624	EFNA5;FOXA2
positive regulation of phosphatase activity (GO:0010922)	2/22	0.00956318	0.108206	0	0	13.468	62.624	PDGFRB;MEF2C
negative regulation of myeloid cell differentiation (GO:0045638)	2/22	0.00956318	0.108447	0	0	13.468	62.624	CDK6;LDB1
regulation of DNA biosynthetic process (GO:2000278)	2/22	0.00956318	0.108688	0	0	13.468	62.624	PDGFRB;MYC
inner ear morphogenesis (GO:0042472)	2/22	0.00956318	0.108931	0	0	13.468	62.624	TFAP2A;PAX8
outflow tract septum morphogenesis (GO:0003148)	2/22	0.00956318	0.109174	0	0	13.468	62.624	ISL1;TBX2
activation of phospholipase C activity (GO:0007202)	2/22	0.00956318	0.109419	0	0	13.468	62.624	LPAR1;EGFR
regulation of ERBB signaling pathway (GO:1901184)	2/22	0.00956318	0.109665	0	0	13.468	62.624	ERBB2;EGFR
negative regulation of protein import into nucleus (GO:0042308)	2/22	0.00956318	0.109912	0	0	13.468	62.624	WWTR1;SNAI2
intracellular steroid hormone receptor signaling pathway (GO:0030518)	3/66	0.0100977	0.11375	0	0	6.73401	30.9458	YAP1;CCNE1;ESR1
regulation of chondrocyte differentiation (GO:0032330)	2/23	0.010428	0.117212	0	0	12.8824	58.7859	TRPS1;SNAI2
positive regulation of endothelial cell proliferation (GO:0001938)	3/67	0.0105197	0.117724	0	0	6.6335	30.2123	ITGB3;PROX1;FGFR1
extrinsic apoptotic signaling pathway (GO:0097191)	3/67	0.0105197	0.117983	0	0	6.6335	30.2123	BCL2A1;BCL2;ITGAV
regulation of epithelial to mesenchymal transition (GO:0010717)	3/68	0.0109518	0.122291	0	0	6.53595	29.5049	FOXA1;WWTR1;FOXA2
regulation of chemotaxis (GO:0050920)	2/24	0.0113261	0.12592	0	0	12.3457	55.3166	PDGFRB;PDGFRA
ear morphogenesis (GO:0042471)	2/24	0.0113261	0.126195	0	0	12.3457	55.3166	TFAP2A;PAX8
vascular endothelial growth factor receptor signaling pathway (GO:0048010)	3/70	0.0118465	0.131134	0	0	6.34921	28.1633	NCKAP1;ITGB3;ITGAV
negative regulation of developmental process (GO:0051093)	3/70	0.0118465	0.131419	0	0	6.34921	28.1633	CDK6;NFIB;GATA3
regulation of glucose metabolic process (GO:0010906)	2/25	0.0122571	0.132798	0	0	11.8519	52.1677	IRS1;IRS2
response to insulin (GO:0032868)	3/71	0.0123092	0.132799	0	0	6.25978	27.5268	IRS1;IRS2;PPARG
positive regulation of growth (GO:0045927)	3/71	0.0123092	0.13308	0	0	6.25978	27.5268	ERBB2;BCL2;EGFR
positive regulation of glucose transport (GO:0010828)	2/25	0.0122571	0.13308	0	0	11.8519	52.1677	IRS1;IRS2
positive regulation of multicellular organismal process (GO:0051240)	5/202	0.0120528	0.133129	0	0	3.66703	16.2026	WWTR1;HAND2;SOX11;OTX2;FOXA2
regulation of vascular smooth muscle cell proliferation (GO:1904705)	2/25	0.0122571	0.133364	0	0	11.8519	52.1677	MEF2C;PPARG
peptidyl-tyrosine dephosphorylation (GO:0035335)	2/25	0.0122571	0.133649	0	0	11.8519	52.1677	DUSP4;DUSP10
regulation of DNA damage response, signal transduction by p53 class mediator (GO:0043516)	2/25	0.0122571	0.133935	0	0	11.8519	52.1677	MDM2;SNAI2
in utero embryonic development (GO:0001701)	2/25	0.0122571	0.134223	0	0	11.8519	52.1677	MBNL1;FOXF1
negative regulation of epithelial to mesenchymal transition (GO:0010719)	2/25	0.0122571	0.134511	0	0	11.8519	52.1677	FOXA1;FOXA2
respiratory tube development (GO:0030323)	2/25	0.0122571	0.134801	0	0	11.8519	52.1677	FOXF1;PROX1
regulation of I-kappaB kinase/NF-kappaB signaling (GO:0043122)	5/204	0.0125344	0.134943	0	0	3.63108	15.9015	LPAR1;TNFSF10;PIM2;CFLAR;ESR1
heterotypic cell-cell adhesion (GO:0034113)	2/25	0.0122571	0.135093	0	0	11.8519	52.1677	ITGB3;ITGAV
endocrine system development (GO:0035270)	2/26	0.0132203	0.139965	0	0	11.396	49.2991	SOX2;PAX8
canonical Wnt signaling pathway (GO:0060070)	3/73	0.0132653	0.140151	0	0	6.08828	26.3172	MYC;SNAI2;GATA3
negative chemotaxis (GO:0050919)	2/26	0.0132203	0.140256	0	0	11.396	49.2991	ITGB3;ITGAV
regulation of p38MAPK cascade (GO:1900744)	2/26	0.0132203	0.140549	0	0	11.396	49.2991	DUSP10;HAND2
regulation of pri-miRNA transcription from RNA polymerase II promoter (GO:1902893)	2/26	0.0132203	0.140842	0	0	11.396	49.2991	SPI1;NFIB
regulation of microtubule-based process (GO:0032886)	2/26	0.0132203	0.141137	0	0	11.396	49.2991	ERBB2;EFNA5
apoptotic cell clearance (GO:0043277)	2/26	0.0132203	0.141433	0	0	11.396	49.2991	ITGB3;ITGAV
positive regulation of glucose import (GO:0046326)	2/26	0.0132203	0.14173	0	0	11.396	49.2991	IRS1;IRS2
regulation of transcription involved in G1/S transition of mitotic cell cycle (GO:0000083)	2/26	0.0132203	0.142028	0	0	11.396	49.2991	CCNE1;GFI1
negative regulation of myeloid leukocyte differentiation (GO:0002762)	2/27	0.0142155	0.149262	0	0	10.9739	46.6768	CDK6;MYC
regulation of actin cytoskeleton organization (GO:0032956)	3/75	0.0142627	0.149451	0	0	5.92593	25.1858	PDGFRB;PDGFRA;EFNA5
cardiac muscle cell development (GO:0055013)	2/27	0.0142155	0.14957	0	0	10.9739	46.6768	PDGFRB;PDGFRA
negative regulation of smooth muscle cell proliferation (GO:0048662)	2/27	0.0142155	0.149879	0	0	10.9739	46.6768	MEF2C;PPARG
bicellular tight junction assembly (GO:0070830)	2/28	0.015242	0.156814	0	0	10.582	44.272	PARD6B;GRHL2
negative regulation of sequence-specific DNA binding transcription factor activity (GO:0043433)	4/140	0.0150331	0.156879	0	0	4.2328	17.7672	GFI1;PROX1;ESR1;FOXA2
chondrocyte differentiation (GO:0002062)	2/28	0.015242	0.157131	0	0	10.582	44.272	MEF2C;NFIB
response to lipid (GO:0033993)	4/140	0.0150331	0.1572	0	0	4.2328	17.7672	FOXA1;PPARG;ASCL1;ESR1
negative regulation of response to DNA damage stimulus (GO:2001021)	2/28	0.015242	0.157449	0	0	10.582	44.272	MDM2;SNAI2
production of miRNAs involved in gene silencing by miRNA (GO:0035196)	2/28	0.015242	0.157768	0	0	10.582	44.272	TRIM71;LIN28B
negative regulation of JNK cascade (GO:0046329)	2/28	0.015242	0.158089	0	0	10.582	44.272	DUSP10;MECOM
negative regulation of homeostatic process (GO:0032845)	2/28	0.015242	0.158411	0	0	10.582	44.272	LDB1;BCL2
positive regulation of cell communication (GO:0010647)	2/28	0.015242	0.158734	0	0	10.582	44.272	SOX11;GATA3
negative regulation of inflammatory response (GO:0050728)	3/78	0.0158367	0.161953	0	0	5.69801	23.6207	PPARG;GATA3;ISL1
sensory perception of mechanical stimulus (GO:0050954)	3/78	0.0158367	0.162278	0	0	5.69801	23.6207	TFAP2A;PAX3;SNAI2
fibroblast growth factor receptor signaling pathway (GO:0008543)	3/78	0.0158367	0.162605	0	0	5.69801	23.6207	KLB;TRIM71;FGFR1
B cell proliferation (GO:0042100)	2/29	0.0162994	0.16602	0	0	10.2171	42.06	MEF2C;BCL2
activation of cysteine-type endopeptidase activity involved in apoptotic process (GO:0006919)	3/79	0.0163822	0.1662	0	0	5.62588	23.1311	TNFSF10;PPARG;CFLAR
negative regulation of epithelial cell apoptotic process (GO:1904036)	2/29	0.0162994	0.166352	0	0	10.2171	42.06	NEUROD1;GATA3
cell-cell junction assembly (GO:0007043)	3/79	0.0163822	0.166531	0	0	5.62588	23.1311	PARD6B;CDH2;GRHL2
neuron development (GO:0048666)	4/144	0.0165056	0.16712	0	0	4.11523	16.8891	MEF2C;RAPGEF2;ASCL1;PHOX2B
negative regulation of defense response (GO:0031348)	3/80	0.0169382	0.170821	0	0	5.55556	22.6566	PPARG;GATA3;ISL1
negative regulation of MAPK cascade (GO:0043409)	3/80	0.0169382	0.17116	0	0	5.55556	22.6566	DUSP4;DUSP10;MYC
regulation of cell adhesion mediated by integrin (GO:0033628)	2/30	0.0173873	0.172958	0	0	9.87654	40.0199	FOXC2;SNAI2
negative regulation of cell morphogenesis involved in differentiation (GO:0010771)	2/30	0.0173873	0.173296	0	0	9.87654	40.0199	RAPGEF2;EFNA5
negative regulation of cell cycle process (GO:0010948)	3/81	0.0175046	0.173449	0	0	5.48697	22.1964	CCND1;MDM2;PHOX2B
positive regulation of protein insertion into mitochondrial membrane involved in apoptotic signaling pathway (GO:1900740)	2/30	0.0173873	0.173635	0	0	9.87654	40.0199	BCL2;TP63
sensory perception of sound (GO:0007605)	3/81	0.0175046	0.173786	0	0	5.48697	22.1964	TFAP2A;PAX3;SNAI2
cellular response to drug (GO:0035690)	2/30	0.0173873	0.173976	0	0	9.87654	40.0199	MEF2C;MYC
hippo signaling (GO:0035329)	2/30	0.0173873	0.174318	0	0	9.87654	40.0199	YAP1;WWTR1
negative regulation of endothelial cell proliferation (GO:0001937)	2/30	0.0173873	0.174661	0	0	9.87654	40.0199	MEF2C;PPARG
regulation of protein insertion into mitochondrial membrane involved in apoptotic signaling pathway (GO:1900739)	2/30	0.0173873	0.175005	0	0	9.87654	40.0199	BCL2;TP63
negative regulation of canonical Wnt signaling pathway (GO:0090090)	4/148	0.0180657	0.178662	0	0	4.004	16.071	SOX2;WWTR1;SOX17;SNAI2
protein destabilization (GO:0031648)	2/31	0.0185053	0.180905	0	0	9.55795	38.1333	SOX17;MDM2
negative regulation of extrinsic apoptotic signaling pathway via death domain receptors (GO:1902042)	2/31	0.0185053	0.181252	0	0	9.55795	38.1333	TNFSF10;CFLAR
positive regulation of bone mineralization (GO:0030501)	2/31	0.0185053	0.181601	0	0	9.55795	38.1333	TFAP2A;MEF2C
positive regulation of homeostatic process (GO:0032846)	3/83	0.018669	0.181809	0	0	5.35475	21.3167	HNF4A;PIK3CD;GATA1
regulation of glucose import (GO:0046324)	2/31	0.0185053	0.181951	0	0	9.55795	38.1333	IRS1;IRS2
negative regulation of neuron death (GO:1901215)	3/83	0.018669	0.182157	0	0	5.35475	21.3167	MEF2C;BCL2;ISL1
negative regulation of blood vessel endothelial cell migration (GO:0043537)	2/31	0.0185053	0.182302	0	0	9.55795	38.1333	MEF2C;PPARG
positive regulation of insulin secretion (GO:0032024)	2/31	0.0185053	0.182655	0	0	9.55795	38.1333	IRS2;ISL1
vasculogenesis (GO:0001570)	2/32	0.0196528	0.191025	0	0	9.25926	36.3846	PDGFRB;SOX17
entry into host cell (GO:0030260)	2/33	0.0208294	0.200931	0	0	8.97868	34.7599	ITGB3;ITGAV
negative regulation of neurogenesis (GO:0050768)	2/33	0.0208294	0.201312	0	0	8.97868	34.7599	SOX2;ASCL1
positive regulation of cell-cell adhesion (GO:0022409)	2/33	0.0208294	0.201694	0	0	8.97868	34.7599	FOXA1;FOXA2
positive regulation of biomineral tissue development (GO:0070169)	2/33	0.0208294	0.202077	0	0	8.97868	34.7599	TFAP2A;MEF2C
negative regulation of endothelial cell migration (GO:0010596)	2/34	0.0220348	0.210963	0	0	8.7146	33.2474	MEF2C;PPARG
ventricular cardiac muscle tissue morphogenesis (GO:0055010)	2/34	0.0220348	0.21136	0	0	8.7146	33.2474	PROX1;ISL1
negative regulation of DNA binding (GO:0043392)	2/34	0.0220348	0.211758	0	0	8.7146	33.2474	SOX11;GATA1
apoptotic mitochondrial changes (GO:0008637)	2/34	0.0220348	0.212157	0	0	8.7146	33.2474	BCL2A1;BCL2
neural crest cell development (GO:0014032)	2/35	0.0232683	0.219479	0	0	8.46561	31.8363	SNAI2;SOX11
positive regulation of telomerase activity (GO:0051973)	2/35	0.0232683	0.219886	0	0	8.46561	31.8363	MYC;GRHL2
regulation of JNK cascade (GO:0046328)	3/90	0.023076	0.220106	0	0	4.93827	18.6122	DUSP10;MECOM;EGFR
apical junction assembly (GO:0043297)	2/35	0.0232683	0.220294	0	0	8.46561	31.8363	PARD6B;GRHL2
cell-matrix adhesion (GO:0007160)	3/90	0.023076	0.220519	0	0	4.93827	18.6122	ITGB3;ITGAV;FERMT2
positive regulation of DNA replication (GO:0045740)	2/35	0.0232683	0.220703	0	0	8.46561	31.8363	PDGFRA;EGFR
erythrocyte differentiation (GO:0030218)	2/35	0.0232683	0.221114	0	0	8.46561	31.8363	IKZF1;GATA1
positive regulation of RNA metabolic process (GO:0051254)	2/35	0.0232683	0.221527	0	0	8.46561	31.8363	MYCN;EGFR
negative regulation of intracellular signal transduction (GO:1902532)	4/161	0.0237565	0.223259	0	0	3.6807	13.7654	BCL2A1;MDM2;BCL2;ESR1
regulation of protein catabolic process (GO:0042176)	3/91	0.0237478	0.223588	0	0	4.884	18.2675	TIPARP;MDM2;EGFR
cardiac muscle tissue development (GO:0048738)	2/36	0.0245297	0.228006	0	0	8.23045	30.5174	PROX1;TBX2
cardiac muscle tissue morphogenesis (GO:0055008)	2/36	0.0245297	0.228422	0	0	8.23045	30.5174	PROX1;ISL1
natural killer cell activation (GO:0030101)	2/36	0.0245297	0.22884	0	0	8.23045	30.5174	PIK3CD;HNF1A
positive regulation of cellular metabolic process (GO:0031325)	3/92	0.02443	0.229166	0	0	4.83092	17.9321	PDGFRB;PAX8;GATA3
positive regulation of signaling (GO:0023056)	2/36	0.0245297	0.229259	0	0	8.23045	30.5174	SOX11;GATA3
positive regulation of I-kappaB kinase/NF-kappaB signaling (GO:0043123)	4/163	0.024718	0.229338	0	0	3.63554	13.4523	LPAR1;TNFSF10;PIM2;CFLAR
epithelial cell migration (GO:0010631)	2/36	0.0245297	0.229679	0	0	8.23045	30.5174	FERMT1;ZEB2
cellular response to fibroblast growth factor stimulus (GO:0044344)	3/94	0.0258262	0.238752	0	0	4.72813	17.2878	KLB;TRIM71;FGFR1
positive regulation of mitochondrial outer membrane permeabilization involved in apoptotic signaling pathway (GO:1901030)	2/37	0.0258185	0.239114	0	0	8.00801	29.2826	BCL2;TP63
regulation of inflammatory response (GO:0050727)	4/166	0.0262037	0.241804	0	0	3.56983	13.0008	BCL6;PPARG;GATA3;ISL1
positive regulation of neuron death (GO:1901216)	2/38	0.0271343	0.249939	0	0	7.79727	28.1244	TFAP2A;TFAP2B
positive regulation of peptide hormone secretion (GO:0090277)	2/39	0.0284766	0.260423	0	0	7.59734	27.0364	IRS2;ISL1
ERBB2 signaling pathway (GO:0038128)	2/39	0.0284766	0.260891	0	0	7.59734	27.0364	ERBB2;EGFR
mitotic DNA damage checkpoint (GO:0044773)	2/39	0.0284766	0.26136	0	0	7.59734	27.0364	CCND1;TP63
regulation of extrinsic apoptotic signaling pathway via death domain receptors (GO:1902041)	2/39	0.0284766	0.261831	0	0	7.59734	27.0364	TNFSF10;CFLAR
positive regulation of cell growth (GO:0030307)	3/98	0.0287448	0.262405	0	0	4.53515	16.0966	ERBB2;BCL2;EGFR
negative regulation of ERK1 and ERK2 cascade (GO:0070373)	2/40	0.0298451	0.271479	0	0	7.40741	26.0128	DUSP4;DUSP10
negative regulation of transport (GO:0051051)	2/40	0.0298451	0.271964	0	0	7.40741	26.0128	ITGB3;ITGAV
cellular response to metal ion (GO:0071248)	3/100	0.030267	0.274826	0	0	4.44444	15.5453	TFAP2A;MEF2C;EGFR
negative regulation of Wnt signaling pathway (GO:0030178)	4/174	0.0304241	0.275762	0	0	3.4057	11.8945	SOX2;WWTR1;SOX17;SNAI2
negative regulation of cell projection organization (GO:0031345)	2/41	0.0312393	0.282149	0	0	7.22674	25.0484	GFI1;LPAR1
regulation of stress-activated MAPK cascade (GO:0032872)	2/41	0.0312393	0.282649	0	0	7.22674	25.0484	MYC;EGFR
regulation of telomerase activity (GO:0051972)	2/42	0.0326589	0.294449	0	0	7.05467	24.1385	MYC;GRHL2
branching morphogenesis of an epithelial tube (GO:0048754)	2/43	0.0341033	0.30639	0	0	6.89061	23.279	PAX8;MYC
negative regulation of ERBB signaling pathway (GO:1901185)	2/43	0.0341033	0.30693	0	0	6.89061	23.279	ERBB2;EGFR
positive regulation of cellular catabolic process (GO:0031331)	3/106	0.0350839	0.314645	0	0	4.19287	14.0462	IRS1;IRS2;PIM2
myeloid cell differentiation (GO:0030099)	2/44	0.0355724	0.317353	0	0	6.73401	22.4659	IKZF1;GATA1
regulation of smooth muscle cell proliferation (GO:0048660)	2/44	0.0355724	0.317908	0	0	6.73401	22.4659	PDGFRB;PPARG
regulation of focal adhesion assembly (GO:0051893)	2/44	0.0355724	0.318466	0	0	6.73401	22.4659	LDB1;EFNA5
regulation of response to external stimulus (GO:0032101)	3/107	0.035923	0.318809	0	0	4.15369	13.8167	PDGFRA;BCL6;FOXA2
aortic valve morphogenesis (GO:0003180)	1/6	0.0398274	0.319057	0	0	24.6914	79.5852	GATA3
regulation of protein secretion (GO:0050708)	3/107	0.035923	0.319364	0	0	4.15369	13.8167	NEUROD1;TFAP2B;HNF4A
foam cell differentiation (GO:0090077)	1/6	0.0398274	0.319558	0	0	24.6914	79.5852	PPARG
negative regulation of response to external stimulus (GO:0032102)	3/107	0.035923	0.319922	0	0	4.15369	13.8167	PPARG;GATA3;ISL1
lymphoid progenitor cell differentiation (GO:0002320)	1/6	0.0398274	0.320061	0	0	24.6914	79.5852	FLT3
positive regulation of fibroblast apoptotic process (GO:2000271)	1/6	0.0398274	0.320566	0	0	24.6914	79.5852	TP63
regulation of intrinsic apoptotic signaling pathway (GO:2001242)	2/47	0.0401227	0.320919	0	0	6.30418	20.273	BCL2A1;BCL2
neutrophil extravasation (GO:0072672)	1/6	0.0398274	0.321073	0	0	24.6914	79.5852	PIK3CD
lens fiber cell development (GO:0070307)	1/6	0.0398274	0.321581	0	0	24.6914	79.5852	PROX1
regulation of sarcomere organization (GO:0060297)	1/6	0.0398274	0.32209	0	0	24.6914	79.5852	PROX1
regulation of interleukin-13 secretion (GO:2000665)	1/6	0.0398274	0.322602	0	0	24.6914	79.5852	GATA3
negative regulation of glial cell proliferation (GO:0060253)	1/6	0.0398274	0.323115	0	0	24.6914	79.5852	SOX11
spinal cord dorsal/ventral patterning (GO:0021513)	1/6	0.0398274	0.323629	0	0	24.6914	79.5852	ASCL1
regulation of interleukin-5 secretion (GO:2000662)	1/6	0.0398274	0.324145	0	0	24.6914	79.5852	GATA3
negative regulation of response to interferon-gamma (GO:0060331)	1/6	0.0398274	0.324663	0	0	24.6914	79.5852	PPARG
regulation of glucokinase activity (GO:0033131)	1/6	0.0398274	0.325182	0	0	24.6914	79.5852	FOXA2
glandular epithelial cell development (GO:0002068)	1/6	0.0398274	0.325704	0	0	24.6914	79.5852	CDK6
regulation of cytokine production (GO:0001817)	3/108	0.0367724	0.325781	0	0	4.11523	13.5926	IGF2BP1;SNAI2;GATA3
negative regulation of ossification (GO:0030279)	2/45	0.0370655	0.326113	0	0	6.58436	21.6959	MEF2C;CDK6
negative regulation of interferon-gamma-mediated signaling pathway (GO:0060336)	1/6	0.0398274	0.326226	0	0	24.6914	79.5852	PPARG
positive regulation of blood vessel endothelial cell migration (GO:0043536)	2/45	0.0370655	0.326676	0	0	6.58436	21.6959	FOXC2;FGFR1
astrocyte differentiation (GO:0048708)	1/6	0.0398274	0.326751	0	0	24.6914	79.5852	CDK6
regulation of synaptic transmission, glutamatergic (GO:0051966)	2/45	0.0370655	0.327241	0	0	6.58436	21.6959	MEF2C;CDH2
collecting duct development (GO:0072044)	1/6	0.0398274	0.327277	0	0	24.6914	79.5852	TFAP2B
aortic valve development (GO:0003176)	1/6	0.0398274	0.327805	0	0	24.6914	79.5852	GATA3
hexose metabolic process (GO:0019318)	2/45	0.0370655	0.327808	0	0	6.58436	21.6959	TFAP2B;IRS2
venous blood vessel morphogenesis (GO:0048845)	1/6	0.0398274	0.328334	0	0	24.6914	79.5852	PROX1
epithelial tube formation (GO:0072175)	1/6	0.0398274	0.328866	0	0	24.6914	79.5852	GATA3
enteric nervous system development (GO:0048484)	1/6	0.0398274	0.329399	0	0	24.6914	79.5852	PHOX2B
regulation of mesenchymal stem cell differentiation (GO:2000739)	1/6	0.0398274	0.329934	0	0	24.6914	79.5852	PDGFRA
ear development (GO:0043583)	1/6	0.0398274	0.33047	0	0	24.6914	79.5852	GATA3
Wnt signaling pathway (GO:0016055)	3/109	0.0376321	0.330528	0	0	4.07747	13.3737	MYC;SNAI2;FERMT2
positive regulation of cardiac muscle tissue development (GO:0055025)	1/6	0.0398274	0.331008	0	0	24.6914	79.5852	MEF2C
mesenchymal to epithelial transition involved in metanephros morphogenesis (GO:0003337)	1/6	0.0398274	0.331548	0	0	24.6914	79.5852	PAX8
regulation of cardiac muscle cell apoptotic process (GO:0010665)	1/6	0.0398274	0.33209	0	0	24.6914	79.5852	HAND2
regulation of digestive system process (GO:0044058)	1/6	0.0398274	0.332633	0	0	24.6914	79.5852	NEUROD1
establishment of endothelial intestinal barrier (GO:0090557)	1/6	0.0398274	0.333179	0	0	24.6914	79.5852	RAPGEF2
ventricular cardiac muscle cell development (GO:0055015)	1/6	0.0398274	0.333726	0	0	24.6914	79.5852	PROX1
response to gonadotropin (GO:0034698)	1/6	0.0398274	0.334275	0	0	24.6914	79.5852	PAX8
regulation of respiratory system process (GO:0044065)	1/6	0.0398274	0.334825	0	0	24.6914	79.5852	PHOX2B
negative regulation of stress-activated protein kinase signaling cascade (GO:0070303)	1/6	0.0398274	0.335378	0	0	24.6914	79.5852	MYC
spinal cord motor neuron differentiation (GO:0021522)	1/6	0.0398274	0.335932	0	0	24.6914	79.5852	ISL1
peripheral nervous system neuron development (GO:0048935)	1/6	0.0398274	0.336488	0	0	24.6914	79.5852	ISL1
regulation of DNA metabolic process (GO:0051052)	2/46	0.0385824	0.336558	0	0	6.44122	20.9659	MYC;GRHL2
T-helper 17 cell lineage commitment (GO:0072540)	1/6	0.0398274	0.337046	0	0	24.6914	79.5852	IRF4
cartilage development (GO:0051216)	2/46	0.0385824	0.337134	0	0	6.44122	20.9659	MEF2C;NFIB
regulation of GTPase activity (GO:0043087)	4/188	0.0387248	0.337223	0	0	3.15209	10.2483	DOCK10;ERBB2;RAPGEF2;EFNA5
cellular response to peptide hormone stimulus (GO:0071375)	3/110	0.0385021	0.337588	0	0	4.0404	13.1598	IRS1;IRS2;PPARG
negative regulation of erythrocyte differentiation (GO:0045647)	1/6	0.0398274	0.337606	0	0	24.6914	79.5852	LDB1
cellular response to ionizing radiation (GO:0071479)	2/46	0.0385824	0.337712	0	0	6.44122	20.9659	YAP1;MDM2
cellular response to iron ion (GO:0071281)	1/6	0.0398274	0.338168	0	0	24.6914	79.5852	TFAP2A
regulation of intrinsic apoptotic signaling pathway by p53 class mediator (GO:1902253)	1/6	0.0398274	0.338732	0	0	24.6914	79.5852	MDM2
intracellular pH elevation (GO:0051454)	1/6	0.0398274	0.339297	0	0	24.6914	79.5852	BCL2
regulation of tooth mineralization (GO:0070170)	1/6	0.0398274	0.339865	0	0	24.6914	79.5852	TFAP2A
negative regulation of keratinocyte differentiation (GO:0045617)	1/6	0.0398274	0.340434	0	0	24.6914	79.5852	GRHL2
B cell chemotaxis (GO:0035754)	1/6	0.0398274	0.341005	0	0	24.6914	79.5852	PIK3CD
epithelial to mesenchymal transition involved in endocardial cushion formation (GO:0003198)	1/6	0.0398274	0.341578	0	0	24.6914	79.5852	SNAI2
embryonic camera-type eye development (GO:0031076)	1/6	0.0398274	0.342153	0	0	24.6914	79.5852	TBX2
regulation of reactive oxygen species metabolic process (GO:2000377)	2/49	0.0432719	0.342351	0	0	6.04686	18.9887	PDGFRB;TFAP2A
regulation of macrophage apoptotic process (GO:2000109)	1/6	0.0398274	0.34273	0	0	24.6914	79.5852	MEF2C
positive regulation of response to DNA damage stimulus (GO:2001022)	2/49	0.0432719	0.342883	0	0	6.04686	18.9887	MYC;EGFR
cellular response to oxidative stress (GO:0034599)	3/115	0.0430048	0.342896	0	0	3.86473	12.1602	PDGFRA;GPX8;EGFR
white fat cell differentiation (GO:0050872)	1/6	0.0398274	0.343309	0	0	24.6914	79.5852	PPARG
protein heterooligomerization (GO:0051291)	2/49	0.0432719	0.343416	0	0	6.04686	18.9887	TRPS1;IKZF1
negative regulation of cell growth (GO:0030308)	3/115	0.0430048	0.343432	0	0	3.86473	12.1602	SOX17;BCL6;HNF4A
smooth muscle tissue development (GO:0048745)	1/6	0.0398274	0.34389	0	0	24.6914	79.5852	PROX1
protein autoubiquitination (GO:0051865)	2/49	0.0432719	0.343951	0	0	6.04686	18.9887	TRIM71;MDM2
hindlimb morphogenesis (GO:0035137)	1/6	0.0398274	0.344473	0	0	24.6914	79.5852	TFAP2B
regulation of megakaryocyte differentiation (GO:0045652)	2/49	0.0432719	0.344488	0	0	6.04686	18.9887	MEF2C;GATA1
cellular response to gonadotropin stimulus (GO:0071371)	1/7	0.0463105	0.344493	0	0	21.164	65.0241	PAX8
negative regulation of cyclin-dependent protein serine/threonine kinase activity involved in G1/S transition of mitotic cell cycle (GO:0031658)	1/7	0.0463105	0.344996	0	0	21.164	65.0241	CDK6
negative regulation of cholesterol storage (GO:0010887)	1/6	0.0398274	0.345058	0	0	24.6914	79.5852	PPARG
negative regulation of neuron projection development (GO:0010977)	2/51	0.0465101	0.345475	0	0	5.80973	17.8248	GFI1;LPAR1
pituitary gland development (GO:0021983)	1/7	0.0463105	0.3455	0	0	21.164	65.0241	SOX2
macrophage derived foam cell differentiation (GO:0010742)	1/6	0.0398274	0.345645	0	0	24.6914	79.5852	PPARG
marginal zone B cell differentiation (GO:0002315)	1/7	0.0463105	0.346006	0	0	21.164	65.0241	DOCK10
type B pancreatic cell development (GO:0003323)	1/6	0.0398274	0.346233	0	0	24.6914	79.5852	CDK6
metanephric nephron tubule development (GO:0072234)	1/7	0.0463105	0.346514	0	0	21.164	65.0241	PAX8
negative regulation of dendrite development (GO:2000171)	1/7	0.0463105	0.347022	0	0	21.164	65.0241	RAPGEF2
regulation of protein heterodimerization activity (GO:0043497)	1/7	0.0463105	0.347533	0	0	21.164	65.0241	BCL2
negative regulation of cell adhesion mediated by integrin (GO:0033629)	1/7	0.0463105	0.348045	0	0	21.164	65.0241	SNAI2
kidney epithelium development (GO:0072073)	1/7	0.0463105	0.348558	0	0	21.164	65.0241	PAX8
positive regulation of cyclin-dependent protein serine/threonine kinase activity involved in G1/S transition of mitotic cell cycle (GO:0031659)	1/7	0.0463105	0.349073	0	0	21.164	65.0241	EGFR
central nervous system neuron axonogenesis (GO:0021955)	1/7	0.0463105	0.349589	0	0	21.164	65.0241	PHOX2B
negative regulation of dendrite morphogenesis (GO:0050774)	1/7	0.0463105	0.350107	0	0	21.164	65.0241	RAPGEF2
regulation of calcidiol 1-monooxygenase activity (GO:0060558)	1/7	0.0463105	0.350627	0	0	21.164	65.0241	GFI1
lymphatic endothelial cell differentiation (GO:0060836)	1/7	0.0463105	0.351147	0	0	21.164	65.0241	PROX1
regulation of transcription from RNA polymerase II promoter involved in myocardial precursor cell differentiation (GO:0003256)	1/7	0.0463105	0.35167	0	0	21.164	65.0241	TBX2
cell differentiation in spinal cord (GO:0021515)	1/7	0.0463105	0.352194	0	0	21.164	65.0241	ISL1
positive regulation of interleukin-5 production (GO:0032754)	1/7	0.0463105	0.35272	0	0	21.164	65.0241	GATA3
positive regulation of insulin receptor signaling pathway (GO:0046628)	1/7	0.0463105	0.353247	0	0	21.164	65.0241	IRS1
negative regulation of growth (GO:0045926)	3/120	0.0477593	0.353724	0	0	3.7037	11.2651	SOX17;BCL6;HNF4A
nuclear body organization (GO:0030575)	1/7	0.0463105	0.353776	0	0	21.164	65.0241	AFF2
enzyme linked receptor protein signaling pathway (GO:0007167)	3/120	0.0477593	0.354238	0	0	3.7037	11.2651	FLT3;ERBB2;NEDD9
transcription-dependent tethering of RNA polymerase II gene DNA at nuclear periphery (GO:0000972)	1/7	0.0463105	0.354306	0	0	21.164	65.0241	LDB1
regulation of bone mineralization (GO:0030500)	2/50	0.0448801	0.354525	0	0	5.92593	18.3927	TFAP2A;MEF2C
negative regulation of epidermal cell differentiation (GO:0045605)	1/7	0.0463105	0.354838	0	0	21.164	65.0241	GRHL2
V(D)J recombination (GO:0033151)	1/7	0.0463105	0.355372	0	0	21.164	65.0241	TCF3
regulation of endothelial cell chemotaxis to fibroblast growth factor (GO:2000544)	1/7	0.0463105	0.355907	0	0	21.164	65.0241	FGFR1
B cell differentiation (GO:0030183)	2/52	0.0481616	0.356187	0	0	5.69801	17.2831	FLT3;TCF3
positive regulation of epithelial cell differentiation involved in kidney development (GO:2000698)	1/7	0.0463105	0.356444	0	0	21.164	65.0241	PAX8
positive regulation of mast cell degranulation (GO:0043306)	1/7	0.0463105	0.356982	0	0	21.164	65.0241	GAB2
oxygen transport (GO:0015671)	1/7	0.0463105	0.357522	0	0	21.164	65.0241	MYC
positive regulation of histone H3-K9 methylation (GO:0051574)	1/7	0.0463105	0.358064	0	0	21.164	65.0241	MYB
hemostasis (GO:0007599)	1/7	0.0463105	0.358607	0	0	21.164	65.0241	FLI1
regulation of RNA biosynthetic process (GO:2001141)	1/7	0.0463105	0.359152	0	0	21.164	65.0241	MITF
cellular response to interferon-alpha (GO:0035457)	1/7	0.0463105	0.359699	0	0	21.164	65.0241	GATA3
negative regulation of cardiocyte differentiation (GO:1905208)	1/7	0.0463105	0.360247	0	0	21.164	65.0241	EGFR
regulation of alpha-beta T cell differentiation (GO:0046637)	1/7	0.0463105	0.360797	0	0	21.164	65.0241	PRDM1
negative regulation of keratinocyte proliferation (GO:0010839)	1/7	0.0463105	0.361349	0	0	21.164	65.0241	SNAI2
progesterone receptor signaling pathway (GO:0050847)	1/7	0.0463105	0.361902	0	0	21.164	65.0241	YAP1
erythrocyte development (GO:0048821)	1/7	0.0463105	0.362457	0	0	21.164	65.0241	GATA1
negative regulation of production of miRNAs involved in gene silencing by miRNA (GO:1903799)	1/7	0.0463105	0.363014	0	0	21.164	65.0241	ESR1
regulation of transcription from RNA polymerase II promoter involved in heart development (GO:1901213)	1/7	0.0463105	0.363573	0	0	21.164	65.0241	TBX2
regulation of entry of bacterium into host cell (GO:2000535)	1/7	0.0463105	0.364133	0	0	21.164	65.0241	ITGAV
peroxisome proliferator activated receptor signaling pathway (GO:0035357)	1/7	0.0463105	0.364695	0	0	21.164	65.0241	PPARG
positive regulation of urine volume (GO:0035810)	1/7	0.0463105	0.365259	0	0	21.164	65.0241	TFAP2B
angiogenesis involved in wound healing (GO:0060055)	1/8	0.0527501	0.369758	0	0	18.5185	54.485	ITGB3
endochondral ossification (GO:0001958)	1/8	0.0527501	0.370267	0	0	18.5185	54.485	MEF2C
response to leptin (GO:0044321)	1/8	0.0527501	0.370777	0	0	18.5185	54.485	CCND1
lipoprotein localization (GO:0044872)	1/8	0.0527501	0.371288	0	0	18.5185	54.485	PPARG
nose development (GO:0043584)	1/8	0.0527501	0.371801	0	0	18.5185	54.485	PROX1
fat cell differentiation (GO:0045444)	2/55	0.0532418	0.372182	0	0	5.38721	15.8002	TFAP2B;PPARG
glycosyl compound metabolic process (GO:1901657)	1/8	0.0527501	0.372315	0	0	18.5185	54.485	KLB
positive regulation of cysteine-type endopeptidase activity (GO:2001056)	2/55	0.0532418	0.372693	0	0	5.38721	15.8002	MYC;TNFSF10
phosphatidylinositol-3-phosphate biosynthetic process (GO:0036092)	1/8	0.0527501	0.372831	0	0	18.5185	54.485	PIK3CD
positive regulation of catenin import into nucleus (GO:0035413)	1/8	0.0527501	0.373348	0	0	18.5185	54.485	EGFR
central nervous system myelination (GO:0022010)	1/8	0.0527501	0.373866	0	0	18.5185	54.485	SOX10
positive regulation of protein homodimerization activity (GO:0090073)	1/8	0.0527501	0.374386	0	0	18.5185	54.485	MEF2C
T-helper cell lineage commitment (GO:0002295)	1/8	0.0527501	0.374908	0	0	18.5185	54.485	IRF4
positive regulation of cAMP-mediated signaling (GO:0043950)	1/8	0.0527501	0.375431	0	0	18.5185	54.485	RAPGEF2
norepinephrine metabolic process (GO:0042415)	1/8	0.0527501	0.375955	0	0	18.5185	54.485	GATA3
mast cell degranulation (GO:0043303)	1/8	0.0527501	0.376481	0	0	18.5185	54.485	PIK3CD
microvillus assembly (GO:0030033)	1/8	0.0527501	0.377008	0	0	18.5185	54.485	RAPGEF2
positive regulation of RNA polymerase II transcriptional preinitiation complex assembly (GO:0045899)	1/8	0.0527501	0.377537	0	0	18.5185	54.485	ESR1
positive regulation of signal transduction (GO:0009967)	4/206	0.0511232	0.377542	0	0	2.87666	8.55381	IRS1;ITGB3;GATA3;TP63
desmosome organization (GO:0002934)	1/8	0.0527501	0.378067	0	0	18.5185	54.485	SNAI2
negative regulation of monooxygenase activity (GO:0032769)	1/8	0.0527501	0.378599	0	0	18.5185	54.485	GFI1
granulocyte differentiation (GO:0030851)	1/8	0.0527501	0.379132	0	0	18.5185	54.485	GATA1
regulation of histone H4 acetylation (GO:0090239)	1/8	0.0527501	0.379667	0	0	18.5185	54.485	SPI1
microvillus organization (GO:0032528)	1/8	0.0527501	0.380203	0	0	18.5185	54.485	RAPGEF2
positive regulation of behavior (GO:0048520)	1/8	0.0527501	0.380741	0	0	18.5185	54.485	MEF2C
amyloid fibril formation (GO:1990000)	1/8	0.0527501	0.38128	0	0	18.5185	54.485	MDM2
endodermal cell fate commitment (GO:0001711)	1/8	0.0527501	0.381821	0	0	18.5185	54.485	SOX2
positive regulation of interleukin-2 biosynthetic process (GO:0045086)	1/8	0.0527501	0.382363	0	0	18.5185	54.485	IRF4
regulation of BMP signaling pathway (GO:0030510)	2/56	0.0549758	0.382731	0	0	5.29101	15.3485	TFAP2B;SOX11
T-helper 17 cell differentiation (GO:0072539)	1/8	0.0527501	0.382907	0	0	18.5185	54.485	IRF4
cellular defense response (GO:0006968)	2/56	0.0549758	0.383254	0	0	5.29101	15.3485	FOSL1;CD19
negative regulation of anion transmembrane transport (GO:1903960)	1/8	0.0527501	0.383453	0	0	18.5185	54.485	IRS2
chromosome organization (GO:0051276)	2/56	0.0549758	0.383778	0	0	5.29101	15.3485	LDB1;MYC
integrin activation (GO:0033622)	1/8	0.0527501	0.384	0	0	18.5185	54.485	FERMT2
defense response to protozoan (GO:0042832)	1/8	0.0527501	0.384548	0	0	18.5185	54.485	IRF4
mast cell activation involved in immune response (GO:0002279)	1/8	0.0527501	0.385098	0	0	18.5185	54.485	PIK3CD
regulation of fibroblast apoptotic process (GO:2000269)	1/8	0.0527501	0.38565	0	0	18.5185	54.485	TP63
lipoprotein transport (GO:0042953)	1/8	0.0527501	0.386203	0	0	18.5185	54.485	PPARG
phospholipid homeostasis (GO:0055091)	1/8	0.0527501	0.386758	0	0	18.5185	54.485	HNF4A
positive regulation of smooth muscle cell apoptotic process (GO:0034393)	1/8	0.0527501	0.387315	0	0	18.5185	54.485	PPARG
positive regulation of vasculogenesis (GO:2001214)	1/8	0.0527501	0.387873	0	0	18.5185	54.485	RAPGEF2
regulation of vascular associated smooth muscle cell migration (GO:1904752)	1/8	0.0527501	0.388433	0	0	18.5185	54.485	MEF2C
regulation of DNA methylation (GO:0044030)	1/8	0.0527501	0.388994	0	0	18.5185	54.485	GRHL2
regulation of canonical Wnt signaling pathway (GO:0060828)	4/213	0.0564677	0.392581	0	0	2.78212	7.99607	SOX2;WWTR1;SOX17;SNAI2
response to retinoic acid (GO:0032526)	2/57	0.0567297	0.393866	0	0	5.19818	14.916	PPARG;ASCL1
regulation of glycoprotein biosynthetic process (GO:0010559)	1/9	0.0591466	0.397661	0	0	16.4609	46.5471	GATA1
peptidyl-amino acid modification (GO:0018193)	1/9	0.0591466	0.398186	0	0	16.4609	46.5471	MDM2
regulation of skeletal muscle cell differentiation (GO:2001014)	1/9	0.0591466	0.398712	0	0	16.4609	46.5471	MEF2C
mesodermal cell differentiation (GO:0048333)	1/9	0.0591466	0.399239	0	0	16.4609	46.5471	ITGB3
positive regulation of vascular endothelial cell proliferation (GO:1905564)	1/9	0.0591466	0.399768	0	0	16.4609	46.5471	FGFR1
negative regulation of transcription by competitive promoter binding (GO:0010944)	1/9	0.0591466	0.400298	0	0	16.4609	46.5471	TFAP2A
mast cell mediated immunity (GO:0002448)	1/9	0.0591466	0.40083	0	0	16.4609	46.5471	PIK3CD
central nervous system neuron development (GO:0021954)	1/9	0.0591466	0.401363	0	0	16.4609	46.5471	RAPGEF2
embryonic forelimb morphogenesis (GO:0035115)	1/9	0.0591466	0.401897	0	0	16.4609	46.5471	TFAP2A
mature B cell differentiation involved in immune response (GO:0002313)	1/9	0.0591466	0.402433	0	0	16.4609	46.5471	DOCK10
glucose import (GO:0046323)	1/9	0.0591466	0.402971	0	0	16.4609	46.5471	HNF1A
regulation of endothelial cell differentiation (GO:0045601)	1/9	0.0591466	0.403509	0	0	16.4609	46.5471	ZEB1
response to interleukin-4 (GO:0070670)	1/9	0.0591466	0.40405	0	0	16.4609	46.5471	GATA3
positive regulation of myeloid leukocyte mediated immunity (GO:0002888)	1/9	0.0591466	0.404591	0	0	16.4609	46.5471	GAB2
cell morphogenesis (GO:0000902)	2/59	0.0602952	0.40485	0	0	5.02197	14.1042	NCKAP1;CDH2
negative regulation of pri-miRNA transcription from RNA polymerase II promoter (GO:1902894)	1/9	0.0591466	0.405134	0	0	16.4609	46.5471	NFIB
cellular response to interleukin-4 (GO:0071353)	1/9	0.0591466	0.405679	0	0	16.4609	46.5471	GATA3
regulation of bile acid biosynthetic process (GO:0070857)	1/9	0.0591466	0.406225	0	0	16.4609	46.5471	PROX1
actin filament reorganization (GO:0090527)	1/9	0.0591466	0.406772	0	0	16.4609	46.5471	NEDD9
regulation of natural killer cell activation (GO:0032814)	1/9	0.0591466	0.407321	0	0	16.4609	46.5471	PRDM1
negative regulation of alcohol biosynthetic process (GO:1902931)	1/9	0.0591466	0.407872	0	0	16.4609	46.5471	GFI1
megakaryocyte differentiation (GO:0030219)	1/9	0.0591466	0.408424	0	0	16.4609	46.5471	GATA1
ornithine metabolic process (GO:0006591)	1/9	0.0591466	0.408977	0	0	16.4609	46.5471	HNF4A
adult heart development (GO:0007512)	1/9	0.0591466	0.409532	0	0	16.4609	46.5471	HAND2
type B pancreatic cell differentiation (GO:0003309)	1/9	0.0591466	0.410088	0	0	16.4609	46.5471	CDK6
cellular response to organic substance (GO:0071310)	3/133	0.0612666	0.410293	0	0	3.34169	9.33173	TIPARP;FLT3;ERBB2
positive regulation of cytosolic calcium ion concentration (GO:0007204)	3/133	0.0612666	0.410833	0	0	3.34169	9.33173	PDGFRA;LPAR1;ESR1
positive regulation of protein binding (GO:0032092)	2/60	0.0621062	0.414827	0	0	4.93827	13.723	MEF2C;RAPGEF2
response to reactive oxygen species (GO:0000302)	2/60	0.0621062	0.415371	0	0	4.93827	13.723	PDGFRA;EGFR
insulin-like growth factor receptor signaling pathway (GO:0048009)	1/10	0.0655002	0.419382	0	0	14.8148	40.3808	IRS1
myeloid dendritic cell differentiation (GO:0043011)	1/10	0.0655002	0.419909	0	0	14.8148	40.3808	BATF3
regulation of actin filament-based process (GO:0032970)	2/62	0.0657832	0.42014	0	0	4.77897	13.0055	PDGFRB;EFNA5
regulation of cytosolic calcium ion concentration (GO:0051480)	3/137	0.065745	0.420422	0	0	3.24412	8.83041	PDGFRA;LPAR1;ESR1
smooth muscle cell differentiation (GO:0051145)	1/10	0.0655002	0.420437	0	0	14.8148	40.3808	MEF2C
central nervous system projection neuron axonogenesis (GO:0021952)	1/10	0.0655002	0.420967	0	0	14.8148	40.3808	NFIB
regulation of dendritic cell apoptotic process (GO:2000668)	1/10	0.0655002	0.421497	0	0	14.8148	40.3808	RAPGEF2
Rap protein signal transduction (GO:0032486)	1/10	0.0655002	0.42203	0	0	14.8148	40.3808	RAPGEF2
negative regulation of cell activation (GO:0050866)	1/10	0.0655002	0.422563	0	0	14.8148	40.3808	PDGFRA
regulation of urine volume (GO:0035809)	1/10	0.0655002	0.423098	0	0	14.8148	40.3808	TFAP2B
T cell chemotaxis (GO:0010818)	1/10	0.0655002	0.423634	0	0	14.8148	40.3808	PIK3CD
cell differentiation involved in metanephros development (GO:0072202)	1/10	0.0655002	0.424172	0	0	14.8148	40.3808	PAX8
positive regulation of lipase activity (GO:0060193)	1/10	0.0655002	0.424711	0	0	14.8148	40.3808	FGFR1
epithelial cell morphogenesis (GO:0003382)	1/10	0.0655002	0.425251	0	0	14.8148	40.3808	GRHL2
positive regulation of cardiac muscle cell differentiation (GO:2000727)	1/10	0.0655002	0.425793	0	0	14.8148	40.3808	MEF2C
regulation of DNA replication (GO:0006275)	2/61	0.0639356	0.425932	0	0	4.85732	13.357	PDGFRA;EGFR
astrocyte development (GO:0014002)	1/10	0.0655002	0.426336	0	0	14.8148	40.3808	CDK6
negative regulation of MAP kinase activity (GO:0043407)	2/61	0.0639356	0.426488	0	0	4.85732	13.357	DUSP4;DUSP10
response to cytokine (GO:0034097)	3/138	0.0668875	0.426659	0	0	3.22061	8.71093	FLT3;BCL2;FOXA2
neuroepithelial cell differentiation (GO:0060563)	1/10	0.0655002	0.426881	0	0	14.8148	40.3808	SOX11
regulation of mitochondrial depolarization (GO:0051900)	1/10	0.0655002	0.427426	0	0	14.8148	40.3808	BCL2
positive regulation of glucose import in response to insulin stimulus (GO:2001275)	1/10	0.0655002	0.427974	0	0	14.8148	40.3808	IRS1
muscle cell migration (GO:0014812)	1/10	0.0655002	0.428522	0	0	14.8148	40.3808	ITGB3
nerve growth factor signaling pathway (GO:0038180)	1/10	0.0655002	0.429072	0	0	14.8148	40.3808	RAPGEF2
negative regulation of intracellular estrogen receptor signaling pathway (GO:0033147)	1/10	0.0655002	0.429624	0	0	14.8148	40.3808	ISL1
regulation of phospholipase activity (GO:0010517)	1/10	0.0655002	0.430177	0	0	14.8148	40.3808	FGFR1
skeletal muscle thin filament assembly (GO:0030240)	1/10	0.0655002	0.430731	0	0	14.8148	40.3808	PROX1
regulation of Arp2/3 complex-mediated actin nucleation (GO:0034315)	1/10	0.0655002	0.431287	0	0	14.8148	40.3808	NCKAP1
gas transport (GO:0015669)	1/10	0.0655002	0.431844	0	0	14.8148	40.3808	MYC
regulation of mammary gland epithelial cell proliferation (GO:0033599)	1/10	0.0655002	0.432403	0	0	14.8148	40.3808	GATA3
positive regulation of transcription from RNA polymerase III promoter (GO:0045945)	1/10	0.0655002	0.432963	0	0	14.8148	40.3808	ERBB2
positive regulation of smooth muscle cell migration (GO:0014911)	1/10	0.0655002	0.433525	0	0	14.8148	40.3808	PDGFRB
3'-UTR-mediated mRNA destabilization (GO:0061158)	1/10	0.0655002	0.434088	0	0	14.8148	40.3808	TRIM71
regulation of coagulation (GO:0050818)	1/10	0.0655002	0.434652	0	0	14.8148	40.3808	FOXA2
positive regulation of calcium ion import (GO:0090280)	1/10	0.0655002	0.435218	0	0	14.8148	40.3808	PDGFRB
thyroid gland development (GO:0030878)	1/10	0.0655002	0.435785	0	0	14.8148	40.3808	PAX8
regulation of RNA polymerase II transcriptional preinitiation complex assembly (GO:0045898)	1/11	0.0718112	0.439392	0	0	13.468	35.4709	ESR1
spinal cord development (GO:0021510)	1/11	0.0718112	0.439919	0	0	13.468	35.4709	SOX11
positive regulation of T-helper cell differentiation (GO:0045624)	1/11	0.0718112	0.440448	0	0	13.468	35.4709	MYB
negative regulation of cell division (GO:0051782)	1/11	0.0718112	0.440978	0	0	13.468	35.4709	MYC
negative regulation of histone acetylation (GO:0035067)	1/11	0.0718112	0.441509	0	0	13.468	35.4709	SPI1
negative regulation of cellular senescence (GO:2000773)	1/11	0.0718112	0.442042	0	0	13.468	35.4709	CDK6
cellular response to decreased oxygen levels (GO:0036294)	2/64	0.0695312	0.442416	0	0	4.62963	12.3425	MYC;MDM2
miRNA mediated inhibition of translation (GO:0035278)	1/11	0.0718112	0.442576	0	0	13.468	35.4709	TRIM71
glucose metabolic process (GO:0006006)	2/64	0.0695312	0.442968	0	0	4.62963	12.3425	TFAP2B;IRS2
regulation of receptor biosynthetic process (GO:0010869)	1/11	0.0718112	0.443111	0	0	13.468	35.4709	PPARG
positive regulation of mesenchymal cell proliferation (GO:0002053)	1/11	0.0718112	0.443647	0	0	13.468	35.4709	MYC
monocyte differentiation (GO:0030224)	1/11	0.0718112	0.444185	0	0	13.468	35.4709	PPARG
negative regulation of myotube differentiation (GO:0010832)	1/11	0.0718112	0.444724	0	0	13.468	35.4709	CFLAR
regulation of cardiac muscle cell differentiation (GO:2000725)	1/11	0.0718112	0.445264	0	0	13.468	35.4709	MEF2C
negative regulation of translation, ncRNA-mediated (GO:0040033)	1/11	0.0718112	0.445806	0	0	13.468	35.4709	TRIM71
low-density lipoprotein receptor particle metabolic process (GO:0032799)	1/11	0.0718112	0.446349	0	0	13.468	35.4709	PPARG
somite development (GO:0061053)	1/11	0.0718112	0.446893	0	0	13.468	35.4709	SOX11
activation of cysteine-type endopeptidase activity involved in apoptotic signaling pathway (GO:0097296)	1/11	0.0718112	0.447439	0	0	13.468	35.4709	TNFSF10
calcineurin-NFAT signaling cascade (GO:0033173)	1/11	0.0718112	0.447986	0	0	13.468	35.4709	NFATC2
cellular response to light stimulus (GO:0071482)	2/66	0.0733477	0.448256	0	0	4.48934	11.7286	MYC;TP63
positive regulation of leukocyte degranulation (GO:0043302)	1/11	0.0718112	0.448534	0	0	13.468	35.4709	GAB2
negative regulation of JUN kinase activity (GO:0043508)	1/11	0.0718112	0.449084	0	0	13.468	35.4709	DUSP10
embryonic eye morphogenesis (GO:0048048)	1/11	0.0718112	0.449635	0	0	13.468	35.4709	TBX2
camera-type eye morphogenesis (GO:0048593)	1/11	0.0718112	0.450187	0	0	13.468	35.4709	TBX2
mononuclear cell differentiation (GO:1903131)	1/11	0.0718112	0.450741	0	0	13.468	35.4709	PPARG
morphogenesis of an epithelial sheet (GO:0002011)	1/11	0.0718112	0.451296	0	0	13.468	35.4709	SOX11
phosphate ion homeostasis (GO:0055062)	1/11	0.0718112	0.451853	0	0	13.468	35.4709	TFAP2B
type I interferon signaling pathway (GO:0060337)	2/65	0.0714311	0.452249	0	0	4.5584	12.0297	IRF4;IRF8
regulation of hippo signaling (GO:0035330)	1/11	0.0718112	0.452411	0	0	13.468	35.4709	SOX11
cellular response to reactive oxygen species (GO:0034614)	2/65	0.0714311	0.452811	0	0	4.5584	12.0297	PDGFRA;EGFR
regulation of histone H3-K9 methylation (GO:0051570)	1/11	0.0718112	0.45297	0	0	13.468	35.4709	MYB
regulation of cell division (GO:0051302)	2/65	0.0714311	0.453374	0	0	4.5584	12.0297	MYC;TP63
atrial septum morphogenesis (GO:0060413)	1/11	0.0718112	0.45353	0	0	13.468	35.4709	ISL1
cellular response to type I interferon (GO:0071357)	2/65	0.0714311	0.453939	0	0	4.5584	12.0297	IRF4;IRF8
negative regulation of morphogenesis of an epithelium (GO:1905331)	1/11	0.0718112	0.454092	0	0	13.468	35.4709	TBX2
cellular response to UV (GO:0034644)	2/67	0.0752809	0.458971	0	0	4.42233	11.4385	MYC;TP63
regulation of gene silencing by miRNA (GO:0060964)	2/67	0.0752809	0.45952	0	0	4.42233	11.4385	TRIM71;PPARG
positive regulation of granulocyte macrophage colony-stimulating factor production (GO:0032725)	1/12	0.0780799	0.459564	0	0	12.3457	31.4818	ISL1
negative regulation by host of viral transcription (GO:0043922)	1/12	0.0780799	0.460094	0	0	12.3457	31.4818	POU2F3
regulation of catabolic process (GO:0009894)	1/12	0.0780799	0.460626	0	0	12.3457	31.4818	MDM2
calcineurin-mediated signaling (GO:0097720)	1/12	0.0780799	0.461159	0	0	12.3457	31.4818	NFATC2
positive regulation of neuron migration (GO:2001224)	1/12	0.0780799	0.461694	0	0	12.3457	31.4818	RAPGEF2
positive regulation of vascular endothelial growth factor receptor signaling pathway (GO:0030949)	1/12	0.0780799	0.462229	0	0	12.3457	31.4818	ITGB3
positive regulation of branching involved in ureteric bud morphogenesis (GO:0090190)	1/12	0.0780799	0.462766	0	0	12.3457	31.4818	PAX8
negative regulation of fibroblast growth factor receptor signaling pathway (GO:0040037)	1/12	0.0780799	0.463304	0	0	12.3457	31.4818	GATA3
positive regulation of cardiocyte differentiation (GO:1905209)	1/12	0.0780799	0.463844	0	0	12.3457	31.4818	MEF2C
cellular protein modification process (GO:0006464)	11/1001	0.0761834	0.463919	0	0	1.628	4.19147	DUSP4;CDK6;DUSP10;CDH2;CCNE1;MYOD1;ERBB2;PIK3CD;ERG;PIM2;FGFR1
negative regulation of substrate adhesion-dependent cell spreading (GO:1900025)	1/12	0.0780799	0.464384	0	0	12.3457	31.4818	EFNA5
skeletal system development (GO:0001501)	3/146	0.0763513	0.464387	0	0	3.04414	7.83078	TRPS1;SOX11;FGFR1
regulation of bone remodeling (GO:0046850)	1/12	0.0780799	0.464926	0	0	12.3457	31.4818	ITGB3
regulation of interleukin-2 biosynthetic process (GO:0045076)	1/12	0.0780799	0.465469	0	0	12.3457	31.4818	IRF4
regulation of hormone secretion (GO:0046883)	1/12	0.0780799	0.466014	0	0	12.3457	31.4818	SOX11
regulation of antigen receptor-mediated signaling pathway (GO:0050854)	1/12	0.0780799	0.466559	0	0	12.3457	31.4818	PAX5
regulation of cholesterol homeostasis (GO:2000188)	1/12	0.0780799	0.467106	0	0	12.3457	31.4818	HNF4A
oligodendrocyte development (GO:0014003)	1/12	0.0780799	0.467655	0	0	12.3457	31.4818	SOX10
endochondral bone morphogenesis (GO:0060350)	1/12	0.0780799	0.468204	0	0	12.3457	31.4818	MEF2C
regulation of cholesterol storage (GO:0010885)	1/12	0.0780799	0.468755	0	0	12.3457	31.4818	PPARG
protein insertion into membrane (GO:0051205)	1/12	0.0780799	0.469307	0	0	12.3457	31.4818	EGFR
negative regulation of epithelial cell differentiation (GO:0030857)	1/12	0.0780799	0.469861	0	0	12.3457	31.4818	ZEB1
regulation of sequestering of triglyceride (GO:0010889)	1/12	0.0780799	0.470415	0	0	12.3457	31.4818	PPARG
regulation of G2/M transition of mitotic cell cycle (GO:0010389)	3/149	0.0800449	0.470586	0	0	2.98285	7.53219	CDK6;CCND1;PHOX2B
response to interleukin-6 (GO:0070741)	1/12	0.0780799	0.470971	0	0	12.3457	31.4818	FOXA2
positive regulation of interleukin-1 production (GO:0032732)	1/12	0.0780799	0.471529	0	0	12.3457	31.4818	ISL1
negative regulation of chondrocyte differentiation (GO:0032331)	1/12	0.0780799	0.472087	0	0	12.3457	31.4818	SNAI2
regulation of skeletal muscle tissue development (GO:0048641)	1/12	0.0780799	0.472647	0	0	12.3457	31.4818	MEF2C
regulation of vasculogenesis (GO:2001212)	1/12	0.0780799	0.473209	0	0	12.3457	31.4818	RAPGEF2
regulation of mesenchymal cell proliferation (GO:0010464)	1/12	0.0780799	0.473771	0	0	12.3457	31.4818	MYC
cellular response to fluid shear stress (GO:0071498)	1/12	0.0780799	0.474335	0	0	12.3457	31.4818	MEF2C
interferon-gamma-mediated signaling pathway (GO:0060333)	2/70	0.0811764	0.476141	0	0	4.2328	10.6291	IRF4;IRF8
regulation of Notch signaling pathway (GO:0008593)	2/70	0.0811764	0.476689	0	0	4.2328	10.6291	TP63;EGFR
pre-miRNA processing (GO:0031054)	1/13	0.0843066	0.481227	0	0	11.396	28.1857	LIN28B
endothelial cell differentiation (GO:0045446)	1/13	0.0843066	0.481765	0	0	11.396	28.1857	PROX1
negative regulation of cartilage development (GO:0061037)	1/13	0.0843066	0.482306	0	0	11.396	28.1857	SNAI2
cardiocyte differentiation (GO:0035051)	1/13	0.0843066	0.482847	0	0	11.396	28.1857	PROX1
catecholamine biosynthetic process (GO:0042423)	1/13	0.0843066	0.483389	0	0	11.396	28.1857	GATA3
positive regulation of endothelial cell chemotaxis (GO:2001028)	1/13	0.0843066	0.483933	0	0	11.396	28.1857	FGFR1
negative regulation of cell cycle (GO:0045786)	2/72	0.0851837	0.484067	0	0	4.11523	10.1356	CDK6;GATA3
regulation of granulocyte macrophage colony-stimulating factor production (GO:0032645)	1/13	0.0843066	0.484478	0	0	11.396	28.1857	ISL1
regulation of neuron death (GO:1901214)	2/72	0.0851837	0.484607	0	0	4.11523	10.1356	MEF2C;TP63
positive regulation of actin nucleation (GO:0051127)	1/13	0.0843066	0.485024	0	0	11.396	28.1857	NCKAP1
regulation of fat cell differentiation (GO:0045598)	2/72	0.0851837	0.485148	0	0	4.11523	10.1356	PPARG;GATA3
atrial septum development (GO:0003283)	1/13	0.0843066	0.485572	0	0	11.396	28.1857	ISL1
cell-cell junction organization (GO:0045216)	2/72	0.0851837	0.48569	0	0	4.11523	10.1356	PARD6B;CDH2
DNA damage response, signal transduction by p53 class mediator resulting in transcription of p21 class mediator (GO:0006978)	1/13	0.0843066	0.48612	0	0	11.396	28.1857	TP63
placenta development (GO:0001890)	1/13	0.0843066	0.48667	0	0	11.396	28.1857	PPARG
regulation of glucose import in response to insulin stimulus (GO:2001273)	1/13	0.0843066	0.487221	0	0	11.396	28.1857	IRS1
histone acetylation (GO:0016573)	2/71	0.0831725	0.48729	0	0	4.17319	10.378	SPI1;MYOD1
regulation of cAMP-dependent protein kinase activity (GO:2000479)	1/13	0.0843066	0.487774	0	0	11.396	28.1857	RAPGEF2
renal absorption (GO:0070293)	1/13	0.0843066	0.488328	0	0	11.396	28.1857	HNF1A
regulation of NMDA receptor activity (GO:2000310)	1/13	0.0843066	0.488882	0	0	11.396	28.1857	MEF2C
regulation of neurotransmitter transport (GO:0051588)	1/13	0.0843066	0.489439	0	0	11.396	28.1857	MEF2C
embryonic appendage morphogenesis (GO:0035113)	1/13	0.0843066	0.489996	0	0	11.396	28.1857	MBNL1
positive regulation of lamellipodium assembly (GO:0010592)	1/13	0.0843066	0.490555	0	0	11.396	28.1857	NCKAP1
regulation of lymphocyte activation (GO:0051249)	1/13	0.0843066	0.491115	0	0	11.396	28.1857	IKZF3
regulation of necrotic cell death (GO:0010939)	1/13	0.0843066	0.491676	0	0	11.396	28.1857	CFLAR
cellular response to low-density lipoprotein particle stimulus (GO:0071404)	1/13	0.0843066	0.492239	0	0	11.396	28.1857	PPARG
positive regulation of histone H3-K4 methylation (GO:0051571)	1/13	0.0843066	0.492802	0	0	11.396	28.1857	MYB
regulation of interleukin-1 beta production (GO:0032651)	1/13	0.0843066	0.493368	0	0	11.396	28.1857	ISL1
cardiac left ventricle morphogenesis (GO:0003214)	1/14	0.0904915	0.505228	0	0	10.582	25.4233	FOXF1
oligodendrocyte differentiation (GO:0048709)	1/14	0.0904915	0.505781	0	0	10.582	25.4233	SOX10
thymus development (GO:0048538)	1/14	0.0904915	0.506336	0	0	10.582	25.4233	HAND2
regulation of gene expression, epigenetic (GO:0040029)	2/74	0.0892499	0.50661	0	0	4.004	9.67494	TFAP2C;SPI1
positive regulation of muscle hypertrophy (GO:0014742)	1/14	0.0904915	0.506892	0	0	10.582	25.4233	HAND2
negative regulation of intrinsic apoptotic signaling pathway by p53 class mediator (GO:1902254)	1/14	0.0904915	0.507449	0	0	10.582	25.4233	MDM2
negative regulation of hemopoiesis (GO:1903707)	1/14	0.0904915	0.508007	0	0	10.582	25.4233	CDK6
negative regulation of smooth muscle cell migration (GO:0014912)	1/14	0.0904915	0.508566	0	0	10.582	25.4233	MEF2C
negative regulation of cellular amide metabolic process (GO:0034249)	2/75	0.0913043	0.508653	0	0	3.95062	9.45603	TRIM71;IGF2BP1
regulation of synapse organization (GO:0050807)	1/14	0.0904915	0.509127	0	0	10.582	25.4233	MEF2C
negative regulation of phosphorylation (GO:0042326)	2/75	0.0913043	0.509209	0	0	3.95062	9.45603	WWTR1;IRS2
myotube cell development (GO:0014904)	1/14	0.0904915	0.509689	0	0	10.582	25.4233	MYOD1
fatty acid transport (GO:0015908)	1/14	0.0904915	0.510252	0	0	10.582	25.4233	PPARG
regulation of transferase activity (GO:0051338)	1/14	0.0904915	0.510817	0	0	10.582	25.4233	LDB1
myeloid dendritic cell activation (GO:0001773)	1/14	0.0904915	0.511382	0	0	10.582	25.4233	BATF3
DNA damage response, signal transduction resulting in transcription (GO:0042772)	1/14	0.0904915	0.511949	0	0	10.582	25.4233	TP63
positive regulation of cell adhesion mediated by integrin (GO:0033630)	1/14	0.0904915	0.512518	0	0	10.582	25.4233	FOXC2
positive regulation of neural precursor cell proliferation (GO:2000179)	1/14	0.0904915	0.513087	0	0	10.582	25.4233	PROX1
positive regulation of apoptotic signaling pathway (GO:2001235)	2/76	0.0933726	0.519608	0	0	3.89864	9.24428	TNFSF10;BCL2
cellular response to corticosteroid stimulus (GO:0071384)	1/15	0.096635	0.525723	0	0	9.87654	23.0796	ISL1
negative regulation of cellular component movement (GO:0051271)	1/15	0.096635	0.526284	0	0	9.87654	23.0796	GATA3
positive regulation of phosphoprotein phosphatase activity (GO:0032516)	1/15	0.096635	0.526847	0	0	9.87654	23.0796	PDGFRB
regulation of cartilage development (GO:0061035)	1/15	0.096635	0.52741	0	0	9.87654	23.0796	TRPS1
nitric oxide mediated signal transduction (GO:0007263)	1/15	0.096635	0.527975	0	0	9.87654	23.0796	NEUROD1
positive regulation of cysteine-type endopeptidase activity involved in apoptotic signaling pathway (GO:2001269)	1/15	0.096635	0.528541	0	0	9.87654	23.0796	TNFSF10
negative regulation of cell aging (GO:0090344)	1/15	0.096635	0.529108	0	0	9.87654	23.0796	CDK6
monovalent inorganic anion homeostasis (GO:0055083)	1/15	0.096635	0.529676	0	0	9.87654	23.0796	TFAP2B
positive regulation of cytoskeleton organization (GO:0051495)	2/77	0.0954545	0.530037	0	0	3.848	9.03937	NCKAP1;PROX1
positive regulation of translation (GO:0045727)	2/78	0.0975497	0.530134	0	0	3.79867	8.841	ERBB2;PPARG
regulation of interleukin-4 production (GO:0032673)	1/15	0.096635	0.530246	0	0	9.87654	23.0796	GATA3
response to ionizing radiation (GO:0010212)	2/77	0.0954545	0.530615	0	0	3.848	9.03937	MYC;TP63
negative regulation of insulin secretion (GO:0046676)	1/15	0.096635	0.530816	0	0	9.87654	23.0796	IRS1
negative regulation of RNA metabolic process (GO:0051253)	1/15	0.096635	0.531388	0	0	9.87654	23.0796	ESR1
response to X-ray (GO:0010165)	1/15	0.096635	0.531962	0	0	9.87654	23.0796	TP63
negative regulation of platelet activation (GO:0010544)	1/15	0.096635	0.532536	0	0	9.87654	23.0796	PDGFRA
positive regulation of cellular response to insulin stimulus (GO:1900078)	1/15	0.096635	0.533112	0	0	9.87654	23.0796	IRS1
neuron projection morphogenesis (GO:0048812)	3/163	0.0982694	0.533477	0	0	2.72665	6.32595	DOCK10;NCKAP1;PARD6B
regulation of B cell differentiation (GO:0045577)	1/15	0.096635	0.533689	0	0	9.87654	23.0796	IKZF3
regulation of branching involved in ureteric bud morphogenesis (GO:0090189)	1/15	0.096635	0.534267	0	0	9.87654	23.0796	PAX8
regulation of mast cell degranulation (GO:0043304)	1/15	0.096635	0.534846	0	0	9.87654	23.0796	GAB2
myeloid cell development (GO:0061515)	1/15	0.096635	0.535427	0	0	9.87654	23.0796	GATA1
protein deubiquitination (GO:0016579)	4/257	0.0965317	0.535436	0	0	2.30581	5.39071	MYC;MDM2;GATA3;ESR1
regulation of endothelial cell proliferation (GO:0001936)	2/79	0.099658	0.540441	0	0	3.75059	8.64889	ITGB3;PROX1
regulation of intrinsic apoptotic signaling pathway in response to DNA damage (GO:1902229)	1/16	0.102737	0.5416	0	0	9.25926	21.0702	SNAI2
dendritic spine morphogenesis (GO:0060997)	1/16	0.102737	0.54216	0	0	9.25926	21.0702	DOCK10
neuron apoptotic process (GO:0051402)	1/16	0.102737	0.542721	0	0	9.25926	21.0702	BCL2
myoblast differentiation (GO:0045445)	1/16	0.102737	0.543283	0	0	9.25926	21.0702	MBNL1
positive regulation of immune system process (GO:0002684)	1/16	0.102737	0.543847	0	0	9.25926	21.0702	PIK3CD
mitochondrial fusion (GO:0008053)	1/16	0.102737	0.544412	0	0	9.25926	21.0702	BCL2A1
positive regulation of cardiac muscle hypertrophy (GO:0010613)	1/16	0.102737	0.544978	0	0	9.25926	21.0702	HAND2
protein modification by small protein removal (GO:0070646)	4/261	0.100701	0.545517	0	0	2.27047	5.21209	MYC;MDM2;GATA3;ESR1
negative regulation of cell death (GO:0060548)	2/81	0.103913	0.545541	0	0	3.65798	8.28242	MECOM;SOX11
protein localization to chromatin (GO:0071168)	1/16	0.102737	0.545545	0	0	9.25926	21.0702	ESR1
epidermis development (GO:0008544)	2/81	0.103913	0.546103	0	0	3.65798	8.28242	POU2F3;GRHL2
regulation of bicellular tight junction assembly (GO:2000810)	1/16	0.102737	0.546113	0	0	9.25926	21.0702	SNAI2
neuron projection development (GO:0031175)	3/167	0.103761	0.54643	0	0	2.66134	6.02972	DOCK10;NCKAP1;RAPGEF2
regulation of mitotic cell cycle (GO:0007346)	3/165	0.101	0.546556	0	0	2.6936	6.17545	FOXA1;MDM2;PIM2
positive regulation of binding (GO:0051099)	2/81	0.103913	0.546666	0	0	3.65798	8.28242	RAPGEF2;PPARG
positive regulation of lymphocyte differentiation (GO:0045621)	1/16	0.102737	0.546682	0	0	9.25926	21.0702	GATA3
regulation of necroptotic process (GO:0060544)	1/16	0.102737	0.547253	0	0	9.25926	21.0702	CFLAR
regulation of histone H3-K4 methylation (GO:0051569)	1/16	0.102737	0.547825	0	0	9.25926	21.0702	MYB
cardiac ventricle development (GO:0003231)	1/16	0.102737	0.548398	0	0	9.25926	21.0702	GATA3
regulation of water loss via skin (GO:0033561)	1/16	0.102737	0.548972	0	0	9.25926	21.0702	TP63
positive regulation of G1/S transition of mitotic cell cycle (GO:1900087)	1/16	0.102737	0.549548	0	0	9.25926	21.0702	CCND2
epithelial cell development (GO:0002064)	1/16	0.102737	0.550124	0	0	9.25926	21.0702	GRHL2
ERBB signaling pathway (GO:0038127)	2/80	0.101779	0.550189	0	0	3.7037	8.46278	ERBB2;EGFR
cardiac epithelial to mesenchymal transition (GO:0060317)	1/16	0.102737	0.550702	0	0	9.25926	21.0702	SNAI2
positive regulation of cell migration involved in sprouting angiogenesis (GO:0090050)	1/16	0.102737	0.551281	0	0	9.25926	21.0702	FOXC2
embryonic digit morphogenesis (GO:0042733)	1/16	0.102737	0.551861	0	0	9.25926	21.0702	TBX2
negative regulation of peptide hormone secretion (GO:0090278)	1/16	0.102737	0.552443	0	0	9.25926	21.0702	IRS1
establishment of skin barrier (GO:0061436)	1/16	0.102737	0.553026	0	0	9.25926	21.0702	TP63
regulation of SMAD protein import into nucleus (GO:0060390)	1/16	0.102737	0.55361	0	0	9.25926	21.0702	WWTR1
bone morphogenesis (GO:0060349)	1/16	0.102737	0.554195	0	0	9.25926	21.0702	TFAP2A
positive regulation of cell cycle arrest (GO:0071158)	2/82	0.106058	0.554524	0	0	3.61337	8.10756	MYOG;MDM2
T cell migration (GO:0072678)	1/16	0.102737	0.554781	0	0	9.25926	21.0702	PIK3CD
modulation of chemical synaptic transmission (GO:0050804)	2/82	0.106058	0.555093	0	0	3.61337	8.10756	MEF2C;CDH2
DNA damage response, signal transduction by p53 class mediator (GO:0030330)	2/82	0.106058	0.555663	0	0	3.61337	8.10756	MDM2;TP63
positive regulation of protein secretion (GO:0050714)	2/82	0.106058	0.556234	0	0	3.61337	8.10756	IRS2;ISL1
positive regulation of stem cell proliferation (GO:2000648)	1/17	0.108799	0.563083	0	0	8.7146	19.3312	SOX11
negative regulation of reactive oxygen species metabolic process (GO:2000378)	1/17	0.108799	0.563654	0	0	8.7146	19.3312	TFAP2A
cellular response to glucocorticoid stimulus (GO:0071385)	1/17	0.108799	0.564227	0	0	8.7146	19.3312	ISL1
positive regulation of hormone secretion (GO:0046887)	1/17	0.108799	0.564801	0	0	8.7146	19.3312	SOX11
regulation of B cell receptor signaling pathway (GO:0050855)	1/17	0.108799	0.565376	0	0	8.7146	19.3312	PAX5
neurotrophin signaling pathway (GO:0038179)	1/17	0.108799	0.565953	0	0	8.7146	19.3312	RAPGEF2
regulation of transcription from RNA polymerase I promoter (GO:0006356)	1/17	0.108799	0.56653	0	0	8.7146	19.3312	ERBB2
response to interferon-alpha (GO:0035455)	1/17	0.108799	0.567109	0	0	8.7146	19.3312	GATA3
embryo development ending in birth or egg hatching (GO:0009792)	1/17	0.108799	0.567689	0	0	8.7146	19.3312	FGFR1
regulation of tissue remodeling (GO:0034103)	1/17	0.108799	0.56827	0	0	8.7146	19.3312	HAND2
cellular response to molecule of bacterial origin (GO:0071219)	2/84	0.110386	0.570139	0	0	3.52734	7.77346	MEF2C;GFI1
positive regulation of supramolecular fiber organization (GO:1902905)	2/84	0.110386	0.570717	0	0	3.52734	7.77346	NCKAP1;PROX1
positive regulation of hydrolase activity (GO:0051345)	3/172	0.110792	0.571659	0	0	2.58398	5.68502	DOCK10;ERBB2;RAPGEF2
focal adhesion assembly (GO:0048041)	1/18	0.114819	0.58185	0	0	8.23045	17.814	FERMT2
positive regulation of morphogenesis of an epithelium (GO:1905332)	1/18	0.114819	0.582429	0	0	8.23045	17.814	PAX8
mRNA destabilization (GO:0061157)	1/18	0.114819	0.583008	0	0	8.23045	17.814	TRIM71
anion homeostasis (GO:0055081)	1/18	0.114819	0.583589	0	0	8.23045	17.814	HNF4A
regulation of smooth muscle cell migration (GO:0014910)	1/18	0.114819	0.584171	0	0	8.23045	17.814	PDGFRB
cell-substrate adherens junction assembly (GO:0007045)	1/18	0.114819	0.584754	0	0	8.23045	17.814	FERMT2
regulation of chemokine production (GO:0032642)	1/18	0.114819	0.585338	0	0	8.23045	17.814	SNAI2
establishment of epithelial cell polarity (GO:0090162)	1/18	0.114819	0.585923	0	0	8.23045	17.814	FERMT1
regulation of mitochondrial membrane permeability (GO:0046902)	1/18	0.114819	0.58651	0	0	8.23045	17.814	BCL2
negative regulation of fibroblast proliferation (GO:0048147)	1/18	0.114819	0.587097	0	0	8.23045	17.814	MYC
anterior/posterior axis specification (GO:0009948)	1/18	0.114819	0.587686	0	0	8.23045	17.814	CDX2
regulation of cAMP-mediated signaling (GO:0043949)	1/18	0.114819	0.588276	0	0	8.23045	17.814	RAPGEF2
endoplasmic reticulum calcium ion homeostasis (GO:0032469)	1/18	0.114819	0.588868	0	0	8.23045	17.814	BCL2
positive regulation of p38MAPK cascade (GO:1900745)	1/18	0.114819	0.58946	0	0	8.23045	17.814	HAND2
regulation of keratinocyte proliferation (GO:0010837)	1/18	0.114819	0.590054	0	0	8.23045	17.814	SNAI2
regulation of cellular response to transforming growth factor beta stimulus (GO:1903844)	1/18	0.114819	0.590648	0	0	8.23045	17.814	SOX11
organelle fusion (GO:0048284)	1/18	0.114819	0.591244	0	0	8.23045	17.814	BCL2A1
insulin secretion (GO:0030073)	1/18	0.114819	0.591842	0	0	8.23045	17.814	NEUROD1
regulation of angiogenesis (GO:0045765)	3/177	0.118002	0.597384	0	0	2.51099	5.36612	ERBB2;PPARG;ISL1
positive regulation of protein complex assembly (GO:0031334)	2/88	0.119176	0.601537	0	0	3.367	7.16214	FOSL1;MITF
mitochondrial membrane organization (GO:0007006)	1/19	0.1208	0.601993	0	0	7.79727	16.4805	BCL2
negative regulation of translation (GO:0017148)	2/88	0.119176	0.602133	0	0	3.367	7.16214	TRIM71;IGF2BP1
intracellular estrogen receptor signaling pathway (GO:0030520)	1/19	0.1208	0.602582	0	0	7.79727	16.4805	ESR1
T cell activation (GO:0042110)	2/88	0.119176	0.602729	0	0	3.367	7.16214	IRF4;PIK3CD
osteoclast differentiation (GO:0030316)	1/19	0.1208	0.603171	0	0	7.79727	16.4805	GAB2
excitatory postsynaptic potential (GO:0060079)	1/19	0.1208	0.603762	0	0	7.79727	16.4805	MEF2C
Rac protein signal transduction (GO:0016601)	1/19	0.1208	0.604354	0	0	7.79727	16.4805	NCKAP1
negative regulation of cellular protein metabolic process (GO:0032269)	2/89	0.1214	0.604395	0	0	3.32917	7.0201	TRIM71;IGF2BP1
muscle tissue morphogenesis (GO:0060415)	1/19	0.1208	0.604947	0	0	7.79727	16.4805	PROX1
regulation of myotube differentiation (GO:0010830)	1/19	0.1208	0.605541	0	0	7.79727	16.4805	MYOG
endothelial cell development (GO:0001885)	1/19	0.1208	0.606137	0	0	7.79727	16.4805	RAPGEF2
production of small RNA involved in gene silencing by RNA (GO:0070918)	1/19	0.1208	0.606733	0	0	7.79727	16.4805	TRIM71
positive regulation of pri-miRNA transcription from RNA polymerase II promoter (GO:1902895)	1/19	0.1208	0.607331	0	0	7.79727	16.4805	SPI1
regulation of platelet activation (GO:0010543)	1/19	0.1208	0.60793	0	0	7.79727	16.4805	PDGFRA
regulation of neuron migration (GO:2001222)	1/19	0.1208	0.60853	0	0	7.79727	16.4805	RAPGEF2
negative regulation of lymphocyte activation (GO:0051250)	1/19	0.1208	0.609131	0	0	7.79727	16.4805	SOX11
striated muscle cell development (GO:0055002)	1/20	0.12674	0.62009	0	0	7.40741	15.3009	MYOD1
phosphate-containing compound metabolic process (GO:0006796)	3/183	0.126878	0.620173	0	0	2.42866	5.01403	DUSP4;DUSP10;PIK3CD
adenylate cyclase-activating adrenergic receptor signaling pathway (GO:0071880)	1/20	0.12674	0.620685	0	0	7.40741	15.3009	RAPGEF2
regulation of fibroblast growth factor receptor signaling pathway (GO:0040036)	1/20	0.12674	0.621281	0	0	7.40741	15.3009	OTX2
intrinsic apoptotic signaling pathway in response to DNA damage by p53 class mediator (GO:0042771)	1/20	0.12674	0.621879	0	0	7.40741	15.3009	TP63
regulation of DNA-templated transcription, elongation (GO:0032784)	1/20	0.12674	0.622477	0	0	7.40741	15.3009	LDB1
regulation of cholesterol transport (GO:0032374)	1/20	0.12674	0.623077	0	0	7.40741	15.3009	PPARG
inositol phosphate-mediated signaling (GO:0048016)	1/20	0.12674	0.623678	0	0	7.40741	15.3009	NFATC2
response to progesterone (GO:0032570)	1/20	0.12674	0.62428	0	0	7.40741	15.3009	YAP1
phospholipase C-activating G-protein coupled receptor signaling pathway (GO:0007200)	2/91	0.125879	0.624867	0	0	3.256	6.74784	LPAR1;ESR1
adrenergic receptor signaling pathway (GO:0071875)	1/20	0.12674	0.624883	0	0	7.40741	15.3009	RAPGEF2
negative regulation of kinase activity (GO:0033673)	2/91	0.125879	0.625475	0	0	3.256	6.74784	WWTR1;IRS2
steroid hormone mediated signaling pathway (GO:0043401)	1/20	0.12674	0.625487	0	0	7.40741	15.3009	ESR1
cellular response to lipopolysaccharide (GO:0071222)	2/91	0.125879	0.626085	0	0	3.256	6.74784	MEF2C;GFI1
negative regulation of macromolecule biosynthetic process (GO:0010558)	1/20	0.12674	0.626093	0	0	7.40741	15.3009	PPARG
regulation of toll-like receptor signaling pathway (GO:0034121)	1/20	0.12674	0.6267	0	0	7.40741	15.3009	GFI1
mesoderm formation (GO:0001707)	1/20	0.12674	0.627307	0	0	7.40741	15.3009	ITGB3
cell projection assembly (GO:0030031)	1/20	0.12674	0.627916	0	0	7.40741	15.3009	NCKAP1
positive regulation of interleukin-2 production (GO:0032743)	1/20	0.12674	0.628527	0	0	7.40741	15.3009	IRF4
establishment of endothelial barrier (GO:0061028)	1/21	0.13264	0.642186	0	0	7.05467	14.2512	RAPGEF2
hepaticobiliary system development (GO:0061008)	1/21	0.13264	0.642796	0	0	7.05467	14.2512	PROX1
positive regulation of lamellipodium organization (GO:1902745)	1/21	0.13264	0.643407	0	0	7.05467	14.2512	NCKAP1
regulation of cardiac muscle hypertrophy (GO:0010611)	1/21	0.13264	0.644019	0	0	7.05467	14.2512	HAND2
protein-DNA complex disassembly (GO:0032986)	1/21	0.13264	0.644632	0	0	7.05467	14.2512	MYC
energy reserve metabolic process (GO:0006112)	1/21	0.13264	0.645247	0	0	7.05467	14.2512	MYC
cortical actin cytoskeleton organization (GO:0030866)	1/21	0.13264	0.645862	0	0	7.05467	14.2512	NCKAP1
response to nicotine (GO:0035094)	1/21	0.13264	0.646479	0	0	7.05467	14.2512	BCL2
positive regulation of BMP signaling pathway (GO:0030513)	1/21	0.13264	0.647097	0	0	7.05467	14.2512	SOX11
positive regulation of transcription from RNA polymerase I promoter (GO:0045943)	1/21	0.13264	0.647716	0	0	7.05467	14.2512	ERBB2
regulation of cytoskeleton organization (GO:0051493)	2/95	0.134954	0.652766	0	0	3.11891	6.24663	PDGFRB;EFNA5
glucose transport (GO:0015758)	1/22	0.138501	0.660534	0	0	6.73401	13.3123	HNF1A
NLS-bearing protein import into nucleus (GO:0006607)	1/22	0.138501	0.661152	0	0	6.73401	13.3123	TRPS1
positive regulation of erythrocyte differentiation (GO:0045648)	1/22	0.138501	0.661771	0	0	6.73401	13.3123	GATA1
positive regulation of interleukin-10 production (GO:0032733)	1/22	0.138501	0.662391	0	0	6.73401	13.3123	IRF4
regulation of bone resorption (GO:0045124)	1/22	0.138501	0.663013	0	0	6.73401	13.3123	ITGB3
positive regulation of protein metabolic process (GO:0051247)	2/96	0.137245	0.66322	0	0	3.08642	6.1296	LDB1;TIPARP
ncRNA catabolic process (GO:0034661)	1/22	0.138501	0.663635	0	0	6.73401	13.3123	LIN28B
negative regulation of cell motility (GO:2000146)	2/97	0.139545	0.66365	0	0	3.0546	6.01564	DUSP10;GATA3
regulation of transcription from RNA polymerase III promoter (GO:0006359)	1/22	0.138501	0.664259	0	0	6.73401	13.3123	ERBB2
cellular response to organonitrogen compound (GO:0071417)	2/97	0.139545	0.664269	0	0	3.0546	6.01564	MEF2C;RAPGEF2
hematopoietic progenitor cell differentiation (GO:0002244)	1/22	0.138501	0.664884	0	0	6.73401	13.3123	FLT3
cell morphogenesis involved in neuron differentiation (GO:0048667)	2/97	0.139545	0.66489	0	0	3.0546	6.01564	MEF2C;PARD6B
positive regulation of protein targeting to membrane (GO:0090314)	1/22	0.138501	0.66551	0	0	6.73401	13.3123	ERBB2
cellular response to nerve growth factor stimulus (GO:1990090)	1/22	0.138501	0.666137	0	0	6.73401	13.3123	RAPGEF2
acylglycerol homeostasis (GO:0055090)	1/22	0.138501	0.666766	0	0	6.73401	13.3123	HNF4A
regulation of calcium ion import (GO:0090279)	1/22	0.138501	0.667395	0	0	6.73401	13.3123	PDGFRB
regulation of vascular endothelial growth factor receptor signaling pathway (GO:0030947)	1/22	0.138501	0.668026	0	0	6.73401	13.3123	ITGB3
positive regulation of GTPase activity (GO:0043547)	3/192	0.140625	0.668164	0	0	2.31481	4.54088	DOCK10;ERBB2;RAPGEF2
regulation of interferon-gamma-mediated signaling pathway (GO:0060334)	1/22	0.138501	0.668658	0	0	6.73401	13.3123	PPARG
regulation of microtubule cytoskeleton organization (GO:0070507)	1/23	0.144323	0.680036	0	0	6.44122	12.4683	EFNA5
metanephros development (GO:0001656)	1/23	0.144323	0.680664	0	0	6.44122	12.4683	PAX8
regulation of monooxygenase activity (GO:0032768)	1/23	0.144323	0.681294	0	0	6.44122	12.4683	EGFR
divalent inorganic cation homeostasis (GO:0072507)	1/23	0.144323	0.681925	0	0	6.44122	12.4683	TFAP2B
response to alkaloid (GO:0043279)	1/23	0.144323	0.682557	0	0	6.44122	12.4683	BCL2
TOR signaling (GO:0031929)	1/23	0.144323	0.68319	0	0	6.44122	12.4683	GATA3
cell-cell adhesion mediated by cadherin (GO:0044331)	1/23	0.144323	0.683824	0	0	6.44122	12.4683	CDH2
positive regulation of cell cycle G1/S phase transition (GO:1902808)	1/23	0.144323	0.68446	0	0	6.44122	12.4683	CCND2
negative regulation of viral transcription (GO:0032897)	1/23	0.144323	0.685096	0	0	6.44122	12.4683	POU2F3
cellular response to transforming growth factor beta stimulus (GO:0071560)	2/100	0.146494	0.689631	0	0	2.96296	5.69117	MEF2C;FERMT2
regulation of cellular senescence (GO:2000772)	1/24	0.150105	0.696351	0	0	6.17284	11.7063	CDK6
regulation of AMPA receptor activity (GO:2000311)	1/24	0.150105	0.696985	0	0	6.17284	11.7063	MEF2C
negative regulation of endothelial cell apoptotic process (GO:2000352)	1/24	0.150105	0.69762	0	0	6.17284	11.7063	GATA3
cellular senescence (GO:0090398)	1/24	0.150105	0.698256	0	0	6.17284	11.7063	TBX2
negative regulation of intrinsic apoptotic signaling pathway in response to DNA damage (GO:1902230)	1/24	0.150105	0.698893	0	0	6.17284	11.7063	SNAI2
regulation of transmembrane transport (GO:0034762)	1/24	0.150105	0.699531	0	0	6.17284	11.7063	BCL2
intrinsic apoptotic signaling pathway (GO:0097193)	2/101	0.148826	0.699965	0	0	2.93363	5.58848	BCL2A1;BCL2
negative regulation of cyclin-dependent protein serine/threonine kinase activity (GO:0045736)	1/24	0.150105	0.700171	0	0	6.17284	11.7063	CDK6
intrinsic apoptotic signaling pathway in response to endoplasmic reticulum stress (GO:0070059)	1/24	0.150105	0.700811	0	0	6.17284	11.7063	BCL2
negative regulation of developmental growth (GO:0048640)	1/24	0.150105	0.701453	0	0	6.17284	11.7063	DUSP10
positive regulation of vascular endothelial growth factor production (GO:0010575)	1/24	0.150105	0.702096	0	0	6.17284	11.7063	ISL1
response to glucocorticoid (GO:0051384)	1/24	0.150105	0.70274	0	0	6.17284	11.7063	ISL1
regulation of chromosome organization (GO:0033044)	1/24	0.150105	0.703385	0	0	6.17284	11.7063	MYC
positive regulation of immune effector process (GO:0002699)	1/24	0.150105	0.704032	0	0	6.17284	11.7063	MYB
dendritic spine organization (GO:0097061)	1/24	0.150105	0.704679	0	0	6.17284	11.7063	DOCK10
positive regulation of histone methylation (GO:0031062)	1/24	0.150105	0.705328	0	0	6.17284	11.7063	MYB
protein import into nucleus (GO:0006606)	2/103	0.153514	0.710871	0	0	2.87666	5.39077	BCL6;TRPS1
positive regulation of vasculature development (GO:1904018)	2/104	0.155868	0.711445	0	0	2.849	5.29557	RAPGEF2;ISL1
positive regulation of angiogenesis (GO:0045766)	2/103	0.153514	0.711517	0	0	2.87666	5.39077	FOXC2;ISL1
regulation of protein import into nucleus (GO:0042306)	1/25	0.155849	0.711993	0	0	5.92593	11.0155	WWTR1
regulation of lamellipodium assembly (GO:0010591)	1/25	0.155849	0.712631	0	0	5.92593	11.0155	NCKAP1
negative regulation of locomotion (GO:0040013)	1/25	0.155849	0.71327	0	0	5.92593	11.0155	GATA3
positive regulation of nuclear division (GO:0051785)	1/25	0.155849	0.713911	0	0	5.92593	11.0155	PDGFRB
positive regulation of Rho protein signal transduction (GO:0035025)	1/25	0.155849	0.714552	0	0	5.92593	11.0155	LPAR1
positive regulation of interleukin-12 production (GO:0032735)	1/25	0.155849	0.715195	0	0	5.92593	11.0155	ISL1
potassium ion homeostasis (GO:0055075)	1/25	0.155849	0.715838	0	0	5.92593	11.0155	TFAP2B
peptide hormone secretion (GO:0030072)	1/25	0.155849	0.716483	0	0	5.92593	11.0155	NEUROD1
negative regulation of gene expression, epigenetic (GO:0045814)	1/25	0.155849	0.717129	0	0	5.92593	11.0155	SPI1
regulation of intracellular signal transduction (GO:1902531)	5/422	0.157354	0.717586	0	0	1.75531	3.24602	MDM2;ARHGAP29;EGFR;TP63;ARHGAP45
protein import into nucleus, translocation (GO:0000060)	1/25	0.155849	0.717777	0	0	5.92593	11.0155	BCL6
negative regulation of insulin receptor signaling pathway (GO:0046627)	1/25	0.155849	0.718425	0	0	5.92593	11.0155	IRS1
regulation of telomere maintenance (GO:0032204)	1/25	0.155849	0.719075	0	0	5.92593	11.0155	MYC
long-chain fatty acid transport (GO:0015909)	1/25	0.155849	0.719725	0	0	5.92593	11.0155	PPARG
regulation of apoptotic signaling pathway (GO:2001233)	1/25	0.155849	0.720377	0	0	5.92593	11.0155	BCL2
negative regulation of wound healing (GO:0061045)	1/25	0.155849	0.72103	0	0	5.92593	11.0155	DUSP10
response to ketone (GO:1901654)	1/26	0.161554	0.732809	0	0	5.69801	10.387	YAP1
positive regulation of wound healing (GO:0090303)	1/26	0.161554	0.733461	0	0	5.69801	10.387	FOXC2
positive regulation of release of cytochrome c from mitochondria (GO:0090200)	1/26	0.161554	0.734114	0	0	5.69801	10.387	TNFSF10
monovalent inorganic cation homeostasis (GO:0055067)	1/26	0.161554	0.734768	0	0	5.69801	10.387	TFAP2B
negative regulation of cellular response to insulin stimulus (GO:1900077)	1/26	0.161554	0.735424	0	0	5.69801	10.387	IRS1
sodium ion homeostasis (GO:0055078)	1/26	0.161554	0.73608	0	0	5.69801	10.387	TFAP2B
positive regulation of cell cycle process (GO:0090068)	2/107	0.162972	0.737931	0	0	2.76912	5.02367	PDGFRB;MYOG
viral life cycle (GO:0019058)	2/107	0.162972	0.738587	0	0	2.76912	5.02367	ITGB3;ITGAV
protein localization to chromosome (GO:0034502)	1/27	0.167221	0.750508	0	0	5.48697	9.81311	ESR1
regulation of vascular endothelial growth factor production (GO:0010574)	1/27	0.167221	0.751169	0	0	5.48697	9.81311	ISL1
regulation of protein targeting to membrane (GO:0090313)	1/27	0.167221	0.751831	0	0	5.48697	9.81311	ERBB2
negative regulation of protein kinase activity (GO:0006469)	2/109	0.167741	0.752181	0	0	2.71831	4.8531	WWTR1;DUSP10
regulation of neurotransmitter secretion (GO:0046928)	1/27	0.167221	0.752494	0	0	5.48697	9.81311	MEF2C
modulation by host of viral transcription (GO:0043921)	1/27	0.167221	0.753158	0	0	5.48697	9.81311	POU2F3
endocytic recycling (GO:0032456)	1/27	0.167221	0.753823	0	0	5.48697	9.81311	ARL4C
extrinsic apoptotic signaling pathway via death domain receptors (GO:0008625)	1/27	0.167221	0.75449	0	0	5.48697	9.81311	BCL2
phosphatidylinositol phosphorylation (GO:0046854)	1/27	0.167221	0.755157	0	0	5.48697	9.81311	PIK3CD
regulation of intracellular steroid hormone receptor signaling pathway (GO:0033143)	1/27	0.167221	0.755826	0	0	5.48697	9.81311	ESR1
negative regulation of osteoblast differentiation (GO:0045668)	1/27	0.167221	0.756496	0	0	5.48697	9.81311	CDK6
positive regulation of establishment of protein localization to mitochondrion (GO:1903749)	2/110	0.170134	0.762243	0	0	2.6936	4.77082	BCL2;TP63
primary neural tube formation (GO:0014020)	1/28	0.17285	0.766335	0	0	5.29101	9.28748	GRHL2
regulation of cell morphogenesis (GO:0022604)	1/28	0.17285	0.767002	0	0	5.29101	9.28748	EFNA5
positive regulation of extrinsic apoptotic signaling pathway (GO:2001238)	1/28	0.17285	0.767669	0	0	5.29101	9.28748	TNFSF10
positive regulation of cytosolic calcium ion concentration involved in phospholipase C-activating G-protein coupled signaling pathway (GO:0051482)	1/28	0.17285	0.768338	0	0	5.29101	9.28748	LPAR1
positive regulation of sprouting angiogenesis (GO:1903672)	1/28	0.17285	0.769008	0	0	5.29101	9.28748	FOXC2
positive regulation of phosphate metabolic process (GO:0045937)	1/28	0.17285	0.769679	0	0	5.29101	9.28748	EGFR
triglyceride homeostasis (GO:0070328)	1/28	0.17285	0.770351	0	0	5.29101	9.28748	HNF4A
neural crest cell migration (GO:0001755)	1/28	0.17285	0.771024	0	0	5.29101	9.28748	PHOX2B
regulation of NIK/NF-kappaB signaling (GO:1901222)	1/28	0.17285	0.771699	0	0	5.29101	9.28748	EGFR
regulation of protein binding (GO:0043393)	2/111	0.172533	0.772314	0	0	2.66934	4.69046	BCL2;RAPGEF2
negative regulation of intracellular steroid hormone receptor signaling pathway (GO:0033144)	1/28	0.17285	0.772375	0	0	5.29101	9.28748	ISL1
regulation of translation (GO:0006417)	3/213	0.174474	0.772863	0	0	2.08659	3.64316	TRIM71;ERBB2;IGF2BP1
regulation of vasculature development (GO:1901342)	1/28	0.17285	0.773052	0	0	5.29101	9.28748	ERBB2
phosphatidylinositol metabolic process (GO:0046488)	2/112	0.174938	0.774249	0	0	2.6455	4.61197	PDGFRB;PIK3CD
negative regulation of lymphocyte proliferation (GO:0050672)	1/29	0.178441	0.784309	0	0	5.10856	8.80459	SOX11
lysosome localization (GO:0032418)	1/29	0.178441	0.784986	0	0	5.10856	8.80459	PIK3CD
negative regulation of Notch signaling pathway (GO:0045746)	1/29	0.178441	0.785663	0	0	5.10856	8.80459	EGFR
positive regulation of myeloid cell differentiation (GO:0045639)	1/29	0.178441	0.786341	0	0	5.10856	8.80459	GATA1
cortical cytoskeleton organization (GO:0030865)	1/29	0.178441	0.787021	0	0	5.10856	8.80459	NCKAP1
tube closure (GO:0060606)	1/29	0.178441	0.787702	0	0	5.10856	8.80459	GRHL2
regulation of keratinocyte differentiation (GO:0045616)	1/29	0.178441	0.788384	0	0	5.10856	8.80459	GRHL2
cellular response to cadmium ion (GO:0071276)	1/29	0.178441	0.789067	0	0	5.10856	8.80459	EGFR
regulation of immune effector process (GO:0002697)	2/114	0.179764	0.789444	0	0	2.59909	4.46033	IRF4;CD19
peptidyl-lysine modification (GO:0018205)	2/115	0.182184	0.799386	0	0	2.57649	4.38708	MDM2;MITF
regulation of blood coagulation (GO:0030193)	1/30	0.183994	0.803185	0	0	4.93827	8.35975	FOXA2
negative regulation of transferase activity (GO:0051348)	1/30	0.183994	0.803873	0	0	4.93827	8.35975	IRS2
cellular response to cAMP (GO:0071320)	1/30	0.183994	0.804561	0	0	4.93827	8.35975	RAPGEF2
cellular response to interferon-gamma (GO:0071346)	2/116	0.18461	0.805182	0	0	2.55428	4.31548	IRF4;IRF8
beta-catenin-TCF complex assembly (GO:1904837)	1/30	0.183994	0.805251	0	0	4.93827	8.35975	MYC
regulation of cell migration involved in sprouting angiogenesis (GO:0090049)	1/30	0.183994	0.805943	0	0	4.93827	8.35975	FOXC2
regulation of actin cytoskeleton reorganization (GO:2000249)	1/30	0.183994	0.806635	0	0	4.93827	8.35975	PDGFRA
gene silencing by miRNA (GO:0035195)	1/31	0.189511	0.820248	0	0	4.77897	7.94891	TRIM71
liver development (GO:0001889)	1/31	0.189511	0.820945	0	0	4.77897	7.94891	PROX1
renal water homeostasis (GO:0003091)	1/31	0.189511	0.821642	0	0	4.77897	7.94891	TFAP2B
positive regulation of protein dephosphorylation (GO:0035307)	1/31	0.189511	0.822341	0	0	4.77897	7.94891	PDGFRB
alpha-amino acid metabolic process (GO:1901605)	1/31	0.189511	0.823041	0	0	4.77897	7.94891	HNF4A
response to cadmium ion (GO:0046686)	1/31	0.189511	0.823742	0	0	4.77897	7.94891	EGFR
negative regulation of cell-cell adhesion (GO:0022408)	1/31	0.189511	0.824444	0	0	4.77897	7.94891	SNAI2
regulation of dendritic spine development (GO:0060998)	1/31	0.189511	0.825147	0	0	4.77897	7.94891	MEF2C
positive regulation of interleukin-1 beta production (GO:0032731)	1/31	0.189511	0.825852	0	0	4.77897	7.94891	ISL1
Ras protein signal transduction (GO:0007265)	3/223	0.191335	0.827442	0	0	1.99302	3.29593	NCKAP1;ARHGAP29;RAPGEF2
regulation of phosphorylation (GO:0042325)	2/119	0.191914	0.829242	0	0	2.48988	4.11008	LDB1;EGFR
positive regulation of tumor necrosis factor superfamily cytokine production (GO:1903557)	1/32	0.19499	0.836866	0	0	4.62963	7.56855	ISL1
cyclic-nucleotide-mediated signaling (GO:0019935)	1/32	0.19499	0.83757	0	0	4.62963	7.56855	RAPGEF2
negative regulation of fat cell differentiation (GO:0045599)	1/32	0.19499	0.838276	0	0	4.62963	7.56855	GATA3
regulation of cell-cell adhesion (GO:0022407)	1/32	0.19499	0.838983	0	0	4.62963	7.56855	EFNA5
actin filament organization (GO:0007015)	2/120	0.194357	0.839089	0	0	2.46914	4.04459	NEDD9;PROX1
regulation of glutamate receptor signaling pathway (GO:1900449)	1/32	0.19499	0.839691	0	0	4.62963	7.56855	MEF2C
endodermal cell differentiation (GO:0035987)	1/32	0.19499	0.8404	0	0	4.62963	7.56855	ITGAV
dendrite morphogenesis (GO:0048813)	1/32	0.19499	0.84111	0	0	4.62963	7.56855	DOCK10
regulation of postsynaptic membrane potential (GO:0060078)	1/33	0.200432	0.850213	0	0	4.48934	7.21561	MEF2C
regulation of interleukin-12 production (GO:0032655)	1/33	0.200432	0.850921	0	0	4.48934	7.21561	ISL1
mRNA stabilization (GO:0048255)	1/33	0.200432	0.851629	0	0	4.48934	7.21561	IGF2BP1
regulation of neurotransmitter receptor activity (GO:0099601)	1/33	0.200432	0.852339	0	0	4.48934	7.21561	MEF2C
positive regulation of intrinsic apoptotic signaling pathway (GO:2001244)	1/33	0.200432	0.85305	0	0	4.48934	7.21561	BCL2
positive regulation of locomotion (GO:0040017)	1/33	0.200432	0.853762	0	0	4.48934	7.21561	PDGFRB
positive regulation of cell-matrix adhesion (GO:0001954)	1/33	0.200432	0.854475	0	0	4.48934	7.21561	CDK6
negative regulation of multi-organism process (GO:0043901)	1/33	0.200432	0.85519	0	0	4.48934	7.21561	ITGAV
positive regulation of Notch signaling pathway (GO:0045747)	1/33	0.200432	0.855905	0	0	4.48934	7.21561	TP63
positive regulation of calcium ion transport (GO:0051928)	1/33	0.200432	0.856622	0	0	4.48934	7.21561	PDGFRB
stem cell differentiation (GO:0048863)	1/33	0.200432	0.85734	0	0	4.48934	7.21561	MEF2C
neural tube closure (GO:0001843)	1/33	0.200432	0.858059	0	0	4.48934	7.21561	GRHL2
chemical synaptic transmission, postsynaptic (GO:0099565)	1/33	0.200432	0.85878	0	0	4.48934	7.21561	MEF2C
positive regulation of cytokine-mediated signaling pathway (GO:0001961)	1/33	0.200432	0.859501	0	0	4.48934	7.21561	GFI1
dephosphorylation (GO:0016311)	2/124	0.204169	0.865344	0	0	2.38949	3.79643	DUSP4;DUSP10
response to peptide (GO:1901652)	1/34	0.205838	0.867377	0	0	4.3573	6.88742	IRS1
anterior/posterior pattern specification (GO:0009952)	1/34	0.205838	0.868094	0	0	4.3573	6.88742	CDX2
regulation of JUN kinase activity (GO:0043506)	1/34	0.205838	0.868812	0	0	4.3573	6.88742	DUSP10
regulation of wound healing (GO:0061041)	1/34	0.205838	0.869531	0	0	4.3573	6.88742	FOXA2
protein dephosphorylation (GO:0006470)	2/125	0.206631	0.869998	0	0	2.37037	3.73765	DUSP4;DUSP10
regulation of insulin receptor signaling pathway (GO:0046626)	1/34	0.205838	0.870251	0	0	4.3573	6.88742	IRS1
ncRNA metabolic process (GO:0034660)	1/34	0.205838	0.870973	0	0	4.3573	6.88742	TRIM71
bone development (GO:0060348)	1/34	0.205838	0.871696	0	0	4.3573	6.88742	TFAP2A
protein kinase B signaling (GO:0043491)	1/35	0.211208	0.881272	0	0	4.2328	6.58163	MDM2
actin filament bundle organization (GO:0061572)	1/35	0.211208	0.881993	0	0	4.2328	6.58163	NEDD9
regulation of phosphoprotein phosphatase activity (GO:0043666)	1/35	0.211208	0.882715	0	0	4.2328	6.58163	PDGFRB
negative regulation of epithelial cell migration (GO:0010633)	1/35	0.211208	0.883439	0	0	4.2328	6.58163	DUSP10
regulation of mitochondrial membrane potential (GO:0051881)	1/35	0.211208	0.884163	0	0	4.2328	6.58163	BCL2
regulation of endothelial cell apoptotic process (GO:2000351)	1/35	0.211208	0.884889	0	0	4.2328	6.58163	GATA3
regulation of synapse assembly (GO:0051963)	1/35	0.211208	0.885616	0	0	4.2328	6.58163	MEF2C
negative regulation of cell-substrate adhesion (GO:0010812)	1/35	0.211208	0.886345	0	0	4.2328	6.58163	EFNA5
positive regulation of NIK/NF-kappaB signaling (GO:1901224)	1/35	0.211208	0.887074	0	0	4.2328	6.58163	EGFR
regulation of cyclin-dependent protein kinase activity (GO:1904029)	1/35	0.211208	0.887805	0	0	4.2328	6.58163	CCNE2
lipid phosphorylation (GO:0046834)	1/35	0.211208	0.888537	0	0	4.2328	6.58163	PIK3CD
regulation of cysteine-type endopeptidase activity (GO:2000116)	1/36	0.216542	0.898384	0	0	4.11523	6.29618	SOX2
regulation of blood circulation (GO:1903522)	1/36	0.216542	0.899115	0	0	4.11523	6.29618	TBX2
regulation of response to DNA damage stimulus (GO:2001020)	1/36	0.216542	0.899848	0	0	4.11523	6.29618	MYC
negative regulation of blood coagulation (GO:0030195)	1/36	0.216542	0.900581	0	0	4.11523	6.29618	PDGFRA
regulation of nitric-oxide synthase activity (GO:0050999)	1/36	0.216542	0.901316	0	0	4.11523	6.29618	EGFR
regulation of smoothened signaling pathway (GO:0008589)	1/36	0.216542	0.902051	0	0	4.11523	6.29618	OTX2
regulation of cell morphogenesis involved in differentiation (GO:0010769)	1/36	0.216542	0.902788	0	0	4.11523	6.29618	CDH2
response to steroid hormone (GO:0048545)	1/37	0.22184	0.913679	0	0	4.004	6.02923	YAP1
positive regulation of smooth muscle cell proliferation (GO:0048661)	1/37	0.22184	0.914417	0	0	4.004	6.02923	PDGFRB
regulation of metal ion transport (GO:0010959)	1/37	0.22184	0.915156	0	0	4.004	6.02923	BCL2
actin filament bundle assembly (GO:0051017)	1/37	0.22184	0.915896	0	0	4.004	6.02923	NEDD9
regulation of dendrite development (GO:0050773)	1/37	0.22184	0.916638	0	0	4.004	6.02923	MEF2C
regulation of DNA repair (GO:0006282)	1/37	0.22184	0.917381	0	0	4.004	6.02923	EGFR
myelination (GO:0042552)	1/37	0.22184	0.918125	0	0	4.004	6.02923	SOX10
epithelial to mesenchymal transition (GO:0001837)	1/37	0.22184	0.91887	0	0	4.004	6.02923	SNAI2
positive regulation of stress fiber assembly (GO:0051496)	1/37	0.22184	0.919617	0	0	4.004	6.02923	LPAR1
cellular response to hypoxia (GO:0071456)	2/132	0.223947	0.921612	0	0	2.24467	3.35881	MYC;MDM2
positive regulation of DNA repair (GO:0045739)	1/38	0.227102	0.933093	0	0	3.89864	5.77917	EGFR
T cell differentiation (GO:0030217)	1/38	0.227102	0.933845	0	0	3.89864	5.77917	PIK3CD
phagocytosis (GO:0006909)	2/135	0.231404	0.950002	0	0	2.19479	3.21227	ITGB3;ITGAV
[truncated: 244 more rows]

## Sheet: CNA Alterations
HugoSymbol	Percentage of tumour of copy number alterations	Max observe alteration in a particular cancer type
[truncated: 137 more rows]
