# Supplementary material for: Integrated molecular characterisation of the MAPK pathways in human cancers reveals pharmacologically vulnerable mutations and gene dependencies
Source: Commun Biol. 2021 Jan 4;4:9. doi: 10.1038/s42003-020-01552-6 (PMC7782843; doi:10.1038/s42003-020-01552-6)
Supplement: Supplementary file 7 — Supplementary Data 4 [file 42003_2020_1552_MOESM7_ESM.xlsx]

## Sheet: MAPK Drug GDSC Dose Response
Cancer type	cell_line	cancer MAPK dependence	cell Line MAPK dependence	Dataset Source	NLME_RESULT_ID	NLME_CURVE_ID	COSMIC_ID	SANGER_MODEL_ID	TCGA_DESC	DRUG_ID	DRUG_NAME	PUTATIVE_TARGET	PATHWAY_NAME	COMPANY_ID	WEBRELEASE	MIN_CONC	MAX_CONC	LN_IC50	AUC	RMSE	Z_SCORE
Bile Duct Cancer	EGI1	High	High	GDSC1	289	14515665	906853	SIDM01050	UNCLASSIFIED	157	JNK-9L	JNK2, JNK3	JNK and p38 signaling	1045	Y	0.02	5.12	-0.325882	0.6165	0.152672	-0.052007
Bile Duct Cancer	EGI1	High	High	GDSC1	289	14515667	906853	SIDM01050	UNCLASSIFIED	159	HG6-64-1	BRAF	ERK MAPK signaling	1045	Y	0.02	5.12	2.80519	0.926681	0.183856	1.12225
Bile Duct Cancer	EGI1	High	High	GDSC1	289	14515701	906853	SIDM01050	UNCLASSIFIED	207	AS601245	JNK1, JNK2, JNK2	JNK and p38 signaling	1045	Y	0.03125	8	3.4505	0.936057	0.090611	1.11326
Bile Duct Cancer	EGI1	High	High	GDSC1	289	14515705	906853	SIDM01050	UNCLASSIFIED	221	TAK-715	p38alpha, p38beta	JNK and p38 signaling	1045	Y	0.078125	20	3.78536	0.905434	0.065563	-0.33973
Bile Duct Cancer	EGI1	High	High	GDSC1	289	14515726	906853	SIDM01050	UNCLASSIFIED	262	VX-11e	ERK2	ERK MAPK signaling	1045	Y	0.02	5.12	1.71894	0.853968	0.056567	-0.735287
Bile Duct Cancer	EGI1	High	High	GDSC1	289	14515727	906853	SIDM01050	UNCLASSIFIED	263	FR-180204	ERK1, ERK2	ERK MAPK signaling	1045	Y	0.078125	20	5.4031	0.969799	0.036357	0.557295
Bile Duct Cancer	EGI1	High	High	GDSC1	289	14515740	906853	SIDM01050	UNCLASSIFIED	279	BIX02189	MEK5, ERK5	ERK MAPK signaling	1045	Y	0.078125	20	5.42616	0.970316	0.033519	0.973618
Bile Duct Cancer	EGI1	High	High	GDSC1	289	14515749	906853	SIDM01050	UNCLASSIFIED	291	KIN001-266	MAP3K8	ERK MAPK signaling	1019	Y	0.078125	20	4.96894	0.958371	0.045273	1.44001
Bile Duct Cancer	EGI1	High	High	GDSC1	289	14515579	906853	SIDM01050	UNCLASSIFIED	1014	Refametinib	MEK1, MEK2	ERK MAPK signaling	1046	Y	0.019531	5	0.025083	0.667729	0.12975	-0.873054
Bile Duct Cancer	EGI1	High	High	GDSC1	289	14515580	906853	SIDM01050	UNCLASSIFIED	1015	CI-1040	MEK1, MEK2	ERK MAPK signaling	1046	Y	0.039063	10	1.44385	0.758633	0.096577	-0.474175
Bile Duct Cancer	EGI1	High	High	GDSC1	289	14515592	906853	SIDM01050	UNCLASSIFIED	1028	VX-702	p38	JNK and p38 signaling	1046	Y	0.007813	2	2.99629	0.967356	0.111139	0.242934
Bile Duct Cancer	EGI1	High	High	GDSC1	289	14515598	906853	SIDM01050	UNCLASSIFIED	1036	PLX-4720	BRAF	ERK MAPK signaling	1046	Y	0.039063	10	2.70884	0.879475	0.150791	-0.70901
Bile Duct Cancer	EGI1	High	High	GDSC1	289	14515602	906853	SIDM01050	UNCLASSIFIED	1042	Doramapimod	p38, JNK2	JNK and p38 signaling	1046	Y	0.039063	10	5.23073	0.979637	0.081762	1.26563
Bile Duct Cancer	EGI1	High	High	GDSC1	289	14515603	906853	SIDM01050	UNCLASSIFIED	1043	JNK Inhibitor VIII	JNK	JNK and p38 signaling	1046	Y	0.039063	10	4.50439	0.964807	0.035728	0.231272
Bile Duct Cancer	EGI1	High	High	GDSC1	289	14429935	906853	SIDM01050	UNCLASSIFIED	1060	PD0325901	MEK1, MEK2	ERK MAPK signaling	1046	Y	0.000977	2	-2.65601	0.708706	0.102275	-0.919016
Bile Duct Cancer	EGI1	High	High	GDSC1	289	14515609	906853	SIDM01050	UNCLASSIFIED	1061	SB590885	BRAF	ERK MAPK signaling	1046	Y	0.019531	5	3.75223	0.96324	0.257175	0.238609
Bile Duct Cancer	EGI1	High	High	GDSC1	289	14438654	906853	SIDM01050	UNCLASSIFIED	1062	Selumetinib	MEK1, MEK2	ERK MAPK signaling	1046	Y	0.007813	4	0.378158	0.817103	0.07248	-1.41392
Bile Duct Cancer	EGI1	High	High	GDSC1	289	14515643	906853	SIDM01050	UNCLASSIFIED	1371	PLX-4720	BRAF	ERK MAPK signaling	1046	Y	0.039063	10	5.83467	0.987224	0.040942	1.29178
Bile Duct Cancer	EGI1	High	High	GDSC1	289	14515644	906853	SIDM01050	UNCLASSIFIED	1372	Trametinib	MEK1, MEK2	ERK MAPK signaling	1046	Y	0.003906	1	-4.48027	0.265855	0.243511	-1.21956
Bile Duct Cancer	EGI1	High	High	GDSC1	289	14515645	906853	SIDM01050	UNCLASSIFIED	1373	Dabrafenib	BRAF	ERK MAPK signaling	1046	Y	0.039063	10	3.32678	0.918989	0.050903	0.108692
Bile Duct Cancer	EGI1	High	High	GDSC1	289	14515652	906853	SIDM01050	UNCLASSIFIED	1498	Selumetinib	MEK1, MEK2	ERK MAPK signaling	1046	Y	0.015625	4	-0.670391	0.602808	0.192351	-1.19016
Bile Duct Cancer	EGI1	High	High	GDSC1	289	14515657	906853	SIDM01050	UNCLASSIFIED	1526	Refametinib	MEK1, MEK2	ERK MAPK signaling	1046	Y	0.019531	5	-0.170475	0.641275	0.15331	-0.988074
Bile Duct Cancer	EGI1	High	High	GDSC2	290	14849589	906853	SIDM01050	UNCLASSIFIED	1036	PLX-4720	BRAF	ERK MAPK signaling	1046	Y	0.010005	10	7.57649	0.981369	0.0485	2.05935
Bile Duct Cancer	EGI1	High	High	GDSC2	290	14849594	906853	SIDM01050	UNCLASSIFIED	1060	PD0325901	MEK1, MEK2	ERK MAPK signaling	1046	Y	0.00025	0.25	2.49953	0.963654	0.061508	1.19134
Bile Duct Cancer	EGI1	High	High	GDSC2	290	14849615	906853	SIDM01050	UNCLASSIFIED	1372	Trametinib	MEK1, MEK2	ERK MAPK signaling	1046	Y	0.001001	1	1.90011	0.910551	0.113684	0.808067
Bile Duct Cancer	EGI1	High	High	GDSC2	290	14849616	906853	SIDM01050	UNCLASSIFIED	1373	Dabrafenib	BRAF	ERK MAPK signaling	1046	Y	0.010005	10	7.52038	0.980852	0.029198	1.41993
Bile Duct Cancer	EGI1	High	High	GDSC2	290	14890297	906853	SIDM01050	UNCLASSIFIED	1564	SCH772984	ERK1, ERK2	ERK MAPK signaling	1046	Y	0.005003	5	5.5578	0.964714	0.04706	1.7639
Bile Duct Cancer	EGI1	High	High	GDSC2	290	14849669	906853	SIDM01050	UNCLASSIFIED	1855	KRAS (G12C) Inhibitor-12	KRAS (G12C)	ERK MAPK signaling	1046	Y	0.020011	20	6.67356	0.959911	0.061012	1.49986
Bile Duct Cancer	EGI1	High	High	GDSC2	290	14849672	906853	SIDM01050	UNCLASSIFIED	1908	Ulixertinib	ERK1, ERK2	ERK MAPK signaling	1046	Y	0.010005	10	4.90449	0.93427	0.110287	1.71925
Bile Duct Cancer	EGI1	High	High	GDSC2	290	14849703	906853	SIDM01050	UNCLASSIFIED	2047	Ulixertinib	ERK1, ERK2	ERK MAPK signaling	1046	Y	0.002001	2	5.55614	0.977245	0.035921	2.16888
Bile Duct Cancer	EGI1	High	High	GDSC2	290	14849705	906853	SIDM01050	UNCLASSIFIED	2096	VX-11e	ERK2	ERK MAPK signaling	1046	Y	0.010005	10	5.93781	0.959102	0.037249	2.35189
Bladder Cancer	5637	High	High	GDSC1	289	14444660	687452	SIDM00807	BLCA	157	JNK-9L	JNK2, JNK3	JNK and p38 signaling	1045	Y	0.02	5.12	1.15588	0.845279	0.088111	1.36769
Bladder Cancer	5637	High	High	GDSC1	289	14444662	687452	SIDM00807	BLCA	159	HG6-64-1	BRAF	ERK MAPK signaling	1045	Y	0.02	5.12	0.44315	0.752618	0.140114	-0.320679
Bladder Cancer	5637	High	High	GDSC1	289	14444696	687452	SIDM00807	BLCA	207	AS601245	JNK1, JNK2, JNK2	JNK and p38 signaling	1045	Y	0.03125	8	1.81443	0.868445	0.135514	-0.340282
Bladder Cancer	5637	High	High	GDSC1	289	14444700	687452	SIDM00807	BLCA	221	TAK-715	p38alpha, p38beta	JNK and p38 signaling	1045	Y	0.078125	20	3.72085	0.945814	0.057435	-0.396126
Bladder Cancer	5637	High	High	GDSC1	289	14444721	687452	SIDM00807	BLCA	262	VX-11e	ERK2	ERK MAPK signaling	1045	Y	0.02	5.12	2.4749	0.951784	0.085395	-0.210447
Bladder Cancer	5637	High	High	GDSC1	289	14444722	687452	SIDM00807	BLCA	263	FR-180204	ERK1, ERK2	ERK MAPK signaling	1045	Y	0.078125	20	4.61584	0.978867	0.044908	-0.365214
Bladder Cancer	5637	High	High	GDSC1	289	14444735	687452	SIDM00807	BLCA	279	BIX02189	MEK5, ERK5	ERK MAPK signaling	1045	Y	0.078125	20	4.22963	0.9679	0.059275	-0.046097
Bladder Cancer	5637	High	High	GDSC1	289	14444744	687452	SIDM00807	BLCA	291	KIN001-266	MAP3K8	ERK MAPK signaling	1019	Y	0.078125	20	2.57269	0.851412	0.150112	-0.751115
Bladder Cancer	5637	High	High	GDSC1	289	14444568	687452	SIDM00807	BLCA	1014	Refametinib	MEK1, MEK2	ERK MAPK signaling	1046	Y	0.019531	5	1.71485	0.903301	0.068554	0.048728
Bladder Cancer	5637	High	High	GDSC1	289	14444569	687452	SIDM00807	BLCA	1015	CI-1040	MEK1, MEK2	ERK MAPK signaling	1046	Y	0.039063	10	2.77987	0.931086	0.073501	0.462299
Bladder Cancer	5637	High	High	GDSC1	289	14444581	687452	SIDM00807	BLCA	1028	VX-702	p38	JNK and p38 signaling	1046	Y	0.007813	2	2.88	0.988796	0.0265	0.114907
Bladder Cancer	5637	High	High	GDSC1	289	14444587	687452	SIDM00807	BLCA	1036	PLX-4720	BRAF	ERK MAPK signaling	1046	Y	0.039063	10	2.84947	0.935515	0.038683	-0.601249
Bladder Cancer	5637	High	High	GDSC1	289	14444591	687452	SIDM00807	BLCA	1042	Doramapimod	p38, JNK2	JNK and p38 signaling	1046	Y	0.039063	10	4.3833	0.987364	0.096932	0.287402
Bladder Cancer	5637	High	High	GDSC1	289	14444592	687452	SIDM00807	BLCA	1043	JNK Inhibitor VIII	JNK	JNK and p38 signaling	1046	Y	0.039063	10	3.81448	0.976207	0.026298	-0.648499
Bladder Cancer	5637	High	High	GDSC1	289	14428489	687452	SIDM00807	BLCA	1060	PD0325901	MEK1, MEK2	ERK MAPK signaling	1046	Y	0.000977	2	0.824555	0.989097	0.09556	0.834943
Bladder Cancer	5637	High	High	GDSC1	289	14444603	687452	SIDM00807	BLCA	1061	SB590885	BRAF	ERK MAPK signaling	1046	Y	0.019531	5	3.18729	0.977863	0.034265	-0.21491
Bladder Cancer	5637	High	High	GDSC1	289	14444604	687452	SIDM00807	BLCA	1062	Selumetinib	MEK1, MEK2	ERK MAPK signaling	1046	Y	0.015625	4	3.11574	0.981271	0.074518	0.433204
Bladder Cancer	5637	High	High	GDSC1	289	14444638	687452	SIDM00807	BLCA	1371	PLX-4720	BRAF	ERK MAPK signaling	1046	Y	0.039063	10	3.45648	0.965066	0.146826	-0.496052
Bladder Cancer	5637	High	High	GDSC1	289	14444639	687452	SIDM00807	BLCA	1372	Trametinib	MEK1, MEK2	ERK MAPK signaling	1046	Y	0.003906	1	0.271173	0.916563	0.138069	0.562369
Bladder Cancer	5637	High	High	GDSC1	289	14444640	687452	SIDM00807	BLCA	1373	Dabrafenib	BRAF	ERK MAPK signaling	1046	Y	0.039063	10	3.98889	0.980355	0.225836	0.410589
Bladder Cancer	5637	High	High	GDSC1	289	14444647	687452	SIDM00807	BLCA	1498	Selumetinib	MEK1, MEK2	ERK MAPK signaling	1046	Y	0.015625	4	2.60921	0.967524	0.070667	0.546489
Bladder Cancer	5637	High	High	GDSC1	289	14444652	687452	SIDM00807	BLCA	1526	Refametinib	MEK1, MEK2	ERK MAPK signaling	1046	Y	0.019531	5	2.4023	0.949353	0.040117	0.466118
Bladder Cancer	5637	High	High	GDSC2	290	14841117	687452	SIDM00807	BLCA	1036	PLX-4720	BRAF	ERK MAPK signaling	1046	Y	0.010005	10	4.21778	0.946289	0.056202	-0.051988
Bladder Cancer	5637	High	High	GDSC2	290	14841122	687452	SIDM00807	BLCA	1060	PD0325901	MEK1, MEK2	ERK MAPK signaling	1046	Y	0.00025	0.25	0.680802	0.950876	0.071066	0.249268
Bladder Cancer	5637	High	High	GDSC2	290	14841143	687452	SIDM00807	BLCA	1372	Trametinib	MEK1, MEK2	ERK MAPK signaling	1046	Y	0.001001	1	-0.563252	0.806981	0.141979	-0.160374
Bladder Cancer	5637	High	High	GDSC2	290	14841144	687452	SIDM00807	BLCA	1373	Dabrafenib	BRAF	ERK MAPK signaling	1046	Y	0.010005	10	4.78196	0.961615	0.084229	0.209404
Bladder Cancer	5637	High	High	GDSC2	290	14890038	687452	SIDM00807	BLCA	1564	SCH772984	ERK1, ERK2	ERK MAPK signaling	1046	Y	0.005003	5	2.22933	0.890064	0.084665	0.023847
Bladder Cancer	5637	High	High	GDSC2	290	14841197	687452	SIDM00807	BLCA	1855	KRAS (G12C) Inhibitor-12	KRAS (G12C)	ERK MAPK signaling	1046	Y	0.020011	20	3.65974	0.892547	0.101999	-0.491304
Bladder Cancer	5637	High	High	GDSC2	290	14841200	687452	SIDM00807	BLCA	1908	Ulixertinib	ERK1, ERK2	ERK MAPK signaling	1046	Y	0.010005	10	2.49363	0.863642	0.068501	-0.069922
Bladder Cancer	5637	High	High	GDSC2	290	14841231	687452	SIDM00807	BLCA	2047	Ulixertinib	ERK1, ERK2	ERK MAPK signaling	1046	Y	0.002001	2	3.27509	0.963932	0.021286	0.670575
Bladder Cancer	5637	High	High	GDSC2	290	14841233	687452	SIDM00807	BLCA	2096	VX-11e	ERK2	ERK MAPK signaling	1046	Y	0.010005	10	2.80809	0.883425	0.036509	0.136077
Bladder Cancer	639V	High	Low	GDSC1	289	14505465	906798	SIDM00999	BLCA	157	JNK-9L	JNK2, JNK3	JNK and p38 signaling	1045	Y	0.02	5.12	-1.47654	0.443182	0.110735	-1.15446
Bladder Cancer	639V	High	Low	GDSC1	289	14505467	906798	SIDM00999	BLCA	159	HG6-64-1	BRAF	ERK MAPK signaling	1045	Y	0.02	5.12	-0.078582	0.675818	0.117282	-0.639395
Bladder Cancer	639V	High	Low	GDSC1	289	14505501	906798	SIDM00999	BLCA	207	AS601245	JNK1, JNK2, JNK2	JNK and p38 signaling	1045	Y	0.03125	8	1.14719	0.792024	0.123947	-0.93308
Bladder Cancer	639V	High	Low	GDSC1	289	14505505	906798	SIDM00999	BLCA	221	TAK-715	p38alpha, p38beta	JNK and p38 signaling	1045	Y	0.078125	20	3.94283	0.960335	0.108374	-0.202055
Bladder Cancer	639V	High	Low	GDSC1	289	14505526	906798	SIDM00999	BLCA	262	VX-11e	ERK2	ERK MAPK signaling	1045	Y	0.02	5.12	3.38617	0.984015	0.028883	0.422231
Bladder Cancer	639V	High	Low	GDSC1	289	14505527	906798	SIDM00999	BLCA	263	FR-180204	ERK1, ERK2	ERK MAPK signaling	1045	Y	0.078125	20	5.09879	0.989416	0.041008	0.200703
Bladder Cancer	639V	High	Low	GDSC1	289	14505540	906798	SIDM00999	BLCA	279	BIX02189	MEK5, ERK5	ERK MAPK signaling	1045	Y	0.078125	20	4.86663	0.986075	0.05203	0.496771
Bladder Cancer	639V	High	Low	GDSC1	289	14505549	906798	SIDM00999	BLCA	291	KIN001-266	MAP3K8	ERK MAPK signaling	1019	Y	0.078125	20	3.31616	0.924659	0.107487	-0.071285
Bladder Cancer	639V	High	Low	GDSC1	289	14505366	906798	SIDM00999	BLCA	1014	Refametinib	MEK1, MEK2	ERK MAPK signaling	1046	Y	0.019531	5	1.37293	0.875831	0.097747	-0.137791
Bladder Cancer	639V	High	Low	GDSC1	289	14505367	906798	SIDM00999	BLCA	1015	CI-1040	MEK1, MEK2	ERK MAPK signaling	1046	Y	0.039063	10	1.19344	0.767317	0.212477	-0.649699
Bladder Cancer	639V	High	Low	GDSC1	289	14505379	906798	SIDM00999	BLCA	1028	VX-702	p38	JNK and p38 signaling	1046	Y	0.007813	2	2.66893	0.987693	0.041833	-0.117476
Bladder Cancer	639V	High	Low	GDSC1	289	14505385	906798	SIDM00999	BLCA	1036	PLX-4720	BRAF	ERK MAPK signaling	1046	Y	0.039063	10	4.67869	0.992361	0.027463	0.800348
Bladder Cancer	639V	High	Low	GDSC1	289	14505389	906798	SIDM00999	BLCA	1042	Doramapimod	p38, JNK2	JNK and p38 signaling	1046	Y	0.039063	10	3.69854	0.975884	0.147876	-0.503046
Bladder Cancer	639V	High	Low	GDSC1	289	14505390	906798	SIDM00999	BLCA	1043	JNK Inhibitor VIII	JNK	JNK and p38 signaling	1046	Y	0.039063	10	2.56207	0.920143	0.134749	-2.24555
Bladder Cancer	639V	High	Low	GDSC1	289	14429712	906798	SIDM00999	BLCA	1060	PD0325901	MEK1, MEK2	ERK MAPK signaling	1046	Y	0.000977	2	-2.77971	0.725381	0.288096	-0.98135
Bladder Cancer	639V	High	Low	GDSC1	289	14505401	906798	SIDM00999	BLCA	1061	SB590885	BRAF	ERK MAPK signaling	1046	Y	0.019531	5	4.01522	0.992628	0.018212	0.449729
Bladder Cancer	639V	High	Low	GDSC1	289	14505402	906798	SIDM00999	BLCA	1062	Selumetinib	MEK1, MEK2	ERK MAPK signaling	1046	Y	0.015625	4	1.73812	0.926909	0.140249	-0.496311
Bladder Cancer	639V	High	Low	GDSC1	289	14505414	906798	SIDM00999	BLCA	1161	ZG-10	JNK1	JNK and p38 signaling	1019	Y	0.039063	10	1.45307	0.803162	0.051693	-0.007001
Bladder Cancer	639V	High	Low	GDSC1	289	14505415	906798	SIDM00999	BLCA	1164	XMD8-92	MAPK7	ERK MAPK signaling	1019	Y	0.039063	10	2.5068	0.915874	0.022858	-0.641759
Bladder Cancer	639V	High	Low	GDSC1	289	14505443	906798	SIDM00999	BLCA	1371	PLX-4720	BRAF	ERK MAPK signaling	1046	Y	0.039063	10	4.07161	0.984311	0.039342	-0.033626
Bladder Cancer	639V	High	Low	GDSC1	289	14505444	906798	SIDM00999	BLCA	1372	Trametinib	MEK1, MEK2	ERK MAPK signaling	1046	Y	0.003906	1	-1.39351	0.725366	0.230614	-0.061938
Bladder Cancer	639V	High	Low	GDSC1	289	14505445	906798	SIDM00999	BLCA	1373	Dabrafenib	BRAF	ERK MAPK signaling	1046	Y	0.039063	10	4.10566	0.984923	0.049072	0.463831
Bladder Cancer	639V	High	Low	GDSC1	289	14505452	906798	SIDM00999	BLCA	1498	Selumetinib	MEK1, MEK2	ERK MAPK signaling	1046	Y	0.015625	4	2.94158	0.979899	0.059038	0.722488
Bladder Cancer	639V	High	Low	GDSC1	289	14505457	906798	SIDM00999	BLCA	1526	Refametinib	MEK1, MEK2	ERK MAPK signaling	1046	Y	0.019531	5	2.00394	0.929883	0.022253	0.240957
Bladder Cancer	639V	High	Low	GDSC2	290	14855233	906798	SIDM00999	BLCA	1036	PLX-4720	BRAF	ERK MAPK signaling	1046	Y	0.010005	10	5.56686	0.990633	0.082619	0.796065
Bladder Cancer	639V	High	Low	GDSC2	290	14855238	906798	SIDM00999	BLCA	1060	PD0325901	MEK1, MEK2	ERK MAPK signaling	1046	Y	0.00025	0.25	0.588384	0.972728	0.107561	0.201396
Bladder Cancer	639V	High	Low	GDSC2	290	14855259	906798	SIDM00999	BLCA	1372	Trametinib	MEK1, MEK2	ERK MAPK signaling	1046	Y	0.001001	1	1.27012	0.952681	0.140148	0.560393
Bladder Cancer	639V	High	Low	GDSC2	290	14855260	906798	SIDM00999	BLCA	1373	Dabrafenib	BRAF	ERK MAPK signaling	1046	Y	0.010005	10	5.23227	0.987578	0.027649	0.408465
Bladder Cancer	639V	High	Low	GDSC2	290	14890468	906798	SIDM00999	BLCA	1564	SCH772984	ERK1, ERK2	ERK MAPK signaling	1046	Y	0.005003	5	3.05461	0.958607	0.145267	0.455283
Bladder Cancer	639V	High	Low	GDSC2	290	14855313	906798	SIDM00999	BLCA	1855	KRAS (G12C) Inhibitor-12	KRAS (G12C)	ERK MAPK signaling	1046	Y	0.020011	20	3.14563	0.895697	0.172985	-0.830962
Bladder Cancer	639V	High	Low	GDSC2	290	14855316	906798	SIDM00999	BLCA	1908	Ulixertinib	ERK1, ERK2	ERK MAPK signaling	1046	Y	0.010005	10	3.0779	0.93187	0.12469	0.363685
Bladder Cancer	639V	High	Low	GDSC2	290	14855347	906798	SIDM00999	BLCA	2047	Ulixertinib	ERK1, ERK2	ERK MAPK signaling	1046	Y	0.002001	2	2.01432	0.954481	0.079618	-0.157565
Bladder Cancer	639V	High	Low	GDSC2	290	14855349	906798	SIDM00999	BLCA	2096	VX-11e	ERK2	ERK MAPK signaling	1046	Y	0.010005	10	3.65441	0.955534	0.042975	0.735267
Bladder Cancer	647V	High	High	GDSC1	289	14505199	906797	SIDM00983	BLCA	157	JNK-9L	JNK2, JNK3	JNK and p38 signaling	1045	Y	0.02	5.12	-0.997989	0.522148	0.090563	-0.69596
Bladder Cancer	647V	High	High	GDSC1	289	14505201	906797	SIDM00983	BLCA	159	HG6-64-1	BRAF	ERK MAPK signaling	1045	Y	0.02	5.12	-0.073096	0.66343	0.112323	-0.636043
Bladder Cancer	647V	High	High	GDSC1	289	14505235	906797	SIDM00983	BLCA	207	AS601245	JNK1, JNK2, JNK2	JNK and p38 signaling	1045	Y	0.03125	8	2.16009	0.877448	0.167194	-0.033185
Bladder Cancer	647V	High	High	GDSC1	289	14505239	906797	SIDM00983	BLCA	221	TAK-715	p38alpha, p38beta	JNK and p38 signaling	1045	Y	0.078125	20	3.95825	0.937288	0.087178	-0.188572
Bladder Cancer	647V	High	High	GDSC1	289	14505260	906797	SIDM00983	BLCA	262	VX-11e	ERK2	ERK MAPK signaling	1045	Y	0.02	5.12	4.13723	0.983695	0.047691	0.943673
Bladder Cancer	647V	High	High	GDSC1	289	14505261	906797	SIDM00983	BLCA	263	FR-180204	ERK1, ERK2	ERK MAPK signaling	1045	Y	0.078125	20	5.88159	0.988538	0.020874	1.11798
Bladder Cancer	647V	High	High	GDSC1	289	14505274	906797	SIDM00983	BLCA	279	BIX02189	MEK5, ERK5	ERK MAPK signaling	1045	Y	0.078125	20	5.12286	0.977029	0.039376	0.715135
Bladder Cancer	647V	High	High	GDSC1	289	14505283	906797	SIDM00983	BLCA	291	KIN001-266	MAP3K8	ERK MAPK signaling	1019	Y	0.078125	20	2.91706	0.86323	0.180545	-0.436228
Bladder Cancer	647V	High	High	GDSC1	289	14505107	906797	SIDM00983	BLCA	1014	Refametinib	MEK1, MEK2	ERK MAPK signaling	1046	Y	0.019531	5	1.99276	0.90151	0.142123	0.200332
Bladder Cancer	647V	High	High	GDSC1	289	14505108	906797	SIDM00983	BLCA	1015	CI-1040	MEK1, MEK2	ERK MAPK signaling	1046	Y	0.039063	10	2.49923	0.887124	0.175024	0.265587
Bladder Cancer	647V	High	High	GDSC1	289	14505120	906797	SIDM00983	BLCA	1028	VX-702	p38	JNK and p38 signaling	1046	Y	0.007813	2	3.46861	0.987302	0.058702	0.762937
Bladder Cancer	647V	High	High	GDSC1	289	14505126	906797	SIDM00983	BLCA	1036	PLX-4720	BRAF	ERK MAPK signaling	1046	Y	0.039063	10	4.65511	0.981273	0.031367	0.782286
Bladder Cancer	647V	High	High	GDSC1	289	14505130	906797	SIDM00983	BLCA	1042	Doramapimod	p38, JNK2	JNK and p38 signaling	1046	Y	0.039063	10	4.84357	0.984238	0.071876	0.818722
Bladder Cancer	647V	High	High	GDSC1	289	14505131	906797	SIDM00983	BLCA	1043	JNK Inhibitor VIII	JNK	JNK and p38 signaling	1046	Y	0.039063	10	5.13989	0.988009	0.03908	1.04165
Bladder Cancer	647V	High	High	GDSC1	289	14429706	906797	SIDM00983	BLCA	1060	PD0325901	MEK1, MEK2	ERK MAPK signaling	1046	Y	0.000977	2	-1.28841	0.878921	0.138142	-0.229843
Bladder Cancer	647V	High	High	GDSC1	289	14505142	906797	SIDM00983	BLCA	1061	SB590885	BRAF	ERK MAPK signaling	1046	Y	0.019531	5	4.5336	0.988939	0.034359	0.865878
Bladder Cancer	647V	High	High	GDSC1	289	14505143	906797	SIDM00983	BLCA	1062	Selumetinib	MEK1, MEK2	ERK MAPK signaling	1046	Y	0.015625	4	3.22025	0.970154	0.067086	0.503725
Bladder Cancer	647V	High	High	GDSC1	289	14505177	906797	SIDM00983	BLCA	1371	PLX-4720	BRAF	ERK MAPK signaling	1046	Y	0.039063	10	4.72304	0.982398	0.101087	0.456092
Bladder Cancer	647V	High	High	GDSC1	289	14505178	906797	SIDM00983	BLCA	1372	Trametinib	MEK1, MEK2	ERK MAPK signaling	1046	Y	0.003906	1	-1.27347	0.724725	0.2985	-0.01692
Bladder Cancer	647V	High	High	GDSC1	289	14505179	906797	SIDM00983	BLCA	1373	Dabrafenib	BRAF	ERK MAPK signaling	1046	Y	0.039063	10	4.59038	0.980137	0.060234	0.684845
Bladder Cancer	647V	High	High	GDSC1	289	14505186	906797	SIDM00983	BLCA	1498	Selumetinib	MEK1, MEK2	ERK MAPK signaling	1046	Y	0.015625	4	1.9476	0.913891	0.192529	0.196147
Bladder Cancer	647V	High	High	GDSC1	289	14505191	906797	SIDM00983	BLCA	1526	Refametinib	MEK1, MEK2	ERK MAPK signaling	1046	Y	0.019531	5	1.70004	0.878301	0.179663	0.069187
Bladder Cancer	647V	High	High	GDSC2	290	14879688	906797	SIDM00983	BLCA	1036	PLX-4720	BRAF	ERK MAPK signaling	1046	Y	0.010005	10	5.53076	0.986585	0.079719	0.773373
Bladder Cancer	647V	High	High	GDSC2	290	14879693	906797	SIDM00983	BLCA	1060	PD0325901	MEK1, MEK2	ERK MAPK signaling	1046	Y	0.00025	0.25	0.063677	0.95027	0.110462	-0.070395
Bladder Cancer	647V	High	High	GDSC2	290	14879714	906797	SIDM00983	BLCA	1372	Trametinib	MEK1, MEK2	ERK MAPK signaling	1046	Y	0.001001	1	1.29666	0.944722	0.128556	0.570826
Bladder Cancer	647V	High	High	GDSC2	290	14879715	906797	SIDM00983	BLCA	1373	Dabrafenib	BRAF	ERK MAPK signaling	1046	Y	0.010005	10	5.5409	0.986688	0.028184	0.544896
Bladder Cancer	647V	High	High	GDSC2	290	14891207	906797	SIDM00983	BLCA	1564	SCH772984	ERK1, ERK2	ERK MAPK signaling	1046	Y	0.005003	5	3.28918	0.957677	0.070862	0.577916
Bladder Cancer	647V	High	High	GDSC2	290	14879768	906797	SIDM00983	BLCA	1855	KRAS (G12C) Inhibitor-12	KRAS (G12C)	ERK MAPK signaling	1046	Y	0.020011	20	5.7041	0.980086	0.028321	0.859362
Bladder Cancer	647V	High	High	GDSC2	290	14879771	906797	SIDM00983	BLCA	1908	Ulixertinib	ERK1, ERK2	ERK MAPK signaling	1046	Y	0.010005	10	3.61623	0.945362	0.084979	0.763198
Bladder Cancer	647V	High	High	GDSC2	290	14879802	906797	SIDM00983	BLCA	2047	Ulixertinib	ERK1, ERK2	ERK MAPK signaling	1046	Y	0.002001	2	2.85659	0.970141	0.056096	0.395683
Bladder Cancer	647V	High	High	GDSC2	290	14879804	906797	SIDM00983	BLCA	2096	VX-11e	ERK2	ERK MAPK signaling	1046	Y	0.010005	10	3.98896	0.957875	0.011762	0.972126
Bladder Cancer	BFTC905	High	Low	GDSC1	289	14601377	910926	SIDM00989	BLCA	157	JNK-9L	JNK2, JNK3	JNK and p38 signaling	1045	Y	0.02	5.12	-2.7417	0.246338	0.225923	-2.36663
Bladder Cancer	BFTC905	High	Low	GDSC1	289	14601379	910926	SIDM00989	BLCA	159	HG6-64-1	BRAF	ERK MAPK signaling	1045	Y	0.02	5.12	0.256166	0.723675	0.147655	-0.434903
Bladder Cancer	BFTC905	High	Low	GDSC1	289	14601413	910926	SIDM00989	BLCA	207	AS601245	JNK1, JNK2, JNK2	JNK and p38 signaling	1045	Y	0.03125	8	1.10602	0.78094	0.095114	-0.969653
Bladder Cancer	BFTC905	High	Low	GDSC1	289	14601417	910926	SIDM00989	BLCA	221	TAK-715	p38alpha, p38beta	JNK and p38 signaling	1045	Y	0.078125	20	3.10055	0.90067	0.112213	-0.938456
Bladder Cancer	BFTC905	High	Low	GDSC1	289	14601436	910926	SIDM00989	BLCA	262	VX-11e	ERK2	ERK MAPK signaling	1045	Y	0.02	5.12	0.916392	0.814293	0.06557	-1.29248
Bladder Cancer	BFTC905	High	Low	GDSC1	289	14601437	910926	SIDM00989	BLCA	263	FR-180204	ERK1, ERK2	ERK MAPK signaling	1045	Y	0.078125	20	4.44487	0.972893	0.050724	-0.565545
Bladder Cancer	BFTC905	High	Low	GDSC1	289	14601450	910926	SIDM00989	BLCA	279	BIX02189	MEK5, ERK5	ERK MAPK signaling	1045	Y	0.078125	20	4.51502	0.974833	0.057889	0.197114
Bladder Cancer	BFTC905	High	Low	GDSC1	289	14601459	910926	SIDM00989	BLCA	291	KIN001-266	MAP3K8	ERK MAPK signaling	1019	Y	0.078125	20	2.90662	0.883322	0.159966	-0.445777
Bladder Cancer	BFTC905	High	Low	GDSC1	289	14601285	910926	SIDM00989	BLCA	1014	Refametinib	MEK1, MEK2	ERK MAPK signaling	1046	Y	0.019531	5	-0.143928	0.666177	0.086432	-0.96525
Bladder Cancer	BFTC905	High	Low	GDSC1	289	14601286	910926	SIDM00989	BLCA	1015	CI-1040	MEK1, MEK2	ERK MAPK signaling	1046	Y	0.039063	10	1.20627	0.764073	0.078096	-0.640707
Bladder Cancer	BFTC905	High	Low	GDSC1	289	14601298	910926	SIDM00989	BLCA	1028	VX-702	p38	JNK and p38 signaling	1046	Y	0.007813	2	2.7045	0.985213	0.053499	-0.078316
Bladder Cancer	BFTC905	High	Low	GDSC1	289	14601304	910926	SIDM00989	BLCA	1036	PLX-4720	BRAF	ERK MAPK signaling	1046	Y	0.039063	10	3.26588	0.955304	0.026407	-0.28219
Bladder Cancer	BFTC905	High	Low	GDSC1	289	14601308	910926	SIDM00989	BLCA	1042	Doramapimod	p38, JNK2	JNK and p38 signaling	1046	Y	0.039063	10	1.63807	0.820746	0.166723	-2.88154
Bladder Cancer	BFTC905	High	Low	GDSC1	289	14601309	910926	SIDM00989	BLCA	1043	JNK Inhibitor VIII	JNK	JNK and p38 signaling	1046	Y	0.039063	10	3.08606	0.946623	0.071529	-1.57737
Bladder Cancer	BFTC905	High	Low	GDSC1	289	14431651	910926	SIDM00989	BLCA	1060	PD0325901	MEK1, MEK2	ERK MAPK signaling	1046	Y	0.000977	2	-2.19063	0.803213	0.070997	-0.684497
Bladder Cancer	BFTC905	High	Low	GDSC1	289	14601320	910926	SIDM00989	BLCA	1061	SB590885	BRAF	ERK MAPK signaling	1046	Y	0.019531	5	2.03582	0.925212	0.200222	-1.13928
Bladder Cancer	BFTC905	High	Low	GDSC1	289	14601321	910926	SIDM00989	BLCA	1062	Selumetinib	MEK1, MEK2	ERK MAPK signaling	1046	Y	0.015625	4	0.840287	0.834932	0.061165	-1.10211
Bladder Cancer	BFTC905	High	Low	GDSC1	289	14601355	910926	SIDM00989	BLCA	1371	PLX-4720	BRAF	ERK MAPK signaling	1046	Y	0.039063	10	3.58433	0.967699	0.124725	-0.399945
Bladder Cancer	BFTC905	High	Low	GDSC1	289	14601356	910926	SIDM00989	BLCA	1372	Trametinib	MEK1, MEK2	ERK MAPK signaling	1046	Y	0.003906	1	-5.09093	0.15453	0.120859	-1.44858
Bladder Cancer	BFTC905	High	Low	GDSC1	289	14601357	910926	SIDM00989	BLCA	1373	Dabrafenib	BRAF	ERK MAPK signaling	1046	Y	0.039063	10	1.40045	0.790467	0.215217	-0.769639
Bladder Cancer	BFTC905	High	Low	GDSC1	289	14601364	910926	SIDM00989	BLCA	1498	Selumetinib	MEK1, MEK2	ERK MAPK signaling	1046	Y	0.015625	4	0.68317	0.815989	0.054261	-0.473406
Bladder Cancer	BFTC905	High	Low	GDSC1	289	14601369	910926	SIDM00989	BLCA	1526	Refametinib	MEK1, MEK2	ERK MAPK signaling	1046	Y	0.019531	5	0.16063	0.712967	0.045994	-0.800926
Bladder Cancer	BFTC905	High	Low	GDSC2	290	14862337	910926	SIDM00989	BLCA	1036	PLX-4720	BRAF	ERK MAPK signaling	1046	Y	0.010005	10	4.0346	0.974621	0.070856	-0.167138
Bladder Cancer	BFTC905	High	Low	GDSC2	290	14862342	910926	SIDM00989	BLCA	1060	PD0325901	MEK1, MEK2	ERK MAPK signaling	1046	Y	0.00025	0.25	-1.59722	0.880869	0.091391	-0.930715
Bladder Cancer	BFTC905	High	Low	GDSC2	290	14862364	910926	SIDM00989	BLCA	1372	Trametinib	MEK1, MEK2	ERK MAPK signaling	1046	Y	0.001001	1	-3.35225	0.513684	0.18854	-1.25683
Bladder Cancer	BFTC905	High	Low	GDSC2	290	14862365	910926	SIDM00989	BLCA	1373	Dabrafenib	BRAF	ERK MAPK signaling	1046	Y	0.010005	10	2.70128	0.922902	0.080292	-0.71036
Bladder Cancer	BFTC905	High	Low	GDSC2	290	14890685	910926	SIDM00989	BLCA	1564	SCH772984	ERK1, ERK2	ERK MAPK signaling	1046	Y	0.005003	5	-0.311531	0.701617	0.091093	-1.30446
Bladder Cancer	BFTC905	High	Low	GDSC2	290	14862417	910926	SIDM00989	BLCA	1855	KRAS (G12C) Inhibitor-12	KRAS (G12C)	ERK MAPK signaling	1046	Y	0.020011	20	3.39082	0.922691	0.08288	-0.668973
Bladder Cancer	BFTC905	High	Low	GDSC2	290	14862420	910926	SIDM00989	BLCA	1908	Ulixertinib	ERK1, ERK2	ERK MAPK signaling	1046	Y	0.010005	10	0.309127	0.692572	0.07745	-1.6911
Bladder Cancer	BFTC905	High	Low	GDSC2	290	14862451	910926	SIDM00989	BLCA	2047	Ulixertinib	ERK1, ERK2	ERK MAPK signaling	1046	Y	0.002001	2	0.524909	0.884233	0.04457	-1.13589
Bladder Cancer	BFTC905	High	Low	GDSC2	290	14862453	910926	SIDM00989	BLCA	2096	VX-11e	ERK2	ERK MAPK signaling	1046	Y	0.010005	10	1.21815	0.798932	0.060636	-0.98959
Bladder Cancer	CAL29	High	Low	GDSC1	289	14653279	1290730	SIDM00936	BLCA	157	JNK-9L	JNK2, JNK3	JNK and p38 signaling	1045	Y	0.02	5.12	0.129241	0.693466	0.133021	0.384053
Bladder Cancer	CAL29	High	Low	GDSC1	289	14653281	1290730	SIDM00936	BLCA	159	HG6-64-1	BRAF	ERK MAPK signaling	1045	Y	0.02	5.12	0.546351	0.750731	0.082717	-0.257635
Bladder Cancer	CAL29	High	Low	GDSC1	289	14653315	1290730	SIDM00936	BLCA	207	AS601245	JNK1, JNK2, JNK2	JNK and p38 signaling	1045	Y	0.03125	8	3.23296	0.947579	0.120248	0.919983
Bladder Cancer	CAL29	High	Low	GDSC1	289	14653319	1290730	SIDM00936	BLCA	221	TAK-715	p38alpha, p38beta	JNK and p38 signaling	1045	Y	0.078125	20	5.00967	0.975369	0.026602	0.730682
Bladder Cancer	CAL29	High	Low	GDSC1	289	14653339	1290730	SIDM00936	BLCA	262	VX-11e	ERK2	ERK MAPK signaling	1045	Y	0.02	5.12	3.30759	0.966604	0.059446	0.367672
Bladder Cancer	CAL29	High	Low	GDSC1	289	14653340	1290730	SIDM00936	BLCA	263	FR-180204	ERK1, ERK2	ERK MAPK signaling	1045	Y	0.078125	20	4.78045	0.969725	0.02983	-0.17232
Bladder Cancer	CAL29	High	Low	GDSC1	289	14653353	1290730	SIDM00936	BLCA	279	BIX02189	MEK5, ERK5	ERK MAPK signaling	1045	Y	0.078125	20	4.56266	0.963282	0.030865	0.237716
Bladder Cancer	CAL29	High	Low	GDSC1	289	14653362	1290730	SIDM00936	BLCA	291	KIN001-266	MAP3K8	ERK MAPK signaling	1019	Y	0.078125	20	2.83647	0.857033	0.172313	-0.509921
Bladder Cancer	CAL29	High	Low	GDSC1	289	14653187	1290730	SIDM00936	BLCA	1014	Refametinib	MEK1, MEK2	ERK MAPK signaling	1046	Y	0.019531	5	0.691634	0.772461	0.155427	-0.509445
Bladder Cancer	CAL29	High	Low	GDSC1	289	14653188	1290730	SIDM00936	BLCA	1015	CI-1040	MEK1, MEK2	ERK MAPK signaling	1046	Y	0.039063	10	1.4013	0.774534	0.103652	-0.504001
Bladder Cancer	CAL29	High	Low	GDSC1	289	14653200	1290730	SIDM00936	BLCA	1028	VX-702	p38	JNK and p38 signaling	1046	Y	0.007813	2	2.82782	0.977931	0.086097	0.05746
Bladder Cancer	CAL29	High	Low	GDSC1	289	14653206	1290730	SIDM00936	BLCA	1036	PLX-4720	BRAF	ERK MAPK signaling	1046	Y	0.039063	10	4.31177	0.975262	0.071024	0.519204
Bladder Cancer	CAL29	High	Low	GDSC1	289	14653210	1290730	SIDM00936	BLCA	1042	Doramapimod	p38, JNK2	JNK and p38 signaling	1046	Y	0.039063	10	3.66249	0.956035	0.078686	-0.544662
Bladder Cancer	CAL29	High	Low	GDSC1	289	14653211	1290730	SIDM00936	BLCA	1043	JNK Inhibitor VIII	JNK	JNK and p38 signaling	1046	Y	0.039063	10	3.84273	0.962409	0.103606	-0.612472
Bladder Cancer	CAL29	High	Low	GDSC1	289	14432729	1290730	SIDM00936	BLCA	1060	PD0325901	MEK1, MEK2	ERK MAPK signaling	1046	Y	0.000977	2	-1.98083	0.811252	0.138764	-0.578772
Bladder Cancer	CAL29	High	Low	GDSC1	289	14653222	1290730	SIDM00936	BLCA	1061	SB590885	BRAF	ERK MAPK signaling	1046	Y	0.019531	5	4.13979	0.984674	0.029706	0.54973
Bladder Cancer	CAL29	High	Low	GDSC1	289	14653223	1290730	SIDM00936	BLCA	1062	Selumetinib	MEK1, MEK2	ERK MAPK signaling	1046	Y	0.015625	4	0.229557	0.741472	0.148808	-1.51418
Bladder Cancer	CAL29	High	Low	GDSC1	289	14653257	1290730	SIDM00936	BLCA	1371	PLX-4720	BRAF	ERK MAPK signaling	1046	Y	0.039063	10	3.62938	0.954765	0.072956	-0.366074
Bladder Cancer	CAL29	High	Low	GDSC1	289	14653258	1290730	SIDM00936	BLCA	1372	Trametinib	MEK1, MEK2	ERK MAPK signaling	1046	Y	0.003906	1	-3.35473	0.409006	0.226034	-0.797453
Bladder Cancer	CAL29	High	Low	GDSC1	289	14653259	1290730	SIDM00936	BLCA	1373	Dabrafenib	BRAF	ERK MAPK signaling	1046	Y	0.039063	10	2.7493	0.907457	0.066038	-0.154614
Bladder Cancer	CAL29	High	Low	GDSC1	289	14653266	1290730	SIDM00936	BLCA	1498	Selumetinib	MEK1, MEK2	ERK MAPK signaling	1046	Y	0.015625	4	0.354554	0.757913	0.181322	-0.647418
Bladder Cancer	CAL29	High	Low	GDSC1	289	14653271	1290730	SIDM00936	BLCA	1526	Refametinib	MEK1, MEK2	ERK MAPK signaling	1046	Y	0.019531	5	0.547649	0.754005	0.109892	-0.582173
Bladder Cancer	CAL29	High	Low	GDSC2	290	14878636	1290730	SIDM00936	BLCA	1036	PLX-4720	BRAF	ERK MAPK signaling	1046	Y	0.010005	10	6.01251	0.987724	0.064146	1.07621
Bladder Cancer	CAL29	High	Low	GDSC2	290	14878641	1290730	SIDM00936	BLCA	1060	PD0325901	MEK1, MEK2	ERK MAPK signaling	1046	Y	0.00025	0.25	-0.106515	0.935886	0.09876	-0.158552
Bladder Cancer	CAL29	High	Low	GDSC2	290	14878662	1290730	SIDM00936	BLCA	1372	Trametinib	MEK1, MEK2	ERK MAPK signaling	1046	Y	0.001001	1	0.236602	0.881251	0.153739	0.154079
Bladder Cancer	CAL29	High	Low	GDSC2	290	14878663	1290730	SIDM00936	BLCA	1373	Dabrafenib	BRAF	ERK MAPK signaling	1046	Y	0.010005	10	4.78494	0.970966	0.033305	0.210724
Bladder Cancer	CAL29	High	Low	GDSC2	290	14891176	1290730	SIDM00936	BLCA	1564	SCH772984	ERK1, ERK2	ERK MAPK signaling	1046	Y	0.005003	5	2.02651	0.892624	0.13164	-0.082184
Bladder Cancer	CAL29	High	Low	GDSC2	290	14878716	1290730	SIDM00936	BLCA	1855	KRAS (G12C) Inhibitor-12	KRAS (G12C)	ERK MAPK signaling	1046	Y	0.020011	20	3.52525	0.899288	0.043175	-0.580159
Bladder Cancer	CAL29	High	Low	GDSC2	290	14878719	1290730	SIDM00936	BLCA	1908	Ulixertinib	ERK1, ERK2	ERK MAPK signaling	1046	Y	0.010005	10	3.1033	0.914057	0.115407	0.382531
Bladder Cancer	CAL29	High	Low	GDSC2	290	14878750	1290730	SIDM00936	BLCA	2047	Ulixertinib	ERK1, ERK2	ERK MAPK signaling	1046	Y	0.002001	2	2.56834	0.956314	0.040608	0.20634
Bladder Cancer	CAL29	High	Low	GDSC2	290	14878752	1290730	SIDM00936	BLCA	2096	VX-11e	ERK2	ERK MAPK signaling	1046	Y	0.010005	10	2.40441	0.872208	0.036739	-0.149729
Bladder Cancer	HT1197	High	High	GDSC1	289	14526204	907065	SIDM00676	BLCA	157	JNK-9L	JNK2, JNK3	JNK and p38 signaling	1045	Y	0.02	5.12	-0.480757	0.5921	0.154705	-0.200394
Bladder Cancer	HT1197	High	High	GDSC1	289	14526206	907065	SIDM00676	BLCA	159	HG6-64-1	BRAF	ERK MAPK signaling	1045	Y	0.02	5.12	0.493609	0.718972	0.100751	-0.289854
Bladder Cancer	HT1197	High	High	GDSC1	289	14526240	907065	SIDM00676	BLCA	207	AS601245	JNK1, JNK2, JNK2	JNK and p38 signaling	1045	Y	0.03125	8	2.14712	0.844299	0.170141	-0.044704
Bladder Cancer	HT1197	High	High	GDSC1	289	14526244	907065	SIDM00676	BLCA	221	TAK-715	p38alpha, p38beta	JNK and p38 signaling	1045	Y	0.078125	20	5.72531	0.972056	0.076249	1.35637
Bladder Cancer	HT1197	High	High	GDSC1	289	14526264	907065	SIDM00676	BLCA	262	VX-11e	ERK2	ERK MAPK signaling	1045	Y	0.02	5.12	3.72389	0.956242	0.037988	0.656699
Bladder Cancer	HT1197	High	High	GDSC1	289	14526265	907065	SIDM00676	BLCA	263	FR-180204	ERK1, ERK2	ERK MAPK signaling	1045	Y	0.078125	20	6.05485	0.977942	0.058024	1.32101
Bladder Cancer	HT1197	High	High	GDSC1	289	14526278	907065	SIDM00676	BLCA	279	BIX02189	MEK5, ERK5	ERK MAPK signaling	1045	Y	0.078125	20	5.81079	0.973711	0.026236	1.30141
Bladder Cancer	HT1197	High	High	GDSC1	289	14526287	907065	SIDM00676	BLCA	291	KIN001-266	MAP3K8	ERK MAPK signaling	1019	Y	0.078125	20	4.50059	0.935008	0.091556	1.01176
Bladder Cancer	HT1197	High	High	GDSC1	289	14526105	907065	SIDM00676	BLCA	1014	Refametinib	MEK1, MEK2	ERK MAPK signaling	1046	Y	0.019531	5	2.89778	0.92514	0.064536	0.694022
Bladder Cancer	HT1197	High	High	GDSC1	289	14526106	907065	SIDM00676	BLCA	1015	CI-1040	MEK1, MEK2	ERK MAPK signaling	1046	Y	0.039063	10	3.3471	0.912544	0.07921	0.859894
Bladder Cancer	HT1197	High	High	GDSC1	289	14526118	907065	SIDM00676	BLCA	1028	VX-702	p38	JNK and p38 signaling	1046	Y	0.007813	2	3.97969	0.981293	0.031236	1.32562
Bladder Cancer	HT1197	High	High	GDSC1	289	14526124	907065	SIDM00676	BLCA	1036	PLX-4720	BRAF	ERK MAPK signaling	1046	Y	0.039063	10	5.03777	0.972168	0.024217	1.07549
Bladder Cancer	HT1197	High	High	GDSC1	289	14526128	907065	SIDM00676	BLCA	1042	Doramapimod	p38, JNK2	JNK and p38 signaling	1046	Y	0.039063	10	4.5832	0.961641	0.082323	0.518158
Bladder Cancer	HT1197	High	High	GDSC1	289	14526129	907065	SIDM00676	BLCA	1043	JNK Inhibitor VIII	JNK	JNK and p38 signaling	1046	Y	0.039063	10	4.87898	0.968842	0.099631	0.708949
Bladder Cancer	HT1197	High	High	GDSC1	289	14430156	907065	SIDM00676	BLCA	1060	PD0325901	MEK1, MEK2	ERK MAPK signaling	1046	Y	0.000977	2	0.751086	0.957629	0.069941	0.79792
Bladder Cancer	HT1197	High	High	GDSC1	289	14526140	907065	SIDM00676	BLCA	1061	SB590885	BRAF	ERK MAPK signaling	1046	Y	0.019531	5	4.91182	0.981508	0.031811	1.1695
Bladder Cancer	HT1197	High	High	GDSC1	289	14526141	907065	SIDM00676	BLCA	1062	Selumetinib	MEK1, MEK2	ERK MAPK signaling	1046	Y	0.015625	4	3.31855	0.951217	0.092233	0.57005
Bladder Cancer	HT1197	High	High	GDSC1	289	14526153	907065	SIDM00676	BLCA	1161	ZG-10	JNK1	JNK and p38 signaling	1019	Y	0.039063	10	4.73597	0.965533	0.118249	2.87389
Bladder Cancer	HT1197	High	High	GDSC1	289	14526154	907065	SIDM00676	BLCA	1164	XMD8-92	MAPK7	ERK MAPK signaling	1019	Y	0.039063	10	3.49855	0.92056	0.092362	0.383874
Bladder Cancer	HT1197	High	High	GDSC1	289	14526182	907065	SIDM00676	BLCA	1371	PLX-4720	BRAF	ERK MAPK signaling	1046	Y	0.039063	10	3.77229	0.933486	0.069573	-0.258645
Bladder Cancer	HT1197	High	High	GDSC1	289	14526183	907065	SIDM00676	BLCA	1372	Trametinib	MEK1, MEK2	ERK MAPK signaling	1046	Y	0.003906	1	-0.106888	0.828914	0.229532	0.420585
Bladder Cancer	HT1197	High	High	GDSC1	289	14526184	907065	SIDM00676	BLCA	1373	Dabrafenib	BRAF	ERK MAPK signaling	1046	Y	0.039063	10	4.49068	0.959092	0.170187	0.639387
Bladder Cancer	HT1197	High	High	GDSC1	289	14526191	907065	SIDM00676	BLCA	1498	Selumetinib	MEK1, MEK2	ERK MAPK signaling	1046	Y	0.015625	4	1.74648	0.867877	0.137393	0.089646
Bladder Cancer	HT1197	High	High	GDSC1	289	14526196	907065	SIDM00676	BLCA	1526	Refametinib	MEK1, MEK2	ERK MAPK signaling	1046	Y	0.019531	5	1.51355	0.829912	0.159522	-0.036226
Bladder Cancer	HT1197	High	High	GDSC2	290	14859076	907065	SIDM00676	BLCA	1036	PLX-4720	BRAF	ERK MAPK signaling	1046	Y	0.010005	10	4.3002	0.940377	0.055532	-0.00018
Bladder Cancer	HT1197	High	High	GDSC2	290	14859081	907065	SIDM00676	BLCA	1060	PD0325901	MEK1, MEK2	ERK MAPK signaling	1046	Y	0.00025	0.25	2.41527	0.97854	0.103316	1.1477
Bladder Cancer	HT1197	High	High	GDSC2	290	14859102	907065	SIDM00676	BLCA	1372	Trametinib	MEK1, MEK2	ERK MAPK signaling	1046	Y	0.001001	1	1.70305	0.930206	0.135245	0.730594
Bladder Cancer	HT1197	High	High	GDSC2	290	14859103	907065	SIDM00676	BLCA	1373	Dabrafenib	BRAF	ERK MAPK signaling	1046	Y	0.010005	10	4.05581	0.932037	0.059619	-0.111589
Bladder Cancer	HT1197	High	High	GDSC2	290	14890588	907065	SIDM00676	BLCA	1564	SCH772984	ERK1, ERK2	ERK MAPK signaling	1046	Y	0.005003	5	4.85301	0.970317	0.054528	1.39545
Bladder Cancer	HT1197	High	High	GDSC2	290	14859155	907065	SIDM00676	BLCA	1855	KRAS (G12C) Inhibitor-12	KRAS (G12C)	ERK MAPK signaling	1046	Y	0.020011	20	5.98254	0.965611	0.037672	1.04332
Bladder Cancer	HT1197	High	High	GDSC2	290	14859158	907065	SIDM00676	BLCA	1908	Ulixertinib	ERK1, ERK2	ERK MAPK signaling	1046	Y	0.010005	10	1.99506	0.817352	0.080148	-0.439922
Bladder Cancer	HT1197	High	High	GDSC2	290	14859189	907065	SIDM00676	BLCA	2047	Ulixertinib	ERK1, ERK2	ERK MAPK signaling	1046	Y	0.002001	2	4.06614	0.972454	0.025005	1.19017
Bladder Cancer	HT1197	High	High	GDSC2	290	14859191	907065	SIDM00676	BLCA	2096	VX-11e	ERK2	ERK MAPK signaling	1046	Y	0.010005	10	5.05975	0.960826	0.020695	1.73024
Bladder Cancer	HT1376	High	High	GDSC1	289	14526462	907066	SIDM00678	BLCA	157	JNK-9L	JNK2, JNK3	JNK and p38 signaling	1045	Y	0.02	5.12	-0.17679	0.63928	0.127906	0.090841
Bladder Cancer	HT1376	High	High	GDSC1	289	14526464	907066	SIDM00678	BLCA	159	HG6-64-1	BRAF	ERK MAPK signaling	1045	Y	0.02	5.12	0.877055	0.774328	0.126498	-0.055615
Bladder Cancer	HT1376	High	High	GDSC1	289	14526497	907066	SIDM00678	BLCA	207	AS601245	JNK1, JNK2, JNK2	JNK and p38 signaling	1045	Y	0.03125	8	2.06855	0.850129	0.144444	-0.114514
Bladder Cancer	HT1376	High	High	GDSC1	289	14441421	907066	SIDM00678	BLCA	221	TAK-715	p38alpha, p38beta	JNK and p38 signaling	1045	Y	0.04	20	3.62936	0.910209	0.090437	-0.476117
Bladder Cancer	HT1376	High	High	GDSC1	289	14526514	907066	SIDM00678	BLCA	262	VX-11e	ERK2	ERK MAPK signaling	1045	Y	0.02	5.12	4.72474	0.983896	0.029403	1.35157
Bladder Cancer	HT1376	High	High	GDSC1	289	14526515	907066	SIDM00678	BLCA	263	FR-180204	ERK1, ERK2	ERK MAPK signaling	1045	Y	0.078125	20	6.0547	0.983472	0.029051	1.32083
Bladder Cancer	HT1376	High	High	GDSC1	289	14526528	907066	SIDM00678	BLCA	279	BIX02189	MEK5, ERK5	ERK MAPK signaling	1045	Y	0.078125	20	6.0724	0.983703	0.030411	1.52436
Bladder Cancer	HT1376	High	High	GDSC1	289	14526537	907066	SIDM00678	BLCA	291	KIN001-266	MAP3K8	ERK MAPK signaling	1019	Y	0.078125	20	5.85002	0.980558	0.041785	2.24568
Bladder Cancer	HT1376	High	High	GDSC1	289	14526370	907066	SIDM00678	BLCA	1014	Refametinib	MEK1, MEK2	ERK MAPK signaling	1046	Y	0.019531	5	1.15822	0.807625	0.08994	-0.254919
Bladder Cancer	HT1376	High	High	GDSC1	289	14526371	907066	SIDM00678	BLCA	1015	CI-1040	MEK1, MEK2	ERK MAPK signaling	1046	Y	0.039063	10	3.67361	0.939902	0.103283	1.08876
Bladder Cancer	HT1376	High	High	GDSC1	289	14526383	907066	SIDM00678	BLCA	1028	VX-702	p38	JNK and p38 signaling	1046	Y	0.007813	2	3.68189	0.982523	0.096105	0.997756
Bladder Cancer	HT1376	High	High	GDSC1	289	14526389	907066	SIDM00678	BLCA	1036	PLX-4720	BRAF	ERK MAPK signaling	1046	Y	0.039063	10	3.1329	0.912256	0.021258	-0.384081
Bladder Cancer	HT1376	High	High	GDSC1	289	14526393	907066	SIDM00678	BLCA	1042	Doramapimod	p38, JNK2	JNK and p38 signaling	1046	Y	0.039063	10	5.26808	0.982197	0.079594	1.30875
Bladder Cancer	HT1376	High	High	GDSC1	289	14526394	907066	SIDM00678	BLCA	1043	JNK Inhibitor VIII	JNK	JNK and p38 signaling	1046	Y	0.039063	10	4.03318	0.953818	0.028011	-0.369605
Bladder Cancer	HT1376	High	High	GDSC1	289	14430162	907066	SIDM00678	BLCA	1060	PD0325901	MEK1, MEK2	ERK MAPK signaling	1046	Y	0.000977	2	-0.717337	0.902236	0.088952	0.057939
Bladder Cancer	HT1376	High	High	GDSC1	289	14526405	907066	SIDM00678	BLCA	1061	SB590885	BRAF	ERK MAPK signaling	1046	Y	0.019531	5	4.70102	0.983896	0.029403	1.00028
Bladder Cancer	HT1376	High	High	GDSC1	289	14526406	907066	SIDM00678	BLCA	1062	Selumetinib	MEK1, MEK2	ERK MAPK signaling	1046	Y	0.015625	4	2.25026	0.914239	0.070342	-0.150756
Bladder Cancer	HT1376	High	High	GDSC1	289	14526440	907066	SIDM00678	BLCA	1371	PLX-4720	BRAF	ERK MAPK signaling	1046	Y	0.039063	10	3.27731	0.920507	0.095962	-0.630747
Bladder Cancer	HT1376	High	High	GDSC1	289	14526441	907066	SIDM00678	BLCA	1372	Trametinib	MEK1, MEK2	ERK MAPK signaling	1046	Y	0.003906	1	0.002842	0.851344	0.200346	0.461737
Bladder Cancer	HT1376	High	High	GDSC1	289	14526442	907066	SIDM00678	BLCA	1373	Dabrafenib	BRAF	ERK MAPK signaling	1046	Y	0.039063	10	3.49159	0.931561	0.161968	0.18384
Bladder Cancer	HT1376	High	High	GDSC1	289	14526449	907066	SIDM00678	BLCA	1498	Selumetinib	MEK1, MEK2	ERK MAPK signaling	1046	Y	0.015625	4	1.41953	0.85401	0.228424	-0.08348
Bladder Cancer	HT1376	High	High	GDSC1	289	14526454	907066	SIDM00678	BLCA	1526	Refametinib	MEK1, MEK2	ERK MAPK signaling	1046	Y	0.019531	5	2.4055	0.910201	0.132925	0.467929
Bladder Cancer	HT1376	High	High	GDSC2	290	14844636	907066	SIDM00678	BLCA	1036	PLX-4720	BRAF	ERK MAPK signaling	1046	Y	0.010005	10	4.27444	0.924954	0.065546	-0.016369
Bladder Cancer	HT1376	High	High	GDSC2	290	14844641	907066	SIDM00678	BLCA	1060	PD0325901	MEK1, MEK2	ERK MAPK signaling	1046	Y	0.00025	0.25	1.6995	0.956507	0.078613	0.77694
Bladder Cancer	HT1376	High	High	GDSC2	290	14844662	907066	SIDM00678	BLCA	1372	Trametinib	MEK1, MEK2	ERK MAPK signaling	1046	Y	0.001001	1	1.87839	0.921567	0.141524	0.799529
Bladder Cancer	HT1376	High	High	GDSC2	290	14844663	907066	SIDM00678	BLCA	1373	Dabrafenib	BRAF	ERK MAPK signaling	1046	Y	0.010005	10	4.50956	0.932924	0.035188	0.088992
Bladder Cancer	HT1376	High	High	GDSC2	290	14890147	907066	SIDM00678	BLCA	1564	SCH772984	ERK1, ERK2	ERK MAPK signaling	1046	Y	0.005003	5	4.58168	0.953954	0.056841	1.2536
Bladder Cancer	HT1376	High	High	GDSC2	290	14844677	907066	SIDM00678	BLCA	1908	Ulixertinib	ERK1, ERK2	ERK MAPK signaling	1046	Y	0.010005	10	3.90031	0.91061	0.024682	0.974018
Bladder Cancer	HT1376	High	High	GDSC2	290	14844708	907066	SIDM00678	BLCA	2047	Ulixertinib	ERK1, ERK2	ERK MAPK signaling	1046	Y	0.002001	2	3.84126	0.957853	0.044729	1.04247
Bladder Cancer	HT1376	High	High	GDSC2	290	14844710	907066	SIDM00678	BLCA	2096	VX-11e	ERK2	ERK MAPK signaling	1046	Y	0.010005	10	6.05655	0.96907	0.020083	2.43596
Bladder Cancer	KU1919	High	Low	GDSC1	289	14537352	907312	SIDM01033	BLCA	157	JNK-9L	JNK2, JNK3	JNK and p38 signaling	1045	Y	0.02	5.12	0.725116	0.785462	0.132108	0.954968
Bladder Cancer	KU1919	High	Low	GDSC1	289	14537354	907312	SIDM01033	BLCA	159	HG6-64-1	BRAF	ERK MAPK signaling	1045	Y	0.02	5.12	2.65589	0.953651	0.251015	1.03104
Bladder Cancer	KU1919	High	Low	GDSC1	289	14537388	907312	SIDM01033	BLCA	207	AS601245	JNK1, JNK2, JNK2	JNK and p38 signaling	1045	Y	0.03125	8	4.35485	0.986951	0.180012	1.91671
Bladder Cancer	KU1919	High	Low	GDSC1	289	14537392	907312	SIDM01033	BLCA	221	TAK-715	p38alpha, p38beta	JNK and p38 signaling	1045	Y	0.078125	20	4.78313	0.978318	0.017937	0.532618
Bladder Cancer	KU1919	High	Low	GDSC1	289	14537413	907312	SIDM01033	BLCA	262	VX-11e	ERK2	ERK MAPK signaling	1045	Y	0.02	5.12	-0.498038	0.604314	0.190459	-2.27449
Bladder Cancer	KU1919	High	Low	GDSC1	289	14537414	907312	SIDM01033	BLCA	263	FR-180204	ERK1, ERK2	ERK MAPK signaling	1045	Y	0.078125	20	5.34245	0.987896	0.044731	0.486222
Bladder Cancer	KU1919	High	Low	GDSC1	289	14537427	907312	SIDM01033	BLCA	279	BIX02189	MEK5, ERK5	ERK MAPK signaling	1045	Y	0.078125	20	5.3462	0.987944	0.027383	0.905471
Bladder Cancer	KU1919	High	Low	GDSC1	289	14537436	907312	SIDM01033	BLCA	291	KIN001-266	MAP3K8	ERK MAPK signaling	1019	Y	0.078125	20	5.34201	0.987891	0.029402	1.78116
Bladder Cancer	KU1919	High	Low	GDSC1	289	14537259	907312	SIDM01033	BLCA	1015	CI-1040	MEK1, MEK2	ERK MAPK signaling	1046	Y	0.039063	10	1.11292	0.747285	0.054744	-0.706139
Bladder Cancer	KU1919	High	Low	GDSC1	289	14537271	907312	SIDM01033	BLCA	1028	VX-702	p38	JNK and p38 signaling	1046	Y	0.007813	2	0.87981	0.902171	0.254206	-2.08722
Bladder Cancer	KU1919	High	Low	GDSC1	289	14537277	907312	SIDM01033	BLCA	1036	PLX-4720	BRAF	ERK MAPK signaling	1046	Y	0.039063	10	2.99367	0.936859	0.111053	-0.490767
Bladder Cancer	KU1919	High	Low	GDSC1	289	14537281	907312	SIDM01033	BLCA	1042	Doramapimod	p38, JNK2	JNK and p38 signaling	1046	Y	0.039063	10	4.19851	0.98061	0.022814	0.074099
Bladder Cancer	KU1919	High	Low	GDSC1	289	14537282	907312	SIDM01033	BLCA	1043	JNK Inhibitor VIII	JNK	JNK and p38 signaling	1046	Y	0.039063	10	3.97189	0.975537	0.085979	-0.447765
Bladder Cancer	KU1919	High	Low	GDSC1	289	14430382	907312	SIDM01033	BLCA	1060	PD0325901	MEK1, MEK2	ERK MAPK signaling	1046	Y	0.000977	2	-1.91227	0.832397	0.136429	-0.544225
Bladder Cancer	KU1919	High	Low	GDSC1	289	14537293	907312	SIDM01033	BLCA	1061	SB590885	BRAF	ERK MAPK signaling	1046	Y	0.019531	5	3.1471	0.972049	0.04639	-0.247177
Bladder Cancer	KU1919	High	Low	GDSC1	289	14537294	907312	SIDM01033	BLCA	1062	Selumetinib	MEK1, MEK2	ERK MAPK signaling	1046	Y	0.015625	4	0.420383	0.777845	0.210981	-1.38543
Bladder Cancer	KU1919	High	Low	GDSC1	289	14537306	907312	SIDM01033	BLCA	1161	ZG-10	JNK1	JNK and p38 signaling	1019	Y	0.039063	10	1.2073	0.760382	0.104186	-0.222681
Bladder Cancer	KU1919	High	Low	GDSC1	289	14537307	907312	SIDM01033	BLCA	1164	XMD8-92	MAPK7	ERK MAPK signaling	1019	Y	0.039063	10	1.51394	0.800772	0.05189	-1.66855
Bladder Cancer	KU1919	High	Low	GDSC1	289	14537334	907312	SIDM01033	BLCA	1371	PLX-4720	BRAF	ERK MAPK signaling	1046	Y	0.039063	10	4.55561	0.98664	0.24316	0.330229
Bladder Cancer	KU1919	High	Low	GDSC1	289	14537335	907312	SIDM01033	BLCA	1372	Trametinib	MEK1, MEK2	ERK MAPK signaling	1046	Y	0.003906	1	-6.29369	0.059915	0.038909	-1.89965
Bladder Cancer	KU1919	High	Low	GDSC1	289	14537336	907312	SIDM01033	BLCA	1373	Dabrafenib	BRAF	ERK MAPK signaling	1046	Y	0.039063	10	0.249144	0.616736	0.082754	-1.29459
Bladder Cancer	KU1919	High	Low	GDSC1	289	14537342	907312	SIDM01033	BLCA	1498	Selumetinib	MEK1, MEK2	ERK MAPK signaling	1046	Y	0.015625	4	-1.09222	0.548104	0.119779	-1.41353
Bladder Cancer	KU1919	High	Low	GDSC1	289	14537346	907312	SIDM01033	BLCA	1526	Refametinib	MEK1, MEK2	ERK MAPK signaling	1046	Y	0.019531	5	-0.707843	0.57432	0.067302	-1.29181
Bladder Cancer	KU1919	High	Low	GDSC2	290	14830061	907312	SIDM01033	BLCA	1036	PLX-4720	BRAF	ERK MAPK signaling	1046	Y	0.010005	10	4.0954	0.975108	0.038595	-0.128919
Bladder Cancer	KU1919	High	Low	GDSC2	290	14830066	907312	SIDM01033	BLCA	1060	PD0325901	MEK1, MEK2	ERK MAPK signaling	1046	Y	0.00025	0.25	-2.7143	0.771152	0.099692	-1.50935
Bladder Cancer	KU1919	High	Low	GDSC2	290	14830087	907312	SIDM01033	BLCA	1372	Trametinib	MEK1, MEK2	ERK MAPK signaling	1046	Y	0.001001	1	-4.74859	0.328907	0.078902	-1.80579
Bladder Cancer	KU1919	High	Low	GDSC2	290	14830088	907312	SIDM01033	BLCA	1373	Dabrafenib	BRAF	ERK MAPK signaling	1046	Y	0.010005	10	2.48577	0.908134	0.043733	-0.805626
Bladder Cancer	KU1919	High	Low	GDSC2	290	14889706	907312	SIDM01033	BLCA	1564	SCH772984	ERK1, ERK2	ERK MAPK signaling	1046	Y	0.005003	5	-1.75917	0.511439	0.084284	-2.06125
Bladder Cancer	KU1919	High	Low	GDSC2	290	14830139	907312	SIDM01033	BLCA	1855	KRAS (G12C) Inhibitor-12	KRAS (G12C)	ERK MAPK signaling	1046	Y	0.020011	20	2.19216	0.826619	0.100015	-1.4609
Bladder Cancer	KU1919	High	Low	GDSC2	290	14830142	907312	SIDM01033	BLCA	1908	Ulixertinib	ERK1, ERK2	ERK MAPK signaling	1046	Y	0.010005	10	-0.769961	0.551203	0.090362	-2.49193
Bladder Cancer	KU1919	High	Low	GDSC2	290	14830173	907312	SIDM01033	BLCA	2047	Ulixertinib	ERK1, ERK2	ERK MAPK signaling	1046	Y	0.002001	2	-0.9742	0.731765	0.078934	-2.12058
Bladder Cancer	KU1919	High	Low	GDSC2	290	14830175	907312	SIDM01033	BLCA	2096	VX-11e	ERK2	ERK MAPK signaling	1046	Y	0.010005	10	-1.65195	0.432767	0.060844	-3.0216
Bladder Cancer	RT112	High	Low	GDSC1	289	14567635	909704	SIDM00402	BLCA	157	JNK-9L	JNK2, JNK3	JNK and p38 signaling	1045	Y	0.02	5.12	-0.872741	0.541054	0.16238	-0.575959
Bladder Cancer	RT112	High	Low	GDSC1	289	14567637	909704	SIDM00402	BLCA	159	HG6-64-1	BRAF	ERK MAPK signaling	1045	Y	0.02	5.12	-0.531337	0.593077	0.288644	-0.915973
Bladder Cancer	RT112	High	Low	GDSC1	289	14567671	909704	SIDM00402	BLCA	207	AS601245	JNK1, JNK2, JNK2	JNK and p38 signaling	1045	Y	0.03125	8	2.34488	0.887357	0.151345	0.130988
Bladder Cancer	RT112	High	Low	GDSC1	289	14567675	909704	SIDM00402	BLCA	221	TAK-715	p38alpha, p38beta	JNK and p38 signaling	1045	Y	0.078125	20	5.65739	0.983782	0.033122	1.29698
Bladder Cancer	RT112	High	Low	GDSC1	289	14567696	909704	SIDM00402	BLCA	262	VX-11e	ERK2	ERK MAPK signaling	1045	Y	0.02	5.12	3.08988	0.954592	0.078114	0.21652
Bladder Cancer	RT112	High	Low	GDSC1	289	14567697	909704	SIDM00402	BLCA	263	FR-180204	ERK1, ERK2	ERK MAPK signaling	1045	Y	0.078125	20	4.49387	0.956109	0.035887	-0.508136
Bladder Cancer	RT112	High	Low	GDSC1	289	14567710	909704	SIDM00402	BLCA	279	BIX02189	MEK5, ERK5	ERK MAPK signaling	1045	Y	0.078125	20	3.61309	0.912496	0.069573	-0.571525
Bladder Cancer	RT112	High	Low	GDSC1	289	14567719	909704	SIDM00402	BLCA	291	KIN001-266	MAP3K8	ERK MAPK signaling	1019	Y	0.078125	20	4.03022	0.936305	0.081619	0.581654
Bladder Cancer	RT112	High	Low	GDSC1	289	14567544	909704	SIDM00402	BLCA	1014	Refametinib	MEK1, MEK2	ERK MAPK signaling	1046	Y	0.019531	5	0.267307	0.711851	0.14939	-0.740919
Bladder Cancer	RT112	High	Low	GDSC1	289	14567545	909704	SIDM00402	BLCA	1015	CI-1040	MEK1, MEK2	ERK MAPK signaling	1046	Y	0.039063	10	0.336025	0.622709	0.208307	-1.2507
Bladder Cancer	RT112	High	Low	GDSC1	289	14567556	909704	SIDM00402	BLCA	1028	VX-702	p38	JNK and p38 signaling	1046	Y	0.007813	2	1.16859	0.902939	0.215426	-1.76928
Bladder Cancer	RT112	High	Low	GDSC1	289	14567562	909704	SIDM00402	BLCA	1036	PLX-4720	BRAF	ERK MAPK signaling	1046	Y	0.039063	10	4.19782	0.968501	0.088246	0.431893
Bladder Cancer	RT112	High	Low	GDSC1	289	14567566	909704	SIDM00402	BLCA	1042	Doramapimod	p38, JNK2	JNK and p38 signaling	1046	Y	0.039063	10	2.76506	0.902027	0.117527	-1.5806
Bladder Cancer	RT112	High	Low	GDSC1	289	14567567	909704	SIDM00402	BLCA	1043	JNK Inhibitor VIII	JNK	JNK and p38 signaling	1046	Y	0.039063	10	4.47236	0.975093	0.065253	0.190427
Bladder Cancer	RT112	High	Low	GDSC1	289	14430968	909704	SIDM00402	BLCA	1060	PD0325901	MEK1, MEK2	ERK MAPK signaling	1046	Y	0.000977	2	-3.3907	0.617082	0.251502	-1.28925
Bladder Cancer	RT112	High	Low	GDSC1	289	14567578	909704	SIDM00402	BLCA	1061	SB590885	BRAF	ERK MAPK signaling	1046	Y	0.019531	5	2.57266	0.932668	0.080976	-0.708321
Bladder Cancer	RT112	High	Low	GDSC1	289	14567579	909704	SIDM00402	BLCA	1062	Selumetinib	MEK1, MEK2	ERK MAPK signaling	1046	Y	0.015625	4	-0.062919	0.697153	0.230962	-1.71153
Bladder Cancer	RT112	High	Low	GDSC1	289	14567613	909704	SIDM00402	BLCA	1371	PLX-4720	BRAF	ERK MAPK signaling	1046	Y	0.039063	10	5.41629	0.989143	0.072305	0.977253
Bladder Cancer	RT112	High	Low	GDSC1	289	14567614	909704	SIDM00402	BLCA	1372	Trametinib	MEK1, MEK2	ERK MAPK signaling	1046	Y	0.003906	1	-0.787447	0.78283	0.212381	0.165355
Bladder Cancer	RT112	High	Low	GDSC1	289	14567615	909704	SIDM00402	BLCA	1373	Dabrafenib	BRAF	ERK MAPK signaling	1046	Y	0.039063	10	3.50542	0.944242	0.045493	0.190143
Bladder Cancer	RT112	High	Low	GDSC1	289	14567622	909704	SIDM00402	BLCA	1498	Selumetinib	MEK1, MEK2	ERK MAPK signaling	1046	Y	0.015625	4	1.12004	0.839996	0.191302	-0.242072
Bladder Cancer	RT112	High	Low	GDSC1	289	14567627	909704	SIDM00402	BLCA	1526	Refametinib	MEK1, MEK2	ERK MAPK signaling	1046	Y	0.019531	5	0.72695	0.771349	0.080267	-0.480828
Bladder Cancer	RT112	High	Low	GDSC2	290	14793269	909704	SIDM00402	BLCA	1036	PLX-4720	BRAF	ERK MAPK signaling	1046	Y	0.010005	10	5.57942	0.987291	0.049502	0.803962
Bladder Cancer	RT112	High	Low	GDSC2	290	14793274	909704	SIDM00402	BLCA	1060	PD0325901	MEK1, MEK2	ERK MAPK signaling	1046	Y	0.00025	0.25	-0.788902	0.91297	0.096815	-0.512019
Bladder Cancer	RT112	High	Low	GDSC2	290	14793296	909704	SIDM00402	BLCA	1372	Trametinib	MEK1, MEK2	ERK MAPK signaling	1046	Y	0.001001	1	-0.418696	0.842568	0.212052	-0.103544
Bladder Cancer	RT112	High	Low	GDSC2	290	14793297	909704	SIDM00402	BLCA	1373	Dabrafenib	BRAF	ERK MAPK signaling	1046	Y	0.010005	10	5.42202	0.985654	0.031757	0.492346
Bladder Cancer	RT112	High	Low	GDSC2	290	14888597	909704	SIDM00402	BLCA	1564	SCH772984	ERK1, ERK2	ERK MAPK signaling	1046	Y	0.005003	5	1.03977	0.82964	0.160234	-0.598029
Bladder Cancer	RT112	High	Low	GDSC2	290	14793349	909704	SIDM00402	BLCA	1855	KRAS (G12C) Inhibitor-12	KRAS (G12C)	ERK MAPK signaling	1046	Y	0.020011	20	4.12778	0.938698	0.112016	-0.182079
Bladder Cancer	RT112	High	Low	GDSC2	290	14793352	909704	SIDM00402	BLCA	1908	Ulixertinib	ERK1, ERK2	ERK MAPK signaling	1046	Y	0.010005	10	2.13172	0.862428	0.099898	-0.338503
Bladder Cancer	RT112	High	Low	GDSC2	290	14793383	909704	SIDM00402	BLCA	2047	Ulixertinib	ERK1, ERK2	ERK MAPK signaling	1046	Y	0.002001	2	0.948924	0.892549	0.056347	-0.857374
Bladder Cancer	RT112	High	Low	GDSC2	290	14793385	909704	SIDM00402	BLCA	2096	VX-11e	ERK2	ERK MAPK signaling	1046	Y	0.010005	10	2.24755	0.871117	0.052833	-0.26078
Bladder Cancer	T24	High	High	GDSC1	289	14462340	724812	SIDM01184	BLCA	157	JNK-9L	JNK2, JNK3	JNK and p38 signaling	1045	Y	0.02	5.12	0.505024	0.744082	0.158105	0.744095
Bladder Cancer	T24	High	High	GDSC1	289	14462342	724812	SIDM01184	BLCA	159	HG6-64-1	BRAF	ERK MAPK signaling	1045	Y	0.02	5.12	2.17701	0.912545	0.077637	0.738505
Bladder Cancer	T24	High	High	GDSC1	289	14462376	724812	SIDM01184	BLCA	207	AS601245	JNK1, JNK2, JNK2	JNK and p38 signaling	1045	Y	0.03125	8	3.05564	0.937811	0.066344	0.762451
Bladder Cancer	T24	High	High	GDSC1	289	14462380	724812	SIDM01184	BLCA	221	TAK-715	p38alpha, p38beta	JNK and p38 signaling	1045	Y	0.078125	20	4.23875	0.950114	0.035569	0.056673
Bladder Cancer	T24	High	High	GDSC1	289	14462400	724812	SIDM01184	BLCA	262	VX-11e	ERK2	ERK MAPK signaling	1045	Y	0.02	5.12	2.76658	0.945341	0.059535	-0.007934
Bladder Cancer	T24	High	High	GDSC1	289	14462401	724812	SIDM01184	BLCA	263	FR-180204	ERK1, ERK2	ERK MAPK signaling	1045	Y	0.078125	20	4.60706	0.963579	0.037528	-0.375502
Bladder Cancer	T24	High	High	GDSC1	289	14462414	724812	SIDM01184	BLCA	279	BIX02189	MEK5, ERK5	ERK MAPK signaling	1045	Y	0.078125	20	4.35074	0.954611	0.050959	0.057115
Bladder Cancer	T24	High	High	GDSC1	289	14462423	724812	SIDM01184	BLCA	291	KIN001-266	MAP3K8	ERK MAPK signaling	1019	Y	0.078125	20	2.92182	0.863476	0.170891	-0.431879
Bladder Cancer	T24	High	High	GDSC1	289	14462245	724812	SIDM01184	BLCA	1014	Refametinib	MEK1, MEK2	ERK MAPK signaling	1046	Y	0.019531	5	3.73959	0.976988	0.062311	1.15324
Bladder Cancer	T24	High	High	GDSC1	289	14462246	724812	SIDM01184	BLCA	1015	CI-1040	MEK1, MEK2	ERK MAPK signaling	1046	Y	0.039063	10	0.687302	0.676563	0.160107	-1.00447
Bladder Cancer	T24	High	High	GDSC1	289	14462257	724812	SIDM01184	BLCA	1028	VX-702	p38	JNK and p38 signaling	1046	Y	0.007813	2	3.30936	0.985213	0.090031	0.587612
Bladder Cancer	T24	High	High	GDSC1	289	14462263	724812	SIDM01184	BLCA	1036	PLX-4720	BRAF	ERK MAPK signaling	1046	Y	0.039063	10	4.15326	0.970472	0.088096	0.397753
Bladder Cancer	T24	High	High	GDSC1	289	14462267	724812	SIDM01184	BLCA	1043	JNK Inhibitor VIII	JNK	JNK and p38 signaling	1046	Y	0.039063	10	3.73796	0.957615	0.16945	-0.746068
Bladder Cancer	T24	High	High	GDSC1	289	14428853	724812	SIDM01184	BLCA	1060	PD0325901	MEK1, MEK2	ERK MAPK signaling	1046	Y	0.000977	2	-4.12467	0.505357	0.212176	-1.65911
Bladder Cancer	T24	High	High	GDSC1	289	14462278	724812	SIDM01184	BLCA	1061	SB590885	BRAF	ERK MAPK signaling	1046	Y	0.019531	5	2.43382	0.92973	0.27817	-0.819777
Bladder Cancer	T24	High	High	GDSC1	289	14462279	724812	SIDM01184	BLCA	1062	Selumetinib	MEK1, MEK2	ERK MAPK signaling	1046	Y	0.015625	4	1.13824	0.84675	0.233666	-0.901072
Bladder Cancer	T24	High	High	GDSC1	289	14462291	724812	SIDM01184	BLCA	1161	ZG-10	JNK1	JNK and p38 signaling	1019	Y	0.039063	10	2.1296	0.854116	0.088722	0.586679
Bladder Cancer	T24	High	High	GDSC1	289	14462292	724812	SIDM01184	BLCA	1164	XMD8-92	MAPK7	ERK MAPK signaling	1019	Y	0.039063	10	2.15521	0.856575	0.048892	-1.00536
Bladder Cancer	T24	High	High	GDSC1	289	14462319	724812	SIDM01184	BLCA	1371	PLX-4720	BRAF	ERK MAPK signaling	1046	Y	0.039063	10	1.77623	0.817432	0.096094	-1.7592
Bladder Cancer	T24	High	High	GDSC1	289	14462320	724812	SIDM01184	BLCA	1372	Trametinib	MEK1, MEK2	ERK MAPK signaling	1046	Y	0.003906	1	-3.3006	0.417772	0.288541	-0.777155
Bladder Cancer	T24	High	High	GDSC1	289	14462327	724812	SIDM01184	BLCA	1498	Selumetinib	MEK1, MEK2	ERK MAPK signaling	1046	Y	0.015625	4	-0.000328	0.709013	0.159974	-0.835338
Bladder Cancer	T24	High	High	GDSC1	289	14462332	724812	SIDM01184	BLCA	1526	Refametinib	MEK1, MEK2	ERK MAPK signaling	1046	Y	0.019531	5	0.820936	0.787048	0.117351	-0.427706
Bladder Cancer	TCCSUP	High	Low	GDSC1	289	14445431	687459	SIDM01190	BLCA	157	JNK-9L	JNK2, JNK3	JNK and p38 signaling	1045	Y	0.02	5.12	1.00893	0.793511	0.183034	1.22689
Bladder Cancer	TCCSUP	High	Low	GDSC1	289	14445433	687459	SIDM01190	BLCA	159	HG6-64-1	BRAF	ERK MAPK signaling	1045	Y	0.02	5.12	-0.308292	0.622769	0.194584	-0.77972
Bladder Cancer	TCCSUP	High	Low	GDSC1	289	14445467	687459	SIDM01190	BLCA	207	AS601245	JNK1, JNK2, JNK2	JNK and p38 signaling	1045	Y	0.03125	8	2.73267	0.905956	0.16382	0.475512
Bladder Cancer	TCCSUP	High	Low	GDSC1	289	14445471	687459	SIDM01190	BLCA	221	TAK-715	p38alpha, p38beta	JNK and p38 signaling	1045	Y	0.078125	20	5.53925	0.977673	0.024664	1.1937
Bladder Cancer	TCCSUP	High	Low	GDSC1	289	14445491	687459	SIDM01190	BLCA	262	VX-11e	ERK2	ERK MAPK signaling	1045	Y	0.02	5.12	4.53784	0.983385	0.032702	1.22181
Bladder Cancer	TCCSUP	High	Low	GDSC1	289	14445492	687459	SIDM01190	BLCA	263	FR-180204	ERK1, ERK2	ERK MAPK signaling	1045	Y	0.078125	20	5.51744	0.977274	0.025309	0.691278
Bladder Cancer	TCCSUP	High	Low	GDSC1	289	14445505	687459	SIDM01190	BLCA	279	BIX02189	MEK5, ERK5	ERK MAPK signaling	1045	Y	0.078125	20	5.63751	0.97939	0.03387	1.15373
Bladder Cancer	TCCSUP	High	Low	GDSC1	289	14445514	687459	SIDM01190	BLCA	291	KIN001-266	MAP3K8	ERK MAPK signaling	1019	Y	0.078125	20	3.11889	0.866599	0.206022	-0.251674
Bladder Cancer	TCCSUP	High	Low	GDSC1	289	14445339	687459	SIDM01190	BLCA	1014	Refametinib	MEK1, MEK2	ERK MAPK signaling	1046	Y	0.019531	5	1.63804	0.858487	0.126668	0.006826
Bladder Cancer	TCCSUP	High	Low	GDSC1	289	14445340	687459	SIDM01190	BLCA	1015	CI-1040	MEK1, MEK2	ERK MAPK signaling	1046	Y	0.039063	10	1.96062	0.823494	0.131602	-0.111946
Bladder Cancer	TCCSUP	High	Low	GDSC1	289	14445352	687459	SIDM01190	BLCA	1028	VX-702	p38	JNK and p38 signaling	1046	Y	0.007813	2	3.2602	0.978096	0.151523	0.533486
Bladder Cancer	TCCSUP	High	Low	GDSC1	289	14445358	687459	SIDM01190	BLCA	1036	PLX-4720	BRAF	ERK MAPK signaling	1046	Y	0.039063	10	3.44537	0.9336	0.050996	-0.144656
Bladder Cancer	TCCSUP	High	Low	GDSC1	289	14445362	687459	SIDM01190	BLCA	1042	Doramapimod	p38, JNK2	JNK and p38 signaling	1046	Y	0.039063	10	5.20969	0.983419	0.035763	1.24135
Bladder Cancer	TCCSUP	High	Low	GDSC1	289	14445363	687459	SIDM01190	BLCA	1043	JNK Inhibitor VIII	JNK	JNK and p38 signaling	1046	Y	0.039063	10	5.18841	0.983125	0.109074	1.10353
Bladder Cancer	TCCSUP	High	Low	GDSC1	289	14428507	687459	SIDM01190	BLCA	1060	PD0325901	MEK1, MEK2	ERK MAPK signaling	1046	Y	0.000977	2	0.91929	0.97294	0.160552	0.882683
Bladder Cancer	TCCSUP	High	Low	GDSC1	289	14445374	687459	SIDM01190	BLCA	1061	SB590885	BRAF	ERK MAPK signaling	1046	Y	0.019531	5	4.5065	0.983281	0.042517	0.844116
Bladder Cancer	TCCSUP	High	Low	GDSC1	289	14445375	687459	SIDM01190	BLCA	1062	Selumetinib	MEK1, MEK2	ERK MAPK signaling	1046	Y	0.015625	4	3.60994	0.971103	0.044276	0.766656
Bladder Cancer	TCCSUP	High	Low	GDSC1	289	14445409	687459	SIDM01190	BLCA	1371	PLX-4720	BRAF	ERK MAPK signaling	1046	Y	0.039063	10	4.10708	0.959765	0.051689	-0.00696
Bladder Cancer	TCCSUP	High	Low	GDSC1	289	14445410	687459	SIDM01190	BLCA	1372	Trametinib	MEK1, MEK2	ERK MAPK signaling	1046	Y	0.003906	1	0.132421	0.867376	0.124978	0.510333
Bladder Cancer	TCCSUP	High	Low	GDSC1	289	14445411	687459	SIDM01190	BLCA	1373	Dabrafenib	BRAF	ERK MAPK signaling	1046	Y	0.039063	10	4.9942	0.980211	0.080081	0.868973
Bladder Cancer	TCCSUP	High	Low	GDSC1	289	14445418	687459	SIDM01190	BLCA	1498	Selumetinib	MEK1, MEK2	ERK MAPK signaling	1046	Y	0.015625	4	1.53297	0.868565	0.147145	-0.023411
Bladder Cancer	TCCSUP	High	Low	GDSC1	289	14445423	687459	SIDM01190	BLCA	1526	Refametinib	MEK1, MEK2	ERK MAPK signaling	1046	Y	0.019531	5	2.24574	0.904857	0.052439	0.37763
Bladder Cancer	TCCSUP	High	Low	GDSC2	290	14804303	687459	SIDM01190	BLCA	1036	PLX-4720	BRAF	ERK MAPK signaling	1046	Y	0.010005	10	5.45364	0.967648	0.059761	0.724893
Bladder Cancer	TCCSUP	High	Low	GDSC2	290	14804308	687459	SIDM01190	BLCA	1060	PD0325901	MEK1, MEK2	ERK MAPK signaling	1046	Y	0.00025	0.25	1.5441	0.963364	0.076821	0.696445
Bladder Cancer	TCCSUP	High	Low	GDSC2	290	14804329	687459	SIDM01190	BLCA	1372	Trametinib	MEK1, MEK2	ERK MAPK signaling	1046	Y	0.001001	1	2.63708	0.956857	0.0925	1.0978
Bladder Cancer	TCCSUP	High	Low	GDSC2	290	14804330	687459	SIDM01190	BLCA	1373	Dabrafenib	BRAF	ERK MAPK signaling	1046	Y	0.010005	10	6.01155	0.976485	0.059837	0.752947
Bladder Cancer	TCCSUP	High	Low	GDSC2	290	14888929	687459	SIDM01190	BLCA	1564	SCH772984	ERK1, ERK2	ERK MAPK signaling	1046	Y	0.005003	5	5.61448	0.980191	0.030789	1.79353
Bladder Cancer	TCCSUP	High	Low	GDSC2	290	14804382	687459	SIDM01190	BLCA	1855	KRAS (G12C) Inhibitor-12	KRAS (G12C)	ERK MAPK signaling	1046	Y	0.020011	20	6.65951	0.975864	0.019437	1.49058
Bladder Cancer	TCCSUP	High	Low	GDSC2	290	14804385	687459	SIDM01190	BLCA	1908	Ulixertinib	ERK1, ERK2	ERK MAPK signaling	1046	Y	0.010005	10	4.27141	0.937979	0.109327	1.24943
Bladder Cancer	TCCSUP	High	Low	GDSC2	290	14804416	687459	SIDM01190	BLCA	2047	Ulixertinib	ERK1, ERK2	ERK MAPK signaling	1046	Y	0.002001	2	4.76453	0.980941	0.04395	1.64891
Bladder Cancer	TCCSUP	High	Low	GDSC2	290	14804418	687459	SIDM01190	BLCA	2096	VX-11e	ERK2	ERK MAPK signaling	1046	Y	0.010005	10	6.00721	0.976426	0.03228	2.40103
Bladder Cancer	UMUC3	High	High	GDSC1	289	14463473	724838	SIDM01182	BLCA	157	JNK-9L	JNK2, JNK3	JNK and p38 signaling	1045	Y	0.02	5.12	-0.733089	0.566557	0.177273	-0.442157
Bladder Cancer	UMUC3	High	High	GDSC1	289	14463475	724838	SIDM01182	BLCA	159	HG6-64-1	BRAF	ERK MAPK signaling	1045	Y	0.02	5.12	1.53458	0.878204	0.119934	0.346051
Bladder Cancer	UMUC3	High	High	GDSC1	289	14463509	724838	SIDM01182	BLCA	207	AS601245	JNK1, JNK2, JNK2	JNK and p38 signaling	1045	Y	0.03125	8	1.92038	0.87239	0.088364	-0.246148
Bladder Cancer	UMUC3	High	High	GDSC1	289	14463513	724838	SIDM01182	BLCA	221	TAK-715	p38alpha, p38beta	JNK and p38 signaling	1045	Y	0.078125	20	3.86121	0.947118	0.070024	-0.27341
Bladder Cancer	UMUC3	High	High	GDSC1	289	14463534	724838	SIDM01182	BLCA	262	VX-11e	ERK2	ERK MAPK signaling	1045	Y	0.02	5.12	1.21263	0.845217	0.108086	-1.08681
Bladder Cancer	UMUC3	High	High	GDSC1	289	14463535	724838	SIDM01182	BLCA	263	FR-180204	ERK1, ERK2	ERK MAPK signaling	1045	Y	0.078125	20	4.27262	0.96451	0.068656	-0.767389
Bladder Cancer	UMUC3	High	High	GDSC1	289	14463548	724838	SIDM01182	BLCA	279	BIX02189	MEK5, ERK5	ERK MAPK signaling	1045	Y	0.078125	20	3.50454	0.926651	0.038713	-0.664036
Bladder Cancer	UMUC3	High	High	GDSC1	289	14463557	724838	SIDM01182	BLCA	291	KIN001-266	MAP3K8	ERK MAPK signaling	1019	Y	0.078125	20	2.88184	0.876749	0.139642	-0.468433
Bladder Cancer	UMUC3	High	High	GDSC1	289	14463386	724838	SIDM01182	BLCA	1014	Refametinib	MEK1, MEK2	ERK MAPK signaling	1046	Y	0.019531	5	1.65138	0.891016	0.124078	0.014104
Bladder Cancer	UMUC3	High	High	GDSC1	289	14463387	724838	SIDM01182	BLCA	1015	CI-1040	MEK1, MEK2	ERK MAPK signaling	1046	Y	0.039063	10	1.71511	0.826191	0.181906	-0.284038
Bladder Cancer	UMUC3	High	High	GDSC1	289	14463399	724838	SIDM01182	BLCA	1028	VX-702	p38	JNK and p38 signaling	1046	Y	0.007813	2	2.96987	0.987371	0.102351	0.213846
Bladder Cancer	UMUC3	High	High	GDSC1	289	14463405	724838	SIDM01182	BLCA	1036	PLX-4720	BRAF	ERK MAPK signaling	1046	Y	0.039063	10	2.53125	0.906533	0.145344	-0.845086
Bladder Cancer	UMUC3	High	High	GDSC1	289	14463409	724838	SIDM01182	BLCA	1042	Doramapimod	p38, JNK2	JNK and p38 signaling	1046	Y	0.039063	10	2.93133	0.934149	0.13729	-1.38867
Bladder Cancer	UMUC3	High	High	GDSC1	289	14463410	724838	SIDM01182	BLCA	1043	JNK Inhibitor VIII	JNK	JNK and p38 signaling	1046	Y	0.039063	10	4.21463	0.981447	0.035784	-0.138231
Bladder Cancer	UMUC3	High	High	GDSC1	289	14463417	724838	SIDM01182	BLCA	1060	PD0325901	MEK1, MEK2	ERK MAPK signaling	1046	Y	0.007813	2	0.382055	0.856988	0.251147	0.611955
Bladder Cancer	UMUC3	High	High	GDSC1	289	14463451	724838	SIDM01182	BLCA	1371	PLX-4720	BRAF	ERK MAPK signaling	1046	Y	0.039063	10	2.8556	0.92949	0.125934	-0.947773
Bladder Cancer	UMUC3	High	High	GDSC1	289	14463452	724838	SIDM01182	BLCA	1372	Trametinib	MEK1, MEK2	ERK MAPK signaling	1046	Y	0.003906	1	-1.34177	0.726237	0.281467	-0.042535
Bladder Cancer	UMUC3	High	High	GDSC1	289	14463453	724838	SIDM01182	BLCA	1373	Dabrafenib	BRAF	ERK MAPK signaling	1046	Y	0.039063	10	3.24927	0.95104	0.195451	0.073353
Bladder Cancer	UMUC3	High	High	GDSC1	289	14463460	724838	SIDM01182	BLCA	1498	Selumetinib	MEK1, MEK2	ERK MAPK signaling	1046	Y	0.015625	4	1.50158	0.897316	0.112232	-0.040035
Bladder Cancer	UMUC3	High	High	GDSC1	289	14463465	724838	SIDM01182	BLCA	1526	Refametinib	MEK1, MEK2	ERK MAPK signaling	1046	Y	0.019531	5	1.2281	0.849497	0.078007	-0.197565
Bladder Cancer	UMUC3	High	High	GDSC2	290	14792447	724838	SIDM01182	BLCA	1036	PLX-4720	BRAF	ERK MAPK signaling	1046	Y	0.010005	10	3.72701	0.956736	0.066802	-0.360495
Bladder Cancer	UMUC3	High	High	GDSC2	290	14792451	724838	SIDM01182	BLCA	1060	PD0325901	MEK1, MEK2	ERK MAPK signaling	1046	Y	0.00025	0.25	0.934734	0.978588	0.065443	0.380801
Bladder Cancer	UMUC3	High	High	GDSC2	290	14792467	724838	SIDM01182	BLCA	1372	Trametinib	MEK1, MEK2	ERK MAPK signaling	1046	Y	0.001001	1	2.22739	0.976912	0.07239	0.936732
Bladder Cancer	UMUC3	High	High	GDSC2	290	14792468	724838	SIDM01182	BLCA	1373	Dabrafenib	BRAF	ERK MAPK signaling	1046	Y	0.010005	10	5.5691	0.990162	0.043731	0.55736
Bladder Cancer	UMUC3	High	High	GDSC2	290	14888571	724838	SIDM01182	BLCA	1564	SCH772984	ERK1, ERK2	ERK MAPK signaling	1046	Y	0.005003	5	3.51521	0.970181	0.049399	0.696077
Bladder Cancer	UMUC3	High	High	GDSC2	290	14792480	724838	SIDM01182	BLCA	1908	Ulixertinib	ERK1, ERK2	ERK MAPK signaling	1046	Y	0.010005	10	4.66388	0.979274	0.052769	1.54069
Bladder Cancer	UMUC3	High	High	GDSC2	290	14792511	724838	SIDM01182	BLCA	2047	Ulixertinib	ERK1, ERK2	ERK MAPK signaling	1046	Y	0.002001	2	3.79374	0.988704	0.040849	1.01125
Bladder Cancer	UMUC3	High	High	GDSC2	290	14792513	724838	SIDM01182	BLCA	2096	VX-11e	ERK2	ERK MAPK signaling	1046	Y	0.010005	10	3.67428	0.954977	0.04844	0.749329
Bladder Cancer	VMCUB1	High	Low	GDSC1	289	14583029	909780	SIDM00414	BLCA	157	JNK-9L	JNK2, JNK3	JNK and p38 signaling	1045	Y	0.02	5.12	-0.144286	0.656933	0.145312	0.121983
Bladder Cancer	VMCUB1	High	Low	GDSC1	289	14583031	909780	SIDM00414	BLCA	159	HG6-64-1	BRAF	ERK MAPK signaling	1045	Y	0.02	5.12	1.22768	0.839007	0.068578	0.158573
Bladder Cancer	VMCUB1	High	Low	GDSC1	289	14583064	909780	SIDM00414	BLCA	207	AS601245	JNK1, JNK2, JNK2	JNK and p38 signaling	1045	Y	0.03125	8	3.9729	0.976705	0.023756	1.57737
Bladder Cancer	VMCUB1	High	Low	GDSC1	289	14441529	909780	SIDM00414	BLCA	221	TAK-715	p38alpha, p38beta	JNK and p38 signaling	1045	Y	0.04	20	4.58224	0.972105	0.079369	0.356984
Bladder Cancer	VMCUB1	High	Low	GDSC1	289	14583082	909780	SIDM00414	BLCA	262	VX-11e	ERK2	ERK MAPK signaling	1045	Y	0.02	5.12	3.63917	0.979105	0.03215	0.597881
Bladder Cancer	VMCUB1	High	Low	GDSC1	289	14583083	909780	SIDM00414	BLCA	263	FR-180204	ERK1, ERK2	ERK MAPK signaling	1045	Y	0.078125	20	5.46292	0.986706	0.027286	0.627393
Bladder Cancer	VMCUB1	High	Low	GDSC1	289	14583096	909780	SIDM00414	BLCA	279	BIX02189	MEK5, ERK5	ERK MAPK signaling	1045	Y	0.078125	20	5.36401	0.98534	0.031299	0.920652
Bladder Cancer	VMCUB1	High	Low	GDSC1	289	14583105	909780	SIDM00414	BLCA	291	KIN001-266	MAP3K8	ERK MAPK signaling	1019	Y	0.078125	20	2.83144	0.86372	0.189496	-0.514517
Bladder Cancer	VMCUB1	High	Low	GDSC1	289	14582958	909780	SIDM00414	BLCA	1014	Refametinib	MEK1, MEK2	ERK MAPK signaling	1046	Y	0.019531	5	1.08713	0.826119	0.097728	-0.293698
Bladder Cancer	VMCUB1	High	Low	GDSC1	289	14582959	909780	SIDM00414	BLCA	1015	CI-1040	MEK1, MEK2	ERK MAPK signaling	1046	Y	0.039063	10	2.0924	0.859218	0.150186	-0.019575
Bladder Cancer	VMCUB1	High	Low	GDSC1	289	14582971	909780	SIDM00414	BLCA	1028	VX-702	p38	JNK and p38 signaling	1046	Y	0.007813	2	3.11938	0.986156	0.144791	0.378457
Bladder Cancer	VMCUB1	High	Low	GDSC1	289	14582977	909780	SIDM00414	BLCA	1036	PLX-4720	BRAF	ERK MAPK signaling	1046	Y	0.039063	10	3.22528	0.942852	0.137733	-0.313295
Bladder Cancer	VMCUB1	High	Low	GDSC1	289	14582981	909780	SIDM00414	BLCA	1042	Doramapimod	p38, JNK2	JNK and p38 signaling	1046	Y	0.039063	10	3.43287	0.952478	0.10597	-0.809713
Bladder Cancer	VMCUB1	High	Low	GDSC1	289	14582982	909780	SIDM00414	BLCA	1043	JNK Inhibitor VIII	JNK	JNK and p38 signaling	1046	Y	0.039063	10	3.16806	0.939924	0.077213	-1.4728
Bladder Cancer	VMCUB1	High	Low	GDSC1	289	14431271	909780	SIDM00414	BLCA	1060	PD0325901	MEK1, MEK2	ERK MAPK signaling	1046	Y	0.000977	2	-1.3192	0.884958	0.09893	-0.245358
Bladder Cancer	VMCUB1	High	Low	GDSC1	289	14582988	909780	SIDM00414	BLCA	1061	SB590885	BRAF	ERK MAPK signaling	1046	Y	0.019531	5	3.3941	0.974143	0.090896	-0.048891
Bladder Cancer	VMCUB1	High	Low	GDSC1	289	14439554	909780	SIDM00414	BLCA	1062	Selumetinib	MEK1, MEK2	ERK MAPK signaling	1046	Y	0.007813	4	0.545825	0.86536	0.194946	-1.30079
Bladder Cancer	VMCUB1	High	Low	GDSC1	289	14583014	909780	SIDM00414	BLCA	1371	PLX-4720	BRAF	ERK MAPK signaling	1046	Y	0.039063	10	4.3738	0.980387	0.066884	0.193552
Bladder Cancer	VMCUB1	High	Low	GDSC1	289	14583018	909780	SIDM00414	BLCA	1498	Selumetinib	MEK1, MEK2	ERK MAPK signaling	1046	Y	0.015625	4	1.44884	0.884564	0.088104	-0.06796
Bladder Cancer	VMCUB1	High	Low	GDSC1	289	14583022	909780	SIDM00414	BLCA	1526	Refametinib	MEK1, MEK2	ERK MAPK signaling	1046	Y	0.019531	5	1.28074	0.847155	0.063796	-0.167812
Bladder Cancer	VMCUB1	High	Low	GDSC2	290	14804434	909780	SIDM00414	BLCA	1036	PLX-4720	BRAF	ERK MAPK signaling	1046	Y	0.010005	10	4.19159	0.966464	0.08107	-0.068451
Bladder Cancer	VMCUB1	High	Low	GDSC2	290	14804439	909780	SIDM00414	BLCA	1060	PD0325901	MEK1, MEK2	ERK MAPK signaling	1046	Y	0.00025	0.25	0.394857	0.963653	0.073807	0.101152
Bladder Cancer	VMCUB1	High	Low	GDSC2	290	14804461	909780	SIDM00414	BLCA	1372	Trametinib	MEK1, MEK2	ERK MAPK signaling	1046	Y	0.001001	1	-0.133763	0.868862	0.143995	0.008474
Bladder Cancer	VMCUB1	High	Low	GDSC2	290	14804462	909780	SIDM00414	BLCA	1373	Dabrafenib	BRAF	ERK MAPK signaling	1046	Y	0.010005	10	5.22586	0.984897	0.02751	0.405631
Bladder Cancer	VMCUB1	High	Low	GDSC2	290	14888933	909780	SIDM00414	BLCA	1564	SCH772984	ERK1, ERK2	ERK MAPK signaling	1046	Y	0.005003	5	1.74856	0.888461	0.090534	-0.227485
Bladder Cancer	VMCUB1	High	Low	GDSC2	290	14804514	909780	SIDM00414	BLCA	1855	KRAS (G12C) Inhibitor-12	KRAS (G12C)	ERK MAPK signaling	1046	Y	0.020011	20	2.96588	0.876583	0.133315	-0.949721
Bladder Cancer	VMCUB1	High	Low	GDSC2	290	14804517	909780	SIDM00414	BLCA	1908	Ulixertinib	ERK1, ERK2	ERK MAPK signaling	1046	Y	0.010005	10	2.83116	0.912664	0.046871	0.180574
Bladder Cancer	VMCUB1	High	Low	GDSC2	290	14804548	909780	SIDM00414	BLCA	2047	Ulixertinib	ERK1, ERK2	ERK MAPK signaling	1046	Y	0.002001	2	0.176828	0.837738	0.125723	-1.36453
Bladder Cancer	VMCUB1	High	Low	GDSC2	290	14804550	909780	SIDM00414	BLCA	2096	VX-11e	ERK2	ERK MAPK signaling	1046	Y	0.010005	10	2.74998	0.907979	0.042023	0.094931
Bone Cancer	A673	High	High	GDSC1	289	14442659	684052	SIDM00848	UNCLASSIFIED	157	JNK-9L	JNK2, JNK3	JNK and p38 signaling	1045	Y	0.02	5.12	-0.387012	0.624005	0.144267	-0.110576
Bone Cancer	A673	High	High	GDSC1	289	14442661	684052	SIDM00848	UNCLASSIFIED	159	HG6-64-1	BRAF	ERK MAPK signaling	1045	Y	0.02	5.12	0.742199	0.792671	0.081987	-0.137996
Bone Cancer	A673	High	High	GDSC1	289	14442695	684052	SIDM00848	UNCLASSIFIED	207	AS601245	JNK1, JNK2, JNK2	JNK and p38 signaling	1045	Y	0.03125	8	2.05026	0.889795	0.108944	-0.130759
Bone Cancer	A673	High	High	GDSC1	289	14442699	684052	SIDM00848	UNCLASSIFIED	221	TAK-715	p38alpha, p38beta	JNK and p38 signaling	1045	Y	0.078125	20	3.70881	0.943668	0.072728	-0.40665
Bone Cancer	A673	High	High	GDSC1	289	14442720	684052	SIDM00848	UNCLASSIFIED	262	VX-11e	ERK2	ERK MAPK signaling	1045	Y	0.02	5.12	3.86009	0.98868	0.02722	0.751265
Bone Cancer	A673	High	High	GDSC1	289	14442721	684052	SIDM00848	UNCLASSIFIED	263	FR-180204	ERK1, ERK2	ERK MAPK signaling	1045	Y	0.078125	20	4.7695	0.981313	0.032923	-0.185156
Bone Cancer	A673	High	High	GDSC1	289	14442734	684052	SIDM00848	UNCLASSIFIED	279	BIX02189	MEK5, ERK5	ERK MAPK signaling	1045	Y	0.078125	20	4.40072	0.972194	0.033986	0.099708
Bone Cancer	A673	High	High	GDSC1	289	14442743	684052	SIDM00848	UNCLASSIFIED	291	KIN001-266	MAP3K8	ERK MAPK signaling	1019	Y	0.078125	20	3.61912	0.938577	0.100013	0.205739
Bone Cancer	A673	High	High	GDSC1	289	14442560	684052	SIDM00848	UNCLASSIFIED	1014	Refametinib	MEK1, MEK2	ERK MAPK signaling	1046	Y	0.019531	5	2.39346	0.947443	0.280075	0.418914
Bone Cancer	A673	High	High	GDSC1	289	14442561	684052	SIDM00848	UNCLASSIFIED	1015	CI-1040	MEK1, MEK2	ERK MAPK signaling	1046	Y	0.039063	10	2.03337	0.86637	0.059718	-0.060953
Bone Cancer	A673	High	High	GDSC1	289	14442573	684052	SIDM00848	UNCLASSIFIED	1028	VX-702	p38	JNK and p38 signaling	1046	Y	0.007813	2	2.89416	0.988347	0.082466	0.130495
Bone Cancer	A673	High	High	GDSC1	289	14442579	684052	SIDM00848	UNCLASSIFIED	1036	PLX-4720	BRAF	ERK MAPK signaling	1046	Y	0.039063	10	3.21697	0.953824	0.256022	-0.319666
Bone Cancer	A673	High	High	GDSC1	289	14442583	684052	SIDM00848	UNCLASSIFIED	1042	Doramapimod	p38, JNK2	JNK and p38 signaling	1046	Y	0.039063	10	4.26175	0.984756	0.195066	0.147093
Bone Cancer	A673	High	High	GDSC1	289	14442584	684052	SIDM00848	UNCLASSIFIED	1043	JNK Inhibitor VIII	JNK	JNK and p38 signaling	1046	Y	0.039063	10	4.24827	0.984527	0.044014	-0.09533
Bone Cancer	A673	High	High	GDSC1	289	14428449	684052	SIDM00848	UNCLASSIFIED	1060	PD0325901	MEK1, MEK2	ERK MAPK signaling	1046	Y	0.000977	2	0.062823	0.973469	0.0873	0.451084
Bone Cancer	A673	High	High	GDSC1	289	14442595	684052	SIDM00848	UNCLASSIFIED	1061	SB590885	BRAF	ERK MAPK signaling	1046	Y	0.019531	5	3.7329	0.987295	0.151607	0.223087
Bone Cancer	A673	High	High	GDSC1	289	14442596	684052	SIDM00848	UNCLASSIFIED	1062	Selumetinib	MEK1, MEK2	ERK MAPK signaling	1046	Y	0.015625	4	3.10451	0.980146	0.215442	0.425626
Bone Cancer	A673	High	High	GDSC1	289	14442608	684052	SIDM00848	UNCLASSIFIED	1161	ZG-10	JNK1	JNK and p38 signaling	1019	Y	0.039063	10	-0.247824	0.536942	0.083781	-1.49962
Bone Cancer	A673	High	High	GDSC1	289	14442609	684052	SIDM00848	UNCLASSIFIED	1164	XMD8-92	MAPK7	ERK MAPK signaling	1019	Y	0.039063	10	3.22375	0.954137	0.082486	0.099684
Bone Cancer	A673	High	High	GDSC1	289	14442637	684052	SIDM00848	UNCLASSIFIED	1371	PLX-4720	BRAF	ERK MAPK signaling	1046	Y	0.039063	10	2.65922	0.921211	0.092982	-1.0954
Bone Cancer	A673	High	High	GDSC1	289	14442638	684052	SIDM00848	UNCLASSIFIED	1372	Trametinib	MEK1, MEK2	ERK MAPK signaling	1046	Y	0.003906	1	-0.096505	0.883524	0.249756	0.424479
Bone Cancer	A673	High	High	GDSC1	289	14442639	684052	SIDM00848	UNCLASSIFIED	1373	Dabrafenib	BRAF	ERK MAPK signaling	1046	Y	0.039063	10	1.11448	0.751752	0.263774	-0.90003
Bone Cancer	A673	High	High	GDSC1	289	14442646	684052	SIDM00848	UNCLASSIFIED	1498	Selumetinib	MEK1, MEK2	ERK MAPK signaling	1046	Y	0.015625	4	1.71267	0.919021	0.16681	0.071742
Bone Cancer	A673	High	High	GDSC1	289	14442651	684052	SIDM00848	UNCLASSIFIED	1526	Refametinib	MEK1, MEK2	ERK MAPK signaling	1046	Y	0.019531	5	1.96362	0.921035	0.157058	0.218169
Bone Cancer	A673	High	High	GDSC2	290	14822037	684052	SIDM00848	UNCLASSIFIED	1036	PLX-4720	BRAF	ERK MAPK signaling	1046	Y	0.010005	10	3.39707	0.958166	0.061952	-0.567901
Bone Cancer	A673	High	High	GDSC2	290	14822042	684052	SIDM00848	UNCLASSIFIED	1060	PD0325901	MEK1, MEK2	ERK MAPK signaling	1046	Y	0.00025	0.25	0.493415	0.979399	0.108916	0.152204
Bone Cancer	A673	High	High	GDSC2	290	14822064	684052	SIDM00848	UNCLASSIFIED	1372	Trametinib	MEK1, MEK2	ERK MAPK signaling	1046	Y	0.001001	1	1.32186	0.965742	0.153256	0.580736
Bone Cancer	A673	High	High	GDSC2	290	14822065	684052	SIDM00848	UNCLASSIFIED	1373	Dabrafenib	BRAF	ERK MAPK signaling	1046	Y	0.010005	10	3.34064	0.956075	0.133813	-0.427728
Bone Cancer	A673	High	High	GDSC2	290	14889466	684052	SIDM00848	UNCLASSIFIED	1564	SCH772984	ERK1, ERK2	ERK MAPK signaling	1046	Y	0.005003	5	3.54951	0.980527	0.073843	0.714007
Bone Cancer	A673	High	High	GDSC2	290	14822117	684052	SIDM00848	UNCLASSIFIED	1855	KRAS (G12C) Inhibitor-12	KRAS (G12C)	ERK MAPK signaling	1046	Y	0.020011	20	2.66132	0.87353	0.077937	-1.15094
Bone Cancer	A673	High	High	GDSC2	290	14822120	684052	SIDM00848	UNCLASSIFIED	1908	Ulixertinib	ERK1, ERK2	ERK MAPK signaling	1046	Y	0.010005	10	2.89403	0.936206	0.088849	0.227225
Bone Cancer	A673	High	High	GDSC2	290	14822151	684052	SIDM00848	UNCLASSIFIED	2047	Ulixertinib	ERK1, ERK2	ERK MAPK signaling	1046	Y	0.002001	2	-0.01428	0.839768	0.073266	-1.49006
Bone Cancer	A673	High	High	GDSC2	290	14822153	684052	SIDM00848	UNCLASSIFIED	2096	VX-11e	ERK2	ERK MAPK signaling	1046	Y	0.010005	10	2.59018	0.918984	0.046381	-0.018204
Bone Cancer	CAL72	High	High	GDSC1	289	14509956	906827	SIDM00930	UNCLASSIFIED	157	JNK-9L	JNK2, JNK3	JNK and p38 signaling	1045	Y	0.02	5.12	4.31955	0.967725	0.093708	4.39884
Bone Cancer	CAL72	High	High	GDSC1	289	14509958	906827	SIDM00930	UNCLASSIFIED	159	HG6-64-1	BRAF	ERK MAPK signaling	1045	Y	0.02	5.12	3.84701	0.955661	0.158984	1.75867
Bone Cancer	CAL72	High	High	GDSC1	289	14509992	906827	SIDM00930	UNCLASSIFIED	207	AS601245	JNK1, JNK2, JNK2	JNK and p38 signaling	1045	Y	0.03125	8	1.11883	0.735325	0.169312	-0.95827
Bone Cancer	CAL72	High	High	GDSC1	289	14509996	906827	SIDM00930	UNCLASSIFIED	221	TAK-715	p38alpha, p38beta	JNK and p38 signaling	1045	Y	0.078125	20	6.16563	0.976845	0.035065	1.74133
Bone Cancer	CAL72	High	High	GDSC1	289	14510017	906827	SIDM00930	UNCLASSIFIED	262	VX-11e	ERK2	ERK MAPK signaling	1045	Y	0.02	5.12	4.96229	0.97927	0.036066	1.5165
Bone Cancer	CAL72	High	High	GDSC1	289	14510018	906827	SIDM00930	UNCLASSIFIED	263	FR-180204	ERK1, ERK2	ERK MAPK signaling	1045	Y	0.078125	20	6.08974	0.975596	0.055217	1.36189
Bone Cancer	CAL72	High	High	GDSC1	289	14510031	906827	SIDM00930	UNCLASSIFIED	279	BIX02189	MEK5, ERK5	ERK MAPK signaling	1045	Y	0.078125	20	6.28651	0.978709	0.037013	1.70682
Bone Cancer	CAL72	High	High	GDSC1	289	14510040	906827	SIDM00930	UNCLASSIFIED	291	KIN001-266	MAP3K8	ERK MAPK signaling	1019	Y	0.078125	20	6.19791	0.977357	0.034017	2.5638
Bone Cancer	CAL72	High	High	GDSC1	289	14509864	906827	SIDM00930	UNCLASSIFIED	1014	Refametinib	MEK1, MEK2	ERK MAPK signaling	1046	Y	0.019531	5	1.50644	0.82331	0.194982	-0.06496
Bone Cancer	CAL72	High	High	GDSC1	289	14509865	906827	SIDM00930	UNCLASSIFIED	1015	CI-1040	MEK1, MEK2	ERK MAPK signaling	1046	Y	0.039063	10	2.42553	0.842902	0.120084	0.213925
Bone Cancer	CAL72	High	High	GDSC1	289	14509877	906827	SIDM00930	UNCLASSIFIED	1028	VX-702	p38	JNK and p38 signaling	1046	Y	0.007813	2	2.71636	0.949721	0.169296	-0.065256
Bone Cancer	CAL72	High	High	GDSC1	289	14509883	906827	SIDM00930	UNCLASSIFIED	1036	PLX-4720	BRAF	ERK MAPK signaling	1046	Y	0.039063	10	2.48394	0.847714	0.143482	-0.88133
Bone Cancer	CAL72	High	High	GDSC1	289	14509887	906827	SIDM00930	UNCLASSIFIED	1042	Doramapimod	p38, JNK2	JNK and p38 signaling	1046	Y	0.039063	10	3.48507	0.914306	0.153965	-0.749464
Bone Cancer	CAL72	High	High	GDSC1	289	14509888	906827	SIDM00930	UNCLASSIFIED	1043	JNK Inhibitor VIII	JNK	JNK and p38 signaling	1046	Y	0.039063	10	4.51669	0.955668	0.097508	0.246958
Bone Cancer	CAL72	High	High	GDSC1	289	14429814	906827	SIDM00930	UNCLASSIFIED	1060	PD0325901	MEK1, MEK2	ERK MAPK signaling	1046	Y	0.000977	2	0.2534	0.935575	0.165107	0.547122
Bone Cancer	CAL72	High	High	GDSC1	289	14509899	906827	SIDM00930	UNCLASSIFIED	1061	SB590885	BRAF	ERK MAPK signaling	1046	Y	0.019531	5	3.27841	0.936766	0.126161	-0.141761
Bone Cancer	CAL72	High	High	GDSC1	289	14509900	906827	SIDM00930	UNCLASSIFIED	1062	Selumetinib	MEK1, MEK2	ERK MAPK signaling	1046	Y	0.015625	4	2.81621	0.926454	0.179846	0.231105
Bone Cancer	CAL72	High	High	GDSC1	289	14509934	906827	SIDM00930	UNCLASSIFIED	1371	PLX-4720	BRAF	ERK MAPK signaling	1046	Y	0.039063	10	4.01714	0.938583	0.106958	-0.074574
Bone Cancer	CAL72	High	High	GDSC1	289	14509935	906827	SIDM00930	UNCLASSIFIED	1372	Trametinib	MEK1, MEK2	ERK MAPK signaling	1046	Y	0.003906	1	-0.85333	0.747434	0.14918	0.140646
Bone Cancer	CAL72	High	High	GDSC1	289	14509936	906827	SIDM00930	UNCLASSIFIED	1373	Dabrafenib	BRAF	ERK MAPK signaling	1046	Y	0.039063	10	3.26768	0.902303	0.034749	0.081746
Bone Cancer	CAL72	High	High	GDSC1	289	14509943	906827	SIDM00930	UNCLASSIFIED	1498	Selumetinib	MEK1, MEK2	ERK MAPK signaling	1046	Y	0.015625	4	2.81617	0.926452	0.106008	0.656076
Bone Cancer	CAL72	High	High	GDSC1	289	14509948	906827	SIDM00930	UNCLASSIFIED	1526	Refametinib	MEK1, MEK2	ERK MAPK signaling	1046	Y	0.019531	5	1.29301	0.803381	0.037776	-0.16088
Bone Cancer	CAL72	High	High	GDSC2	290	14815019	906827	SIDM00930	UNCLASSIFIED	1036	PLX-4720	BRAF	ERK MAPK signaling	1046	Y	0.010005	10	4.86759	0.9708	0.113939	0.356494
Bone Cancer	CAL72	High	High	GDSC2	290	14815024	906827	SIDM00930	UNCLASSIFIED	1060	PD0325901	MEK1, MEK2	ERK MAPK signaling	1046	Y	0.00025	0.25	2.42241	0.987554	0.06232	1.1514
Bone Cancer	CAL72	High	High	GDSC2	290	14815046	906827	SIDM00930	UNCLASSIFIED	1372	Trametinib	MEK1, MEK2	ERK MAPK signaling	1046	Y	0.001001	1	0.118528	0.87035	0.082868	0.10766
Bone Cancer	CAL72	High	High	GDSC2	290	14815047	906827	SIDM00930	UNCLASSIFIED	1373	Dabrafenib	BRAF	ERK MAPK signaling	1046	Y	0.010005	10	5.05752	0.974302	0.079412	0.331218
Bone Cancer	CAL72	High	High	GDSC2	290	14889256	906827	SIDM00930	UNCLASSIFIED	1564	SCH772984	ERK1, ERK2	ERK MAPK signaling	1046	Y	0.005003	5	3.02719	0.938673	0.076162	0.440949
Bone Cancer	CAL72	High	High	GDSC2	290	14815099	906827	SIDM00930	UNCLASSIFIED	1855	KRAS (G12C) Inhibitor-12	KRAS (G12C)	ERK MAPK signaling	1046	Y	0.020011	20	3.8484	0.913823	0.088761	-0.366655
Bone Cancer	CAL72	High	High	GDSC2	290	14815102	906827	SIDM00930	UNCLASSIFIED	1908	Ulixertinib	ERK1, ERK2	ERK MAPK signaling	1046	Y	0.010005	10	2.1612	0.851718	0.056439	-0.316625
Bone Cancer	CAL72	High	High	GDSC2	290	14815133	906827	SIDM00930	UNCLASSIFIED	2047	Ulixertinib	ERK1, ERK2	ERK MAPK signaling	1046	Y	0.002001	2	1.41363	0.906969	0.128901	-0.552133
Bone Cancer	CAL72	High	High	GDSC2	290	14815135	906827	SIDM00930	UNCLASSIFIED	2096	VX-11e	ERK2	ERK MAPK signaling	1046	Y	0.010005	10	1.60252	0.80597	0.112622	-0.717456
Bone Cancer	CAL78	High	High	GDSC1	289	14653540	1290765	SIDM00929	UNCLASSIFIED	157	JNK-9L	JNK2, JNK3	JNK and p38 signaling	1045	Y	0.02	5.12	1.42887	0.847053	0.197243	1.62925
Bone Cancer	CAL78	High	High	GDSC1	289	14653542	1290765	SIDM00929	UNCLASSIFIED	159	HG6-64-1	BRAF	ERK MAPK signaling	1045	Y	0.02	5.12	0.672001	0.762399	0.121815	-0.180878
Bone Cancer	CAL78	High	High	GDSC1	289	14653575	1290765	SIDM00929	UNCLASSIFIED	207	AS601245	JNK1, JNK2, JNK2	JNK and p38 signaling	1045	Y	0.03125	8	2.80298	0.920061	0.157539	0.53798
Bone Cancer	CAL78	High	High	GDSC1	289	14441798	1290765	SIDM00929	UNCLASSIFIED	221	TAK-715	p38alpha, p38beta	JNK and p38 signaling	1045	Y	0.04	20	5.50627	0.983819	0.060186	1.16486
Bone Cancer	CAL78	High	High	GDSC1	289	14653593	1290765	SIDM00929	UNCLASSIFIED	262	VX-11e	ERK2	ERK MAPK signaling	1045	Y	0.02	5.12	4.38711	0.985431	0.044259	1.11716
Bone Cancer	CAL78	High	High	GDSC1	289	14653594	1290765	SIDM00929	UNCLASSIFIED	263	FR-180204	ERK1, ERK2	ERK MAPK signaling	1045	Y	0.078125	20	5.31354	0.978576	0.018954	0.452352
Bone Cancer	CAL78	High	High	GDSC1	289	14653607	1290765	SIDM00929	UNCLASSIFIED	279	BIX02189	MEK5, ERK5	ERK MAPK signaling	1045	Y	0.078125	20	4.33096	0.950639	0.059012	0.040257
Bone Cancer	CAL78	High	High	GDSC1	289	14653616	1290765	SIDM00929	UNCLASSIFIED	291	KIN001-266	MAP3K8	ERK MAPK signaling	1019	Y	0.078125	20	3.71952	0.920077	0.045834	0.297549
Bone Cancer	CAL78	High	High	GDSC1	289	14653445	1290765	SIDM00929	UNCLASSIFIED	1014	Refametinib	MEK1, MEK2	ERK MAPK signaling	1046	Y	0.019531	5	2.95281	0.950966	0.029909	0.724044
Bone Cancer	CAL78	High	High	GDSC1	289	14653446	1290765	SIDM00929	UNCLASSIFIED	1015	CI-1040	MEK1, MEK2	ERK MAPK signaling	1046	Y	0.039063	10	4.513	0.976468	0.025554	1.67713
Bone Cancer	CAL78	High	High	GDSC1	289	14653457	1290765	SIDM00929	UNCLASSIFIED	1028	VX-702	p38	JNK and p38 signaling	1046	Y	0.007813	2	3.51432	0.986279	0.028816	0.813265
Bone Cancer	CAL78	High	High	GDSC1	289	14653463	1290765	SIDM00929	UNCLASSIFIED	1036	PLX-4720	BRAF	ERK MAPK signaling	1046	Y	0.039063	10	3.90822	0.960528	0.022486	0.209996
Bone Cancer	CAL78	High	High	GDSC1	289	14653467	1290765	SIDM00929	UNCLASSIFIED	1043	JNK Inhibitor VIII	JNK	JNK and p38 signaling	1046	Y	0.039063	10	4.48096	0.975803	0.061545	0.2014
Bone Cancer	CAL78	High	High	GDSC1	289	14432735	1290765	SIDM00929	UNCLASSIFIED	1060	PD0325901	MEK1, MEK2	ERK MAPK signaling	1046	Y	0.000977	2	-1.48342	0.857258	0.196916	-0.328113
Bone Cancer	CAL78	High	High	GDSC1	289	14653478	1290765	SIDM00929	UNCLASSIFIED	1061	SB590885	BRAF	ERK MAPK signaling	1046	Y	0.019531	5	4.4324	0.986301	0.027076	0.784634
Bone Cancer	CAL78	High	High	GDSC1	289	14653479	1290765	SIDM00929	UNCLASSIFIED	1062	Selumetinib	MEK1, MEK2	ERK MAPK signaling	1046	Y	0.015625	4	4.20083	0.986197	0.030361	1.16535
Bone Cancer	CAL78	High	High	GDSC1	289	14653491	1290765	SIDM00929	UNCLASSIFIED	1161	ZG-10	JNK1	JNK and p38 signaling	1019	Y	0.039063	10	0.622832	0.665112	0.055896	-0.735576
Bone Cancer	CAL78	High	High	GDSC1	289	14653492	1290765	SIDM00929	UNCLASSIFIED	1164	XMD8-92	MAPK7	ERK MAPK signaling	1019	Y	0.039063	10	3.09675	0.924243	0.028425	-0.03166
Bone Cancer	CAL78	High	High	GDSC1	289	14653520	1290765	SIDM00929	UNCLASSIFIED	1371	PLX-4720	BRAF	ERK MAPK signaling	1046	Y	0.039063	10	3.7186	0.953801	0.06689	-0.299007
Bone Cancer	CAL78	High	High	GDSC1	289	14653521	1290765	SIDM00929	UNCLASSIFIED	1372	Trametinib	MEK1, MEK2	ERK MAPK signaling	1046	Y	0.003906	1	0.435976	0.901097	0.101885	0.624175
Bone Cancer	CAL78	High	High	GDSC1	289	14653522	1290765	SIDM00929	UNCLASSIFIED	1373	Dabrafenib	BRAF	ERK MAPK signaling	1046	Y	0.039063	10	4.18466	0.968758	0.195718	0.499852
Bone Cancer	CAL78	High	High	GDSC1	289	14653533	1290765	SIDM00929	UNCLASSIFIED	1526	Refametinib	MEK1, MEK2	ERK MAPK signaling	1046	Y	0.019531	5	2.76111	0.942742	0.038582	0.668928
Bone Cancer	CAL78	High	High	GDSC2	290	14840477	1290765	SIDM00929	UNCLASSIFIED	1036	PLX-4720	BRAF	ERK MAPK signaling	1046	Y	0.010005	10	3.3658	0.948912	0.07545	-0.587555
Bone Cancer	CAL78	High	High	GDSC2	290	14840482	1290765	SIDM00929	UNCLASSIFIED	1060	PD0325901	MEK1, MEK2	ERK MAPK signaling	1046	Y	0.00025	0.25	1.568	0.989573	0.070782	0.708826
Bone Cancer	CAL78	High	High	GDSC2	290	14840503	1290765	SIDM00929	UNCLASSIFIED	1372	Trametinib	MEK1, MEK2	ERK MAPK signaling	1046	Y	0.001001	1	2.51796	0.984726	0.066293	1.05097
Bone Cancer	CAL78	High	High	GDSC2	290	14840504	1290765	SIDM00929	UNCLASSIFIED	1373	Dabrafenib	BRAF	ERK MAPK signaling	1046	Y	0.010005	10	4.38719	0.977835	0.166731	0.034896
Bone Cancer	CAL78	High	High	GDSC2	290	14890019	1290765	SIDM00929	UNCLASSIFIED	1564	SCH772984	ERK1, ERK2	ERK MAPK signaling	1046	Y	0.005003	5	3.361	0.970674	0.087281	0.615457
Bone Cancer	CAL78	High	High	GDSC2	290	14840557	1290765	SIDM00929	UNCLASSIFIED	1855	KRAS (G12C) Inhibitor-12	KRAS (G12C)	ERK MAPK signaling	1046	Y	0.020011	20	5.943	0.989508	0.025963	1.0172
Bone Cancer	CAL78	High	High	GDSC2	290	14840560	1290765	SIDM00929	UNCLASSIFIED	1908	Ulixertinib	ERK1, ERK2	ERK MAPK signaling	1046	Y	0.010005	10	5.14951	0.98854	0.022605	1.90109
Bone Cancer	CAL78	High	High	GDSC2	290	14840591	1290765	SIDM00929	UNCLASSIFIED	2047	Ulixertinib	ERK1, ERK2	ERK MAPK signaling	1046	Y	0.002001	2	3.03738	0.982251	0.090319	0.514435
Bone Cancer	CAL78	High	High	GDSC2	290	14840593	1290765	SIDM00929	UNCLASSIFIED	2096	VX-11e	ERK2	ERK MAPK signaling	1046	Y	0.010005	10	3.30373	0.946394	0.054029	0.486988
Bone Cancer	SJSA1	High	Low	GDSC1	289	14570391	909717	SIDM01112	UNCLASSIFIED	29	AZ628	BRAF	ERK MAPK signaling	1045	Y	0.015625	4	-0.392959	0.642891	0.153889	-1.11244
Bone Cancer	SJSA1	High	Low	GDSC1	289	14570307	909717	SIDM01112	UNCLASSIFIED	157	JNK-9L	JNK2, JNK3	JNK and p38 signaling	1045	Y	0.02	5.12	-1.36127	0.467511	0.065868	-1.04403
Bone Cancer	SJSA1	High	Low	GDSC1	289	14570309	909717	SIDM01112	UNCLASSIFIED	159	HG6-64-1	BRAF	ERK MAPK signaling	1045	Y	0.02	5.12	1.33176	0.821512	0.053594	0.222153
Bone Cancer	SJSA1	High	Low	GDSC1	289	14570344	909717	SIDM01112	UNCLASSIFIED	207	AS601245	JNK1, JNK2, JNK2	JNK and p38 signaling	1045	Y	0.03125	8	2.42026	0.87774	0.103575	0.197956
Bone Cancer	SJSA1	High	Low	GDSC1	289	14570348	909717	SIDM01112	UNCLASSIFIED	221	TAK-715	p38alpha, p38beta	JNK and p38 signaling	1045	Y	0.078125	20	5.22014	0.967371	0.101651	0.914698
Bone Cancer	SJSA1	High	Low	GDSC1	289	14570369	909717	SIDM01112	UNCLASSIFIED	262	VX-11e	ERK2	ERK MAPK signaling	1045	Y	0.02	5.12	3.2398	0.948306	0.051183	0.320612
Bone Cancer	SJSA1	High	Low	GDSC1	289	14570370	909717	SIDM01112	UNCLASSIFIED	263	FR-180204	ERK1, ERK2	ERK MAPK signaling	1045	Y	0.078125	20	5.96215	0.98162	0.036818	1.21238
Bone Cancer	SJSA1	High	Low	GDSC1	289	14570383	909717	SIDM01112	UNCLASSIFIED	279	BIX02189	MEK5, ERK5	ERK MAPK signaling	1045	Y	0.078125	20	5.0343	0.962451	0.042533	0.639667
Bone Cancer	SJSA1	High	Low	GDSC1	289	14570393	909717	SIDM01112	UNCLASSIFIED	291	KIN001-266	MAP3K8	ERK MAPK signaling	1019	Y	0.078125	20	2.7335	0.825356	0.189872	-0.604073
Bone Cancer	SJSA1	High	Low	GDSC1	289	14570204	909717	SIDM01112	UNCLASSIFIED	1014	Refametinib	MEK1, MEK2	ERK MAPK signaling	1046	Y	0.019531	5	-1.78817	0.409058	0.149638	-1.8622
Bone Cancer	SJSA1	High	Low	GDSC1	289	14570205	909717	SIDM01112	UNCLASSIFIED	1015	CI-1040	MEK1, MEK2	ERK MAPK signaling	1046	Y	0.039063	10	2.31311	0.85064	0.081923	0.135128
Bone Cancer	SJSA1	High	Low	GDSC1	289	14570217	909717	SIDM01112	UNCLASSIFIED	1028	VX-702	p38	JNK and p38 signaling	1046	Y	0.007813	2	2.42065	0.95268	0.061387	-0.390822
Bone Cancer	SJSA1	High	Low	GDSC1	289	14570223	909717	SIDM01112	UNCLASSIFIED	1036	PLX-4720	BRAF	ERK MAPK signaling	1046	Y	0.039063	10	4.83292	0.974188	0.060998	0.918524
Bone Cancer	SJSA1	High	Low	GDSC1	289	14570228	909717	SIDM01112	UNCLASSIFIED	1042	Doramapimod	p38, JNK2	JNK and p38 signaling	1046	Y	0.039063	10	2.80466	0.889578	0.158866	-1.53488
Bone Cancer	SJSA1	High	Low	GDSC1	289	14570229	909717	SIDM01112	UNCLASSIFIED	1043	JNK Inhibitor VIII	JNK	JNK and p38 signaling	1046	Y	0.039063	10	5.06718	0.978477	0.107261	0.948936
Bone Cancer	SJSA1	High	Low	GDSC1	289	14431026	909717	SIDM01112	UNCLASSIFIED	1060	PD0325901	MEK1, MEK2	ERK MAPK signaling	1046	Y	0.000977	2	-2.22252	0.763917	0.089144	-0.700567
Bone Cancer	SJSA1	High	Low	GDSC1	289	14570241	909717	SIDM01112	UNCLASSIFIED	1061	SB590885	BRAF	ERK MAPK signaling	1046	Y	0.019531	5	2.7184	0.926351	0.087848	-0.591327
Bone Cancer	SJSA1	High	Low	GDSC1	289	14570242	909717	SIDM01112	UNCLASSIFIED	1062	Selumetinib	MEK1, MEK2	ERK MAPK signaling	1046	Y	0.015625	4	0.776021	0.78938	0.192137	-1.14547
Bone Cancer	SJSA1	High	Low	GDSC1	289	14570256	909717	SIDM01112	UNCLASSIFIED	1161	ZG-10	JNK1	JNK and p38 signaling	1019	Y	0.039063	10	2.11682	0.832707	0.143623	0.57547
Bone Cancer	SJSA1	High	Low	GDSC1	289	14570257	909717	SIDM01112	UNCLASSIFIED	1164	XMD8-92	MAPK7	ERK MAPK signaling	1019	Y	0.039063	10	2.4283	0.860529	0.065774	-0.722942
Bone Cancer	SJSA1	High	Low	GDSC1	289	14570286	909717	SIDM01112	UNCLASSIFIED	1371	PLX-4720	BRAF	ERK MAPK signaling	1046	Y	0.039063	10	5.06632	0.978463	0.052679	0.714158
Bone Cancer	SJSA1	High	Low	GDSC1	289	14570287	909717	SIDM01112	UNCLASSIFIED	1372	Trametinib	MEK1, MEK2	ERK MAPK signaling	1046	Y	0.003906	1	-1.29545	0.707616	0.221927	-0.025161
Bone Cancer	SJSA1	High	Low	GDSC1	289	14570288	909717	SIDM01112	UNCLASSIFIED	1373	Dabrafenib	BRAF	ERK MAPK signaling	1046	Y	0.039063	10	3.65674	0.938003	0.071046	0.259143
Bone Cancer	SJSA1	High	Low	GDSC1	289	14570295	909717	SIDM01112	UNCLASSIFIED	1498	Selumetinib	MEK1, MEK2	ERK MAPK signaling	1046	Y	0.015625	4	0.875294	0.800054	0.153564	-0.371671
Bone Cancer	SJSA1	High	Low	GDSC1	289	14570300	909717	SIDM01112	UNCLASSIFIED	1526	Refametinib	MEK1, MEK2	ERK MAPK signaling	1046	Y	0.019531	5	0.722555	0.757995	0.123664	-0.483313
Bone Cancer	SJSA1	High	Low	GDSC2	290	14842674	909717	SIDM01112	UNCLASSIFIED	1036	PLX-4720	BRAF	ERK MAPK signaling	1046	Y	0.010005	10	4.82034	0.978846	0.056988	0.326791
Bone Cancer	SJSA1	High	Low	GDSC2	290	14842678	909717	SIDM01112	UNCLASSIFIED	1060	PD0325901	MEK1, MEK2	ERK MAPK signaling	1046	Y	0.00025	0.25	-0.36284	0.936617	0.116874	-0.291325
Bone Cancer	SJSA1	High	Low	GDSC2	290	14842694	909717	SIDM01112	UNCLASSIFIED	1372	Trametinib	MEK1, MEK2	ERK MAPK signaling	1046	Y	0.001001	1	-0.061512	0.873482	0.184427	0.036879
Bone Cancer	SJSA1	High	Low	GDSC2	290	14842695	909717	SIDM01112	UNCLASSIFIED	1373	Dabrafenib	BRAF	ERK MAPK signaling	1046	Y	0.010005	10	4.22868	0.966857	0.033519	-0.03517
Bone Cancer	SJSA1	High	Low	GDSC2	290	14890087	909717	SIDM01112	UNCLASSIFIED	1564	SCH772984	ERK1, ERK2	ERK MAPK signaling	1046	Y	0.005003	5	1.94978	0.900735	0.079479	-0.122295
Bone Cancer	SJSA1	High	Low	GDSC2	290	14842707	909717	SIDM01112	UNCLASSIFIED	1908	Ulixertinib	ERK1, ERK2	ERK MAPK signaling	1046	Y	0.010005	10	2.81585	0.911028	0.100659	0.169211
Bone Cancer	SJSA1	High	Low	GDSC2	290	14842738	909717	SIDM01112	UNCLASSIFIED	2047	Ulixertinib	ERK1, ERK2	ERK MAPK signaling	1046	Y	0.002001	2	2.21796	0.955496	0.042068	-0.023804
Bone Cancer	SJSA1	High	Low	GDSC2	290	14842740	909717	SIDM01112	UNCLASSIFIED	2096	VX-11e	ERK2	ERK MAPK signaling	1046	Y	0.010005	10	2.73439	0.906285	0.032879	0.083896
Bone Cancer	SKES1	High	Low	GDSC1	289	14444159	684072	SIDM01111	UNCLASSIFIED	29	AZ628	BRAF	ERK MAPK signaling	1045	Y	0.015625	4	2.83166	0.954804	0.040036	0.70707
Bone Cancer	SKES1	High	Low	GDSC1	289	14444075	684072	SIDM01111	UNCLASSIFIED	157	JNK-9L	JNK2, JNK3	JNK and p38 signaling	1045	Y	0.02	5.12	-0.397908	0.613403	0.088904	-0.121015
Bone Cancer	SKES1	High	Low	GDSC1	289	14444077	684072	SIDM01111	UNCLASSIFIED	159	HG6-64-1	BRAF	ERK MAPK signaling	1045	Y	0.02	5.12	0.515284	0.742283	0.077957	-0.276613
Bone Cancer	SKES1	High	Low	GDSC1	289	14444112	684072	SIDM01111	UNCLASSIFIED	207	AS601245	JNK1, JNK2, JNK2	JNK and p38 signaling	1045	Y	0.03125	8	2.28748	0.883629	0.149821	0.079988
Bone Cancer	SKES1	High	Low	GDSC1	289	14444116	684072	SIDM01111	UNCLASSIFIED	221	TAK-715	p38alpha, p38beta	JNK and p38 signaling	1045	Y	0.078125	20	3.98752	0.934886	0.087768	-0.162975
Bone Cancer	SKES1	High	Low	GDSC1	289	14444137	684072	SIDM01111	UNCLASSIFIED	262	VX-11e	ERK2	ERK MAPK signaling	1045	Y	0.02	5.12	3.36189	0.964321	0.073115	0.405369
Bone Cancer	SKES1	High	Low	GDSC1	289	14444138	684072	SIDM01111	UNCLASSIFIED	263	FR-180204	ERK1, ERK2	ERK MAPK signaling	1045	Y	0.078125	20	4.15011	0.942754	0.057019	-0.910951
Bone Cancer	SKES1	High	Low	GDSC1	289	14444151	684072	SIDM01111	UNCLASSIFIED	279	BIX02189	MEK5, ERK5	ERK MAPK signaling	1045	Y	0.078125	20	3.62569	0.914109	0.036739	-0.560795
Bone Cancer	SKES1	High	Low	GDSC1	289	14444161	684072	SIDM01111	UNCLASSIFIED	291	KIN001-266	MAP3K8	ERK MAPK signaling	1019	Y	0.078125	20	3.38342	0.897467	0.161405	-0.009784
Bone Cancer	SKES1	High	Low	GDSC1	289	14443976	684072	SIDM01111	UNCLASSIFIED	1014	Refametinib	MEK1, MEK2	ERK MAPK signaling	1046	Y	0.019531	5	2.84124	0.946206	0.056552	0.663182
Bone Cancer	SKES1	High	Low	GDSC1	289	14443977	684072	SIDM01111	UNCLASSIFIED	1015	CI-1040	MEK1, MEK2	ERK MAPK signaling	1046	Y	0.039063	10	4.37028	0.973289	0.062607	1.57709
Bone Cancer	SKES1	High	Low	GDSC1	289	14443989	684072	SIDM01111	UNCLASSIFIED	1028	VX-702	p38	JNK and p38 signaling	1046	Y	0.007813	2	2.65093	0.970639	0.064314	-0.137296
Bone Cancer	SKES1	High	Low	GDSC1	289	14443995	684072	SIDM01111	UNCLASSIFIED	1036	PLX-4720	BRAF	ERK MAPK signaling	1046	Y	0.039063	10	3.0019	0.918459	0.09795	-0.484461
Bone Cancer	SKES1	High	Low	GDSC1	289	14444000	684072	SIDM01111	UNCLASSIFIED	1042	Doramapimod	p38, JNK2	JNK and p38 signaling	1046	Y	0.039063	10	4.52326	0.976608	0.045021	0.448974
Bone Cancer	SKES1	High	Low	GDSC1	289	14444001	684072	SIDM01111	UNCLASSIFIED	1043	JNK Inhibitor VIII	JNK	JNK and p38 signaling	1046	Y	0.039063	10	4.92697	0.983595	0.041748	0.770142
Bone Cancer	SKES1	High	Low	GDSC1	289	14428479	684072	SIDM01111	UNCLASSIFIED	1060	PD0325901	MEK1, MEK2	ERK MAPK signaling	1046	Y	0.000977	2	1.73459	0.989474	0.021541	1.29354
Bone Cancer	SKES1	High	Low	GDSC1	289	14444013	684072	SIDM01111	UNCLASSIFIED	1061	SB590885	BRAF	ERK MAPK signaling	1046	Y	0.019531	5	3.19806	0.959868	0.040164	-0.206264
Bone Cancer	SKES1	High	Low	GDSC1	289	14444014	684072	SIDM01111	UNCLASSIFIED	1062	Selumetinib	MEK1, MEK2	ERK MAPK signaling	1046	Y	0.015625	4	2.20309	0.925423	0.076359	-0.182586
Bone Cancer	SKES1	High	Low	GDSC1	289	14444053	684072	SIDM01111	UNCLASSIFIED	1371	PLX-4720	BRAF	ERK MAPK signaling	1046	Y	0.039063	10	4.68708	0.979729	0.040342	0.429063
Bone Cancer	SKES1	High	Low	GDSC1	289	14444054	684072	SIDM01111	UNCLASSIFIED	1372	Trametinib	MEK1, MEK2	ERK MAPK signaling	1046	Y	0.003906	1	2.4992	0.981675	0.042434	1.39795
Bone Cancer	SKES1	High	Low	GDSC1	289	14444055	684072	SIDM01111	UNCLASSIFIED	1373	Dabrafenib	BRAF	ERK MAPK signaling	1046	Y	0.039063	10	3.53439	0.946206	0.17745	0.203354
Bone Cancer	SKES1	High	Low	GDSC1	289	14444062	684072	SIDM01111	UNCLASSIFIED	1498	Selumetinib	MEK1, MEK2	ERK MAPK signaling	1046	Y	0.015625	4	3.98083	0.983156	0.08326	1.2728
Bone Cancer	SKES1	High	Low	GDSC1	289	14444067	684072	SIDM01111	UNCLASSIFIED	1526	Refametinib	MEK1, MEK2	ERK MAPK signaling	1046	Y	0.019531	5	4.04155	0.98056	0.04891	1.39267
Bone Cancer	SKES1	High	Low	GDSC2	290	14794040	684072	SIDM01111	UNCLASSIFIED	1036	PLX-4720	BRAF	ERK MAPK signaling	1046	Y	0.010005	10	3.38481	0.953326	0.051279	-0.575607
Bone Cancer	SKES1	High	Low	GDSC2	290	14794045	684072	SIDM01111	UNCLASSIFIED	1060	PD0325901	MEK1, MEK2	ERK MAPK signaling	1046	Y	0.00025	0.25	1.00852	0.985029	0.063983	0.41902
Bone Cancer	SKES1	High	Low	GDSC2	290	14794066	684072	SIDM01111	UNCLASSIFIED	1372	Trametinib	MEK1, MEK2	ERK MAPK signaling	1046	Y	0.001001	1	2.33621	0.984217	0.092619	0.979512
Bone Cancer	SKES1	High	Low	GDSC2	290	14794067	684072	SIDM01111	UNCLASSIFIED	1373	Dabrafenib	BRAF	ERK MAPK signaling	1046	Y	0.010005	10	1.81371	0.855076	0.178192	-1.10271
Bone Cancer	SKES1	High	Low	GDSC2	290	14888619	684072	SIDM01111	UNCLASSIFIED	1564	SCH772984	ERK1, ERK2	ERK MAPK signaling	1046	Y	0.005003	5	3.19457	0.969391	0.0753	0.528456
Bone Cancer	SKES1	High	Low	GDSC2	290	14794119	684072	SIDM01111	UNCLASSIFIED	1855	KRAS (G12C) Inhibitor-12	KRAS (G12C)	ERK MAPK signaling	1046	Y	0.020011	20	2.87761	0.885637	0.065855	-1.00804
Bone Cancer	SKES1	High	Low	GDSC2	290	14794122	684072	SIDM01111	UNCLASSIFIED	1908	Ulixertinib	ERK1, ERK2	ERK MAPK signaling	1046	Y	0.010005	10	2.0872	0.878065	0.091145	-0.371543
Bone Cancer	SKES1	High	Low	GDSC2	290	14794153	684072	SIDM01111	UNCLASSIFIED	2047	Ulixertinib	ERK1, ERK2	ERK MAPK signaling	1046	Y	0.002001	2	2.17687	0.966618	0.079166	-0.050794
Bone Cancer	SKES1	High	Low	GDSC2	290	14794155	684072	SIDM01111	UNCLASSIFIED	2096	VX-11e	ERK2	ERK MAPK signaling	1046	Y	0.010005	10	3.74056	0.965294	0.038592	0.796255
Bone Cancer	SKPNDW	High	Low	GDSC1	289	14573649	909731	SIDM01097	UNCLASSIFIED	29	AZ628	BRAF	ERK MAPK signaling	1045	Y	0.015625	4	1.65367	0.892854	0.119388	0.042385
Bone Cancer	SKPNDW	High	Low	GDSC1	289	14573565	909731	SIDM01097	UNCLASSIFIED	157	JNK-9L	JNK2, JNK3	JNK and p38 signaling	1045	Y	0.02	5.12	-0.254263	0.636646	0.168679	0.016612
Bone Cancer	SKPNDW	High	Low	GDSC1	289	14573567	909731	SIDM01097	UNCLASSIFIED	159	HG6-64-1	BRAF	ERK MAPK signaling	1045	Y	0.02	5.12	0.355009	0.724162	0.072298	-0.374522
Bone Cancer	SKPNDW	High	Low	GDSC1	289	14573602	909731	SIDM01097	UNCLASSIFIED	207	AS601245	JNK1, JNK2, JNK2	JNK and p38 signaling	1045	Y	0.03125	8	2.46012	0.901423	0.08087	0.233369
Bone Cancer	SKPNDW	High	Low	GDSC1	289	14573606	909731	SIDM01097	UNCLASSIFIED	221	TAK-715	p38alpha, p38beta	JNK and p38 signaling	1045	Y	0.078125	20	3.93158	0.936013	0.081637	-0.211886
Bone Cancer	SKPNDW	High	Low	GDSC1	289	14573627	909731	SIDM01097	UNCLASSIFIED	262	VX-11e	ERK2	ERK MAPK signaling	1045	Y	0.02	5.12	3.49374	0.970916	0.03888	0.496914
Bone Cancer	SKPNDW	High	Low	GDSC1	289	14573628	909731	SIDM01097	UNCLASSIFIED	263	FR-180204	ERK1, ERK2	ERK MAPK signaling	1045	Y	0.078125	20	5.04789	0.975488	0.062737	0.141061
Bone Cancer	SKPNDW	High	Low	GDSC1	289	14573641	909731	SIDM01097	UNCLASSIFIED	279	BIX02189	MEK5, ERK5	ERK MAPK signaling	1045	Y	0.078125	20	4.15696	0.946838	0.07151	-0.10803
Bone Cancer	SKPNDW	High	Low	GDSC1	289	14573651	909731	SIDM01097	UNCLASSIFIED	291	KIN001-266	MAP3K8	ERK MAPK signaling	1019	Y	0.078125	20	2.56398	0.828036	0.178437	-0.759087
Bone Cancer	SKPNDW	High	Low	GDSC1	289	14573463	909731	SIDM01097	UNCLASSIFIED	1014	Refametinib	MEK1, MEK2	ERK MAPK signaling	1046	Y	0.019531	5	4.36383	0.987092	0.028106	1.49376
Bone Cancer	SKPNDW	High	Low	GDSC1	289	14573464	909731	SIDM01097	UNCLASSIFIED	1015	CI-1040	MEK1, MEK2	ERK MAPK signaling	1046	Y	0.039063	10	2.95901	0.920092	0.109597	0.587867
Bone Cancer	SKPNDW	High	Low	GDSC1	289	14573476	909731	SIDM01097	UNCLASSIFIED	1028	VX-702	p38	JNK and p38 signaling	1046	Y	0.007813	2	2.07666	0.955929	0.128865	-0.769538
Bone Cancer	SKPNDW	High	Low	GDSC1	289	14573482	909731	SIDM01097	UNCLASSIFIED	1036	PLX-4720	BRAF	ERK MAPK signaling	1046	Y	0.039063	10	3.03772	0.924872	0.152254	-0.457009
Bone Cancer	SKPNDW	High	Low	GDSC1	289	14573487	909731	SIDM01097	UNCLASSIFIED	1042	Doramapimod	p38, JNK2	JNK and p38 signaling	1046	Y	0.039063	10	3.30318	0.939299	0.280061	-0.959421
Bone Cancer	SKPNDW	High	Low	GDSC1	289	14573488	909731	SIDM01097	UNCLASSIFIED	1043	JNK Inhibitor VIII	JNK	JNK and p38 signaling	1046	Y	0.039063	10	3.38125	0.94307	0.207133	-1.20094
Bone Cancer	SKPNDW	High	Low	GDSC1	289	14431092	909731	SIDM01097	UNCLASSIFIED	1060	PD0325901	MEK1, MEK2	ERK MAPK signaling	1046	Y	0.000977	2	-0.054604	0.953941	0.136354	0.39191
Bone Cancer	SKPNDW	High	Low	GDSC1	289	14573500	909731	SIDM01097	UNCLASSIFIED	1061	SB590885	BRAF	ERK MAPK signaling	1046	Y	0.019531	5	3.67149	0.975705	0.059317	0.173793
Bone Cancer	SKPNDW	High	Low	GDSC1	289	14573501	909731	SIDM01097	UNCLASSIFIED	1062	Selumetinib	MEK1, MEK2	ERK MAPK signaling	1046	Y	0.015625	4	2.56841	0.947757	0.093835	0.063904
Bone Cancer	SKPNDW	High	Low	GDSC1	289	14573514	909731	SIDM01097	UNCLASSIFIED	1161	ZG-10	JNK1	JNK and p38 signaling	1019	Y	0.039063	10	1.16322	0.742822	0.122995	-0.261359
Bone Cancer	SKPNDW	High	Low	GDSC1	289	14573515	909731	SIDM01097	UNCLASSIFIED	1164	XMD8-92	MAPK7	ERK MAPK signaling	1019	Y	0.039063	10	3.98419	0.965945	0.026071	0.886104
Bone Cancer	SKPNDW	High	Low	GDSC1	289	14573543	909731	SIDM01097	UNCLASSIFIED	1371	PLX-4720	BRAF	ERK MAPK signaling	1046	Y	0.039063	10	4.46381	0.977781	0.094076	0.261216
Bone Cancer	SKPNDW	High	Low	GDSC1	289	14573544	909731	SIDM01097	UNCLASSIFIED	1372	Trametinib	MEK1, MEK2	ERK MAPK signaling	1046	Y	0.003906	1	1.89967	0.971908	0.07513	1.1731
Bone Cancer	SKPNDW	High	Low	GDSC1	289	14573545	909731	SIDM01097	UNCLASSIFIED	1373	Dabrafenib	BRAF	ERK MAPK signaling	1046	Y	0.039063	10	3.82304	0.960819	0.168477	0.334967
Bone Cancer	SKPNDW	High	Low	GDSC1	289	14573552	909731	SIDM01097	UNCLASSIFIED	1498	Selumetinib	MEK1, MEK2	ERK MAPK signaling	1046	Y	0.015625	4	3.80483	0.982416	0.038864	1.1796
Bone Cancer	SKPNDW	High	Low	GDSC1	289	14573557	909731	SIDM01097	UNCLASSIFIED	1526	Refametinib	MEK1, MEK2	ERK MAPK signaling	1046	Y	0.019531	5	3.91875	0.980573	0.042672	1.32325
Bone Cancer	SKPNDW	High	Low	GDSC2	290	14833452	909731	SIDM01097	UNCLASSIFIED	1036	PLX-4720	BRAF	ERK MAPK signaling	1046	Y	0.010005	10	3.6196	0.970418	0.03734	-0.428016
Bone Cancer	SKPNDW	High	Low	GDSC2	290	14833457	909731	SIDM01097	UNCLASSIFIED	1060	PD0325901	MEK1, MEK2	ERK MAPK signaling	1046	Y	0.00025	0.25	0.247931	0.978287	0.096407	0.025047
Bone Cancer	SKPNDW	High	Low	GDSC2	290	14833479	909731	SIDM01097	UNCLASSIFIED	1372	Trametinib	MEK1, MEK2	ERK MAPK signaling	1046	Y	0.001001	1	2.33466	0.9893	0.076901	0.978904
Bone Cancer	SKPNDW	High	Low	GDSC2	290	14833480	909731	SIDM01097	UNCLASSIFIED	1373	Dabrafenib	BRAF	ERK MAPK signaling	1046	Y	0.010005	10	4.67005	0.989655	0.093231	0.159935
Bone Cancer	SKPNDW	High	Low	GDSC2	290	14889807	909731	SIDM01097	UNCLASSIFIED	1564	SCH772984	ERK1, ERK2	ERK MAPK signaling	1046	Y	0.005003	5	3.47637	0.982781	0.07453	0.675772
Bone Cancer	SKPNDW	High	Low	GDSC2	290	14833531	909731	SIDM01097	UNCLASSIFIED	1855	KRAS (G12C) Inhibitor-12	KRAS (G12C)	ERK MAPK signaling	1046	Y	0.020011	20	2.64991	0.878966	0.054332	-1.15847
Bone Cancer	SKPNDW	High	Low	GDSC2	290	14833534	909731	SIDM01097	UNCLASSIFIED	1908	Ulixertinib	ERK1, ERK2	ERK MAPK signaling	1046	Y	0.010005	10	3.94542	0.978471	0.079717	1.00749
Bone Cancer	SKPNDW	High	Low	GDSC2	290	14833565	909731	SIDM01097	UNCLASSIFIED	2047	Ulixertinib	ERK1, ERK2	ERK MAPK signaling	1046	Y	0.002001	2	3.14304	0.990498	0.027769	0.583835
Bone Cancer	SKPNDW	High	Low	GDSC2	290	14833567	909731	SIDM01097	UNCLASSIFIED	2096	VX-11e	ERK2	ERK MAPK signaling	1046	Y	0.010005	10	3.29517	0.959823	0.046707	0.480927
Bone Cancer	TC71	High	High	GDSC1	289	14650084	1240221	SIDM00419	UNCLASSIFIED	29	AZ628	BRAF	ERK MAPK signaling	1045	Y	0.015625	4	2.44719	0.959671	0.120904	0.490133
Bone Cancer	TC71	High	High	GDSC1	289	14650000	1240221	SIDM00419	UNCLASSIFIED	157	JNK-9L	JNK2, JNK3	JNK and p38 signaling	1045	Y	0.02	5.12	0.084855	0.698038	0.188713	0.341526
Bone Cancer	TC71	High	High	GDSC1	289	14650002	1240221	SIDM00419	UNCLASSIFIED	159	HG6-64-1	BRAF	ERK MAPK signaling	1045	Y	0.02	5.12	3.86131	0.988446	0.030468	1.76741
Bone Cancer	TC71	High	High	GDSC1	289	14650037	1240221	SIDM00419	UNCLASSIFIED	207	AS601245	JNK1, JNK2, JNK2	JNK and p38 signaling	1045	Y	0.03125	8	4.31193	0.988502	0.026727	1.87858
Bone Cancer	TC71	High	High	GDSC1	289	14650041	1240221	SIDM00419	UNCLASSIFIED	221	TAK-715	p38alpha, p38beta	JNK and p38 signaling	1045	Y	0.078125	20	2.86915	0.879984	0.111163	-1.14077
Bone Cancer	TC71	High	High	GDSC1	289	14650062	1240221	SIDM00419	UNCLASSIFIED	262	VX-11e	ERK2	ERK MAPK signaling	1045	Y	0.02	5.12	1.93562	0.916603	0.065693	-0.584853
Bone Cancer	TC71	High	High	GDSC1	289	14650063	1240221	SIDM00419	UNCLASSIFIED	263	FR-180204	ERK1, ERK2	ERK MAPK signaling	1045	Y	0.078125	20	2.80206	0.873402	0.029515	-2.49058
Bone Cancer	TC71	High	High	GDSC1	289	14650076	1240221	SIDM00419	UNCLASSIFIED	279	BIX02189	MEK5, ERK5	ERK MAPK signaling	1045	Y	0.078125	20	3.37221	0.921973	0.027596	-0.776812
Bone Cancer	TC71	High	High	GDSC1	289	14650086	1240221	SIDM00419	UNCLASSIFIED	291	KIN001-266	MAP3K8	ERK MAPK signaling	1019	Y	0.078125	20	2.32651	0.820379	0.131099	-0.976232
Bone Cancer	TC71	High	High	GDSC1	289	14649894	1240221	SIDM00419	UNCLASSIFIED	1014	Refametinib	MEK1, MEK2	ERK MAPK signaling	1046	Y	0.019531	5	3.13232	0.975074	0.080178	0.82197
Bone Cancer	TC71	High	High	GDSC1	289	14649895	1240221	SIDM00419	UNCLASSIFIED	1015	CI-1040	MEK1, MEK2	ERK MAPK signaling	1046	Y	0.039063	10	2.63318	0.918677	0.12783	0.35948
Bone Cancer	TC71	High	High	GDSC1	289	14649907	1240221	SIDM00419	UNCLASSIFIED	1028	VX-702	p38	JNK and p38 signaling	1046	Y	0.007813	2	2.92521	0.988496	0.031755	0.164674
Bone Cancer	TC71	High	High	GDSC1	289	14649913	1240221	SIDM00419	UNCLASSIFIED	1036	PLX-4720	BRAF	ERK MAPK signaling	1046	Y	0.039063	10	3.19929	0.952441	0.06603	-0.333209
Bone Cancer	TC71	High	High	GDSC1	289	14649918	1240221	SIDM00419	UNCLASSIFIED	1042	Doramapimod	p38, JNK2	JNK and p38 signaling	1046	Y	0.039063	10	3.36713	0.95982	0.128278	-0.885599
Bone Cancer	TC71	High	High	GDSC1	289	14649919	1240221	SIDM00419	UNCLASSIFIED	1043	JNK Inhibitor VIII	JNK	JNK and p38 signaling	1046	Y	0.039063	10	4.12773	0.982	0.039293	-0.249044
Bone Cancer	TC71	High	High	GDSC1	289	14432659	1240221	SIDM00419	UNCLASSIFIED	1060	PD0325901	MEK1, MEK2	ERK MAPK signaling	1046	Y	0.000977	2	0.753571	0.987258	0.129038	0.799172
Bone Cancer	TC71	High	High	GDSC1	289	14649931	1240221	SIDM00419	UNCLASSIFIED	1061	SB590885	BRAF	ERK MAPK signaling	1046	Y	0.019531	5	3.79612	0.987902	0.044408	0.273842
Bone Cancer	TC71	High	High	GDSC1	289	14649932	1240221	SIDM00419	UNCLASSIFIED	1062	Selumetinib	MEK1, MEK2	ERK MAPK signaling	1046	Y	0.015625	4	3.88554	0.991463	0.034462	0.952613
Bone Cancer	TC71	High	High	GDSC1	289	14649947	1240221	SIDM00419	UNCLASSIFIED	1161	ZG-10	JNK1	JNK and p38 signaling	1019	Y	0.039063	10	-0.042357	0.570829	0.076315	-1.31931
Bone Cancer	TC71	High	High	GDSC1	289	14649948	1240221	SIDM00419	UNCLASSIFIED	1164	XMD8-92	MAPK7	ERK MAPK signaling	1019	Y	0.039063	10	1.95797	0.857762	0.041566	-1.20934
Bone Cancer	TC71	High	High	GDSC1	289	14649978	1240221	SIDM00419	UNCLASSIFIED	1371	PLX-4720	BRAF	ERK MAPK signaling	1046	Y	0.039063	10	3.22252	0.953527	0.16936	-0.671938
Bone Cancer	TC71	High	High	GDSC1	289	14649979	1240221	SIDM00419	UNCLASSIFIED	1372	Trametinib	MEK1, MEK2	ERK MAPK signaling	1046	Y	0.003906	1	0.698799	0.942282	0.226156	0.722742
Bone Cancer	TC71	High	High	GDSC1	289	14649980	1240221	SIDM00419	UNCLASSIFIED	1373	Dabrafenib	BRAF	ERK MAPK signaling	1046	Y	0.039063	10	2.80824	0.930701	0.103299	-0.127741
Bone Cancer	TC71	High	High	GDSC1	289	14649987	1240221	SIDM00419	UNCLASSIFIED	1498	Selumetinib	MEK1, MEK2	ERK MAPK signaling	1046	Y	0.015625	4	2.94186	0.975928	0.053709	0.722635
Bone Cancer	TC71	High	High	GDSC1	289	14649992	1240221	SIDM00419	UNCLASSIFIED	1526	Refametinib	MEK1, MEK2	ERK MAPK signaling	1046	Y	0.019531	5	3.86278	0.988765	0.110543	1.29162
Bone Cancer	TC71	High	High	GDSC2	290	14885693	1240221	SIDM00419	UNCLASSIFIED	1036	PLX-4720	BRAF	ERK MAPK signaling	1046	Y	0.010005	10	4.04764	0.983301	0.06201	-0.15894
Bone Cancer	TC71	High	High	GDSC2	290	14885698	1240221	SIDM00419	UNCLASSIFIED	1060	PD0325901	MEK1, MEK2	ERK MAPK signaling	1046	Y	0.00025	0.25	1.09534	0.992465	0.045338	0.463993
Bone Cancer	TC71	High	High	GDSC2	290	14885719	1240221	SIDM00419	UNCLASSIFIED	1372	Trametinib	MEK1, MEK2	ERK MAPK signaling	1046	Y	0.001001	1	1.16548	0.969586	0.100996	0.519255
Bone Cancer	TC71	High	High	GDSC2	290	14885720	1240221	SIDM00419	UNCLASSIFIED	1373	Dabrafenib	BRAF	ERK MAPK signaling	1046	Y	0.010005	10	2.91446	0.947988	0.007388	-0.616123
Bone Cancer	TC71	High	High	GDSC2	290	14891389	1240221	SIDM00419	UNCLASSIFIED	1564	SCH772984	ERK1, ERK2	ERK MAPK signaling	1046	Y	0.005003	5	3.72351	0.988753	0.06829	0.804973
Bone Cancer	TC71	High	High	GDSC2	290	14885773	1240221	SIDM00419	UNCLASSIFIED	1855	KRAS (G12C) Inhibitor-12	KRAS (G12C)	ERK MAPK signaling	1046	Y	0.020011	20	2.81418	0.897425	0.045329	-1.04995
Bone Cancer	TC71	High	High	GDSC2	290	14885776	1240221	SIDM00419	UNCLASSIFIED	1908	Ulixertinib	ERK1, ERK2	ERK MAPK signaling	1046	Y	0.010005	10	2.43393	0.920377	0.047031	-0.114222
Bone Cancer	TC71	High	High	GDSC2	290	14885807	1240221	SIDM00419	UNCLASSIFIED	2047	Ulixertinib	ERK1, ERK2	ERK MAPK signaling	1046	Y	0.002001	2	2.92986	0.990154	0.023035	0.443805
Bone Cancer	TC71	High	High	GDSC2	290	14885809	1240221	SIDM00419	UNCLASSIFIED	2096	VX-11e	ERK2	ERK MAPK signaling	1046	Y	0.010005	10	3.03935	0.953739	0.032894	0.299805
Bone Cancer	U2OS	High	High	GDSC1	289	14582011	909776	SIDM01191	UNCLASSIFIED	157	JNK-9L	JNK2, JNK3	JNK and p38 signaling	1045	Y	0.02	5.12	-0.836836	0.545243	0.28237	-0.541558
Bone Cancer	U2OS	High	High	GDSC1	289	14582013	909776	SIDM01191	UNCLASSIFIED	159	HG6-64-1	BRAF	ERK MAPK signaling	1045	Y	0.02	5.12	-1.0302	0.516357	0.155776	-1.22072
Bone Cancer	U2OS	High	High	GDSC1	289	14582040	909776	SIDM01191	UNCLASSIFIED	207	AS601245	JNK1, JNK2, JNK2	JNK and p38 signaling	1045	Y	0.03125	8	2.78142	0.90925	0.158005	0.518827
Bone Cancer	U2OS	High	High	GDSC1	289	14582044	909776	SIDM01191	UNCLASSIFIED	221	TAK-715	p38alpha, p38beta	JNK and p38 signaling	1045	Y	0.078125	20	4.43356	0.946841	0.072302	0.226994
Bone Cancer	U2OS	High	High	GDSC1	289	14582065	909776	SIDM01191	UNCLASSIFIED	262	VX-11e	ERK2	ERK MAPK signaling	1045	Y	0.02	5.12	4.16263	0.977511	0.048101	0.961309
Bone Cancer	U2OS	High	High	GDSC1	289	14582066	909776	SIDM01191	UNCLASSIFIED	263	FR-180204	ERK1, ERK2	ERK MAPK signaling	1045	Y	0.078125	20	5.74252	0.981169	0.047685	0.955019
Bone Cancer	U2OS	High	High	GDSC1	289	14582077	909776	SIDM01191	UNCLASSIFIED	279	BIX02189	MEK5, ERK5	ERK MAPK signaling	1045	Y	0.078125	20	5.2131	0.971068	0.063337	0.792045
Bone Cancer	U2OS	High	High	GDSC1	289	14582086	909776	SIDM01191	UNCLASSIFIED	291	KIN001-266	MAP3K8	ERK MAPK signaling	1019	Y	0.078125	20	5.75369	0.981341	0.054218	2.15759
Bone Cancer	U2OS	High	High	GDSC1	289	14581920	909776	SIDM01191	UNCLASSIFIED	1014	Refametinib	MEK1, MEK2	ERK MAPK signaling	1046	Y	0.019531	5	1.35903	0.832794	0.139807	-0.145376
Bone Cancer	U2OS	High	High	GDSC1	289	14581921	909776	SIDM01191	UNCLASSIFIED	1015	CI-1040	MEK1, MEK2	ERK MAPK signaling	1046	Y	0.039063	10	1.58091	0.78269	0.133942	-0.378107
Bone Cancer	U2OS	High	High	GDSC1	289	14581933	909776	SIDM01191	UNCLASSIFIED	1028	VX-702	p38	JNK and p38 signaling	1046	Y	0.007813	2	2.94728	0.971908	0.101253	0.188977
Bone Cancer	U2OS	High	High	GDSC1	289	14581939	909776	SIDM01191	UNCLASSIFIED	1036	PLX-4720	BRAF	ERK MAPK signaling	1046	Y	0.039063	10	4.96278	0.979785	0.063908	1.01803
Bone Cancer	U2OS	High	High	GDSC1	289	14581943	909776	SIDM01191	UNCLASSIFIED	1042	Doramapimod	p38, JNK2	JNK and p38 signaling	1046	Y	0.039063	10	2.2125	0.848019	0.235393	-2.21845
Bone Cancer	U2OS	High	High	GDSC1	289	14581944	909776	SIDM01191	UNCLASSIFIED	1043	JNK Inhibitor VIII	JNK	JNK and p38 signaling	1046	Y	0.039063	10	3.06204	0.912811	0.126137	-1.608
Bone Cancer	U2OS	High	High	GDSC1	289	14581951	909776	SIDM01191	UNCLASSIFIED	1060	PD0325901	MEK1, MEK2	ERK MAPK signaling	1046	Y	0.007813	2	0.180808	0.805905	0.19115	0.51054
Bone Cancer	U2OS	High	High	GDSC1	289	14581952	909776	SIDM01191	UNCLASSIFIED	1061	SB590885	BRAF	ERK MAPK signaling	1046	Y	0.019531	5	4.43351	0.982327	0.03298	0.785525
Bone Cancer	U2OS	High	High	GDSC1	289	14439525	909776	SIDM01191	UNCLASSIFIED	1062	Selumetinib	MEK1, MEK2	ERK MAPK signaling	1046	Y	0.007813	4	1.9451	0.938894	0.071306	-0.356656
Bone Cancer	U2OS	High	High	GDSC1	289	14581964	909776	SIDM01191	UNCLASSIFIED	1161	ZG-10	JNK1	JNK and p38 signaling	1019	Y	0.039063	10	1.40256	0.761774	0.114613	-0.05133
Bone Cancer	U2OS	High	High	GDSC1	289	14581965	909776	SIDM01191	UNCLASSIFIED	1164	XMD8-92	MAPK7	ERK MAPK signaling	1019	Y	0.039063	10	3.52	0.937309	0.045661	0.406056
Bone Cancer	U2OS	High	High	GDSC1	289	14581990	909776	SIDM01191	UNCLASSIFIED	1371	PLX-4720	BRAF	ERK MAPK signaling	1046	Y	0.039063	10	4.9746	0.97998	0.043331	0.645208
Bone Cancer	U2OS	High	High	GDSC1	289	14581991	909776	SIDM01191	UNCLASSIFIED	1372	Trametinib	MEK1, MEK2	ERK MAPK signaling	1046	Y	0.003906	1	-2.71997	0.507881	0.103284	-0.559398
Bone Cancer	U2OS	High	High	GDSC1	289	14581992	909776	SIDM01191	UNCLASSIFIED	1373	Dabrafenib	BRAF	ERK MAPK signaling	1046	Y	0.039063	10	4.67187	0.974395	0.100883	0.722001
Bone Cancer	U2OS	High	High	GDSC1	289	14581999	909776	SIDM01191	UNCLASSIFIED	1498	Selumetinib	MEK1, MEK2	ERK MAPK signaling	1046	Y	0.015625	4	1.14565	0.833748	0.146043	-0.22851
Bone Cancer	U2OS	High	High	GDSC1	289	14582004	909776	SIDM01191	UNCLASSIFIED	1526	Refametinib	MEK1, MEK2	ERK MAPK signaling	1046	Y	0.019531	5	0.650014	0.754588	0.10284	-0.524315
Bone Cancer	U2OS	High	High	GDSC2	290	14840344	909776	SIDM01191	UNCLASSIFIED	1036	PLX-4720	BRAF	ERK MAPK signaling	1046	Y	0.010005	10	6.03501	0.983532	0.073718	1.09036
Bone Cancer	U2OS	High	High	GDSC2	290	14840349	909776	SIDM01191	UNCLASSIFIED	1060	PD0325901	MEK1, MEK2	ERK MAPK signaling	1046	Y	0.00025	0.25	3.07027	0.989745	0.066132	1.48698
Bone Cancer	U2OS	High	High	GDSC2	290	14840371	909776	SIDM01191	UNCLASSIFIED	1372	Trametinib	MEK1, MEK2	ERK MAPK signaling	1046	Y	0.001001	1	-1.40224	0.731767	0.119527	-0.490213
Bone Cancer	U2OS	High	High	GDSC2	290	14840372	909776	SIDM01191	UNCLASSIFIED	1373	Dabrafenib	BRAF	ERK MAPK signaling	1046	Y	0.010005	10	6.37442	0.986799	0.041821	0.913355
Bone Cancer	U2OS	High	High	GDSC2	290	14890015	909776	SIDM01191	UNCLASSIFIED	1564	SCH772984	ERK1, ERK2	ERK MAPK signaling	1046	Y	0.005003	5	1.50394	0.845666	0.088892	-0.355369
Bone Cancer	U2OS	High	High	GDSC2	290	14840425	909776	SIDM01191	UNCLASSIFIED	1855	KRAS (G12C) Inhibitor-12	KRAS (G12C)	ERK MAPK signaling	1046	Y	0.020011	20	6.17191	0.976439	0.076314	1.16844
Bone Cancer	U2OS	High	High	GDSC2	290	14840428	909776	SIDM01191	UNCLASSIFIED	1908	Ulixertinib	ERK1, ERK2	ERK MAPK signaling	1046	Y	0.010005	10	2.2988	0.853021	0.082023	-0.214511
Bone Cancer	U2OS	High	High	GDSC2	290	14840459	909776	SIDM01191	UNCLASSIFIED	2047	Ulixertinib	ERK1, ERK2	ERK MAPK signaling	1046	Y	0.002001	2	4.02114	0.97862	0.048613	1.16062
Bone Cancer	U2OS	High	High	GDSC2	290	14840461	909776	SIDM01191	UNCLASSIFIED	2096	VX-11e	ERK2	ERK MAPK signaling	1046	Y	0.010005	10	2.08089	0.836967	0.122497	-0.378775
Brain Cancer	42MGBA	Low	High	GDSC1	289	14446450	687561	SIDM00982	GBM	157	JNK-9L	JNK2, JNK3	JNK and p38 signaling	1045	Y	0.02	5.12	0.358773	0.725963	0.162951	0.60397
Brain Cancer	42MGBA	Low	High	GDSC1	289	14446452	687561	SIDM00982	GBM	159	HG6-64-1	BRAF	ERK MAPK signaling	1045	Y	0.02	5.12	-0.158484	0.651769	0.081047	-0.688205
Brain Cancer	42MGBA	Low	High	GDSC1	289	14446485	687561	SIDM00982	GBM	207	AS601245	JNK1, JNK2, JNK2	JNK and p38 signaling	1045	Y	0.03125	8	2.37211	0.896689	0.088228	0.155182
Brain Cancer	42MGBA	Low	High	GDSC1	289	14446489	687561	SIDM00982	GBM	221	TAK-715	p38alpha, p38beta	JNK and p38 signaling	1045	Y	0.078125	20	5.37039	0.982556	0.038471	1.04606
Brain Cancer	42MGBA	Low	High	GDSC1	289	14446510	687561	SIDM00982	GBM	262	VX-11e	ERK2	ERK MAPK signaling	1045	Y	0.02	5.12	4.04578	0.983161	0.031136	0.880184
Brain Cancer	42MGBA	Low	High	GDSC1	289	14446511	687561	SIDM00982	GBM	263	FR-180204	ERK1, ERK2	ERK MAPK signaling	1045	Y	0.078125	20	4.82402	0.971235	0.040169	-0.121263
Brain Cancer	42MGBA	Low	High	GDSC1	289	14446524	687561	SIDM00982	GBM	279	BIX02189	MEK5, ERK5	ERK MAPK signaling	1045	Y	0.078125	20	4.12366	0.946916	0.037976	-0.136406
Brain Cancer	42MGBA	Low	High	GDSC1	289	14446533	687561	SIDM00982	GBM	291	KIN001-266	MAP3K8	ERK MAPK signaling	1019	Y	0.078125	20	2.89679	0.863328	0.181682	-0.454762
Brain Cancer	42MGBA	Low	High	GDSC1	289	14446358	687561	SIDM00982	GBM	1014	Refametinib	MEK1, MEK2	ERK MAPK signaling	1046	Y	0.019531	5	2.11476	0.912072	0.069302	0.266881
Brain Cancer	42MGBA	Low	High	GDSC1	289	14446359	687561	SIDM00982	GBM	1015	CI-1040	MEK1, MEK2	ERK MAPK signaling	1046	Y	0.039063	10	2.17936	0.861042	0.138115	0.041379
Brain Cancer	42MGBA	Low	High	GDSC1	289	14446371	687561	SIDM00982	GBM	1028	VX-702	p38	JNK and p38 signaling	1046	Y	0.007813	2	3.22291	0.984902	0.037575	0.492437
Brain Cancer	42MGBA	Low	High	GDSC1	289	14446377	687561	SIDM00982	GBM	1036	PLX-4720	BRAF	ERK MAPK signaling	1046	Y	0.039063	10	4.84697	0.985107	0.035699	0.929291
Brain Cancer	42MGBA	Low	High	GDSC1	289	14446381	687561	SIDM00982	GBM	1042	Doramapimod	p38, JNK2	JNK and p38 signaling	1046	Y	0.039063	10	4.06276	0.96942	0.065998	-0.082611
Brain Cancer	42MGBA	Low	High	GDSC1	289	14446382	687561	SIDM00982	GBM	1043	JNK Inhibitor VIII	JNK	JNK and p38 signaling	1046	Y	0.039063	10	3.99375	0.967474	0.100284	-0.419894
Brain Cancer	42MGBA	Low	High	GDSC1	289	14428531	687561	SIDM00982	GBM	1060	PD0325901	MEK1, MEK2	ERK MAPK signaling	1046	Y	0.000977	2	-0.128619	0.952465	0.097146	0.354611
Brain Cancer	42MGBA	Low	High	GDSC1	289	14446393	687561	SIDM00982	GBM	1061	SB590885	BRAF	ERK MAPK signaling	1046	Y	0.019531	5	3.29289	0.967249	0.075308	-0.130143
Brain Cancer	42MGBA	Low	High	GDSC1	289	14446394	687561	SIDM00982	GBM	1062	Selumetinib	MEK1, MEK2	ERK MAPK signaling	1046	Y	0.015625	4	1.94193	0.915439	0.135816	-0.358797
Brain Cancer	42MGBA	Low	High	GDSC1	289	14446428	687561	SIDM00982	GBM	1371	PLX-4720	BRAF	ERK MAPK signaling	1046	Y	0.039063	10	5.18837	0.989196	0.042135	0.805914
Brain Cancer	42MGBA	Low	High	GDSC1	289	14446429	687561	SIDM00982	GBM	1372	Trametinib	MEK1, MEK2	ERK MAPK signaling	1046	Y	0.003906	1	-0.03273	0.869432	0.151806	0.448396
Brain Cancer	42MGBA	Low	High	GDSC1	289	14446430	687561	SIDM00982	GBM	1373	Dabrafenib	BRAF	ERK MAPK signaling	1046	Y	0.039063	10	4.25536	0.974298	0.085189	0.532088
Brain Cancer	42MGBA	Low	High	GDSC1	289	14446437	687561	SIDM00982	GBM	1498	Selumetinib	MEK1, MEK2	ERK MAPK signaling	1046	Y	0.015625	4	2.13888	0.927648	0.118095	0.297431
Brain Cancer	42MGBA	Low	High	GDSC1	289	14446442	687561	SIDM00982	GBM	1526	Refametinib	MEK1, MEK2	ERK MAPK signaling	1046	Y	0.019531	5	2.3106	0.924607	0.039451	0.414287
Brain Cancer	42MGBA	Low	High	GDSC2	290	14853653	687561	SIDM00982	GBM	1036	PLX-4720	BRAF	ERK MAPK signaling	1046	Y	0.010005	10	4.58598	0.970585	0.089447	0.179467
Brain Cancer	42MGBA	Low	High	GDSC2	290	14853658	687561	SIDM00982	GBM	1060	PD0325901	MEK1, MEK2	ERK MAPK signaling	1046	Y	0.00025	0.25	1.96141	0.986505	0.054976	0.912606
Brain Cancer	42MGBA	Low	High	GDSC2	290	14853679	687561	SIDM00982	GBM	1372	Trametinib	MEK1, MEK2	ERK MAPK signaling	1046	Y	0.001001	1	0.971772	0.928075	0.100335	0.443102
Brain Cancer	42MGBA	Low	High	GDSC2	290	14853680	687561	SIDM00982	GBM	1373	Dabrafenib	BRAF	ERK MAPK signaling	1046	Y	0.010005	10	4.55764	0.969984	0.071891	0.110245
Brain Cancer	42MGBA	Low	High	GDSC2	290	14890421	687561	SIDM00982	GBM	1564	SCH772984	ERK1, ERK2	ERK MAPK signaling	1046	Y	0.005003	5	2.96444	0.944026	0.10261	0.40815
Brain Cancer	42MGBA	Low	High	GDSC2	290	14853733	687561	SIDM00982	GBM	1855	KRAS (G12C) Inhibitor-12	KRAS (G12C)	ERK MAPK signaling	1046	Y	0.020011	20	3.84648	0.92232	0.096004	-0.367923
Brain Cancer	42MGBA	Low	High	GDSC2	290	14853736	687561	SIDM00982	GBM	1908	Ulixertinib	ERK1, ERK2	ERK MAPK signaling	1046	Y	0.010005	10	2.79097	0.902871	0.10813	0.150743
Brain Cancer	42MGBA	Low	High	GDSC2	290	14853767	687561	SIDM00982	GBM	2047	Ulixertinib	ERK1, ERK2	ERK MAPK signaling	1046	Y	0.002001	2	3.50445	0.979933	0.046834	0.821228
Brain Cancer	42MGBA	Low	High	GDSC2	290	14853769	687561	SIDM00982	GBM	2096	VX-11e	ERK2	ERK MAPK signaling	1046	Y	0.010005	10	2.8991	0.909031	0.030254	0.200508
Brain Cancer	8MGBA	Low	Low	GDSC1	289	14446806	687562	SIDM00998	GBM	29	AZ628	BRAF	ERK MAPK signaling	1045	Y	0.015625	4	1.32835	0.88393	0.064161	-0.14118
Brain Cancer	8MGBA	Low	Low	GDSC1	289	14446722	687562	SIDM00998	GBM	157	JNK-9L	JNK2, JNK3	JNK and p38 signaling	1045	Y	0.02	5.12	-2.28979	0.314569	0.107512	-1.93365
Brain Cancer	8MGBA	Low	Low	GDSC1	289	14446724	687562	SIDM00998	GBM	159	HG6-64-1	BRAF	ERK MAPK signaling	1045	Y	0.02	5.12	-1.71271	0.405901	0.091177	-1.63765
Brain Cancer	8MGBA	Low	Low	GDSC1	289	14446759	687562	SIDM00998	GBM	207	AS601245	JNK1, JNK2, JNK2	JNK and p38 signaling	1045	Y	0.03125	8	1.5649	0.836445	0.104072	-0.561966
Brain Cancer	8MGBA	Low	Low	GDSC1	289	14446763	687562	SIDM00998	GBM	221	TAK-715	p38alpha, p38beta	JNK and p38 signaling	1045	Y	0.078125	20	3.3718	0.919459	0.117427	-0.701302
Brain Cancer	8MGBA	Low	Low	GDSC1	289	14446784	687562	SIDM00998	GBM	262	VX-11e	ERK2	ERK MAPK signaling	1045	Y	0.02	5.12	3.23095	0.975483	0.111491	0.314466
Brain Cancer	8MGBA	Low	Low	GDSC1	289	14446785	687562	SIDM00998	GBM	263	FR-180204	ERK1, ERK2	ERK MAPK signaling	1045	Y	0.078125	20	4.76564	0.979535	0.053049	-0.189679
Brain Cancer	8MGBA	Low	Low	GDSC1	289	14446798	687562	SIDM00998	GBM	279	BIX02189	MEK5, ERK5	ERK MAPK signaling	1045	Y	0.078125	20	3.64528	0.937154	0.045634	-0.544095
Brain Cancer	8MGBA	Low	Low	GDSC1	289	14446808	687562	SIDM00998	GBM	291	KIN001-266	MAP3K8	ERK MAPK signaling	1019	Y	0.078125	20	4.62877	0.976369	0.066553	1.12897
Brain Cancer	8MGBA	Low	Low	GDSC1	289	14446617	687562	SIDM00998	GBM	1014	Refametinib	MEK1, MEK2	ERK MAPK signaling	1046	Y	0.019531	5	2.38969	0.94442	0.163852	0.416855
Brain Cancer	8MGBA	Low	Low	GDSC1	289	14446618	687562	SIDM00998	GBM	1015	CI-1040	MEK1, MEK2	ERK MAPK signaling	1046	Y	0.039063	10	1.31796	0.777641	0.17489	-0.562417
Brain Cancer	8MGBA	Low	Low	GDSC1	289	14446630	687562	SIDM00998	GBM	1028	VX-702	p38	JNK and p38 signaling	1046	Y	0.007813	2	2.90923	0.987302	0.028919	0.147083
Brain Cancer	8MGBA	Low	Low	GDSC1	289	14446636	687562	SIDM00998	GBM	1036	PLX-4720	BRAF	ERK MAPK signaling	1046	Y	0.039063	10	1.86559	0.845218	0.035628	-1.35513
Brain Cancer	8MGBA	Low	Low	GDSC1	289	14446641	687562	SIDM00998	GBM	1042	Doramapimod	p38, JNK2	JNK and p38 signaling	1046	Y	0.039063	10	4.24803	0.983015	0.101265	0.131256
Brain Cancer	8MGBA	Low	Low	GDSC1	289	14446642	687562	SIDM00998	GBM	1043	JNK Inhibitor VIII	JNK	JNK and p38 signaling	1046	Y	0.039063	10	4.50878	0.987166	0.045896	0.236865
Brain Cancer	8MGBA	Low	Low	GDSC1	289	14428537	687562	SIDM00998	GBM	1060	PD0325901	MEK1, MEK2	ERK MAPK signaling	1046	Y	0.000977	2	-0.208443	0.962315	0.072768	0.314386
Brain Cancer	8MGBA	Low	Low	GDSC1	289	14446654	687562	SIDM00998	GBM	1061	SB590885	BRAF	ERK MAPK signaling	1046	Y	0.019531	5	3.33091	0.978463	0.024117	-0.099621
Brain Cancer	8MGBA	Low	Low	GDSC1	289	14446655	687562	SIDM00998	GBM	1062	Selumetinib	MEK1, MEK2	ERK MAPK signaling	1046	Y	0.015625	4	2.76018	0.969101	0.10963	0.193299
Brain Cancer	8MGBA	Low	Low	GDSC1	289	14446670	687562	SIDM00998	GBM	1161	ZG-10	JNK1	JNK and p38 signaling	1019	Y	0.039063	10	0.750202	0.696074	0.059685	-0.623803
Brain Cancer	8MGBA	Low	Low	GDSC1	289	14446671	687562	SIDM00998	GBM	1164	XMD8-92	MAPK7	ERK MAPK signaling	1019	Y	0.039063	10	1.87506	0.84627	0.04181	-1.29508
Brain Cancer	8MGBA	Low	Low	GDSC1	289	14446701	687562	SIDM00998	GBM	1371	PLX-4720	BRAF	ERK MAPK signaling	1046	Y	0.039063	10	1.81515	0.839543	0.064298	-1.72994
Brain Cancer	8MGBA	Low	Low	GDSC1	289	14446702	687562	SIDM00998	GBM	1372	Trametinib	MEK1, MEK2	ERK MAPK signaling	1046	Y	0.003906	1	-0.764857	0.806276	0.255972	0.173827
Brain Cancer	8MGBA	Low	Low	GDSC1	289	14446709	687562	SIDM00998	GBM	1498	Selumetinib	MEK1, MEK2	ERK MAPK signaling	1046	Y	0.015625	4	1.91334	0.929657	0.14596	0.178006
Brain Cancer	8MGBA	Low	Low	GDSC1	289	14446714	687562	SIDM00998	GBM	1526	Refametinib	MEK1, MEK2	ERK MAPK signaling	1046	Y	0.019531	5	1.7461	0.901023	0.097053	0.095217
Brain Cancer	8MGBA	Low	Low	GDSC2	290	14844373	687562	SIDM00998	GBM	1036	PLX-4720	BRAF	ERK MAPK signaling	1046	Y	0.010005	10	2.9475	0.934801	0.104153	-0.850505
Brain Cancer	8MGBA	Low	Low	GDSC2	290	14844378	687562	SIDM00998	GBM	1060	PD0325901	MEK1, MEK2	ERK MAPK signaling	1046	Y	0.00025	0.25	0.032518	0.96539	0.143597	-0.086535
Brain Cancer	8MGBA	Low	Low	GDSC2	290	14844399	687562	SIDM00998	GBM	1372	Trametinib	MEK1, MEK2	ERK MAPK signaling	1046	Y	0.001001	1	0.432037	0.923296	0.116714	0.230912
Brain Cancer	8MGBA	Low	Low	GDSC2	290	14844400	687562	SIDM00998	GBM	1373	Dabrafenib	BRAF	ERK MAPK signaling	1046	Y	0.010005	10	4.0643	0.974297	0.160441	-0.107836
Brain Cancer	8MGBA	Low	Low	GDSC2	290	14890139	687562	SIDM00998	GBM	1564	SCH772984	ERK1, ERK2	ERK MAPK signaling	1046	Y	0.005003	5	2.11917	0.927665	0.108647	-0.03374
Brain Cancer	8MGBA	Low	Low	GDSC2	290	14844452	687562	SIDM00998	GBM	1855	KRAS (G12C) Inhibitor-12	KRAS (G12C)	ERK MAPK signaling	1046	Y	0.020011	20	2.94416	0.89153	0.088812	-0.96407
Brain Cancer	8MGBA	Low	Low	GDSC2	290	14844455	687562	SIDM00998	GBM	1908	Ulixertinib	ERK1, ERK2	ERK MAPK signaling	1046	Y	0.010005	10	2.34553	0.898368	0.102951	-0.179827
Brain Cancer	8MGBA	Low	Low	GDSC2	290	14844486	687562	SIDM00998	GBM	2047	Ulixertinib	ERK1, ERK2	ERK MAPK signaling	1046	Y	0.002001	2	2.97229	0.983817	0.019669	0.471676
Brain Cancer	8MGBA	Low	Low	GDSC2	290	14844488	687562	SIDM00998	GBM	2096	VX-11e	ERK2	ERK MAPK signaling	1046	Y	0.010005	10	2.62926	0.917051	0.062243	0.009462
Brain Cancer	CAS1	Low	High	GDSC1	289	14604605	910943	SIDM00212	GBM	29	AZ628	BRAF	ERK MAPK signaling	1045	Y	0.015625	4	2.29914	0.902328	0.150698	0.406594
Brain Cancer	CAS1	Low	High	GDSC1	289	14604521	910943	SIDM00212	GBM	157	JNK-9L	JNK2, JNK3	JNK and p38 signaling	1045	Y	0.02	5.12	0.153211	0.674881	0.10922	0.407019
Brain Cancer	CAS1	Low	High	GDSC1	289	14604523	910943	SIDM00212	GBM	159	HG6-64-1	BRAF	ERK MAPK signaling	1045	Y	0.02	5.12	0.828055	0.755502	0.142753	-0.085548
Brain Cancer	CAS1	Low	High	GDSC1	289	14604558	910943	SIDM00212	GBM	207	AS601245	JNK1, JNK2, JNK2	JNK and p38 signaling	1045	Y	0.03125	8	2.67167	0.88182	0.081636	0.421318
Brain Cancer	CAS1	Low	High	GDSC1	289	14604562	910943	SIDM00212	GBM	221	TAK-715	p38alpha, p38beta	JNK and p38 signaling	1045	Y	0.078125	20	6.52229	0.983218	0.030723	2.05316
Brain Cancer	CAS1	Low	High	GDSC1	289	14604583	910943	SIDM00212	GBM	262	VX-11e	ERK2	ERK MAPK signaling	1045	Y	0.02	5.12	2.86737	0.919916	0.068344	0.062036
Brain Cancer	CAS1	Low	High	GDSC1	289	14604584	910943	SIDM00212	GBM	263	FR-180204	ERK1, ERK2	ERK MAPK signaling	1045	Y	0.078125	20	6.25056	0.979623	0.042448	1.55034
Brain Cancer	CAS1	Low	High	GDSC1	289	14604597	910943	SIDM00212	GBM	279	BIX02189	MEK5, ERK5	ERK MAPK signaling	1045	Y	0.078125	20	4.34457	0.925515	0.050638	0.051854
Brain Cancer	CAS1	Low	High	GDSC1	289	14604607	910943	SIDM00212	GBM	291	KIN001-266	MAP3K8	ERK MAPK signaling	1019	Y	0.078125	20	3.34325	0.864065	0.221851	-0.046521
Brain Cancer	CAS1	Low	High	GDSC1	289	14604415	910943	SIDM00212	GBM	1014	Refametinib	MEK1, MEK2	ERK MAPK signaling	1046	Y	0.019531	5	2.66358	0.910415	0.083242	0.566269
Brain Cancer	CAS1	Low	High	GDSC1	289	14604416	910943	SIDM00212	GBM	1015	CI-1040	MEK1, MEK2	ERK MAPK signaling	1046	Y	0.039063	10	3.77014	0.93096	0.073539	1.15643
Brain Cancer	CAS1	Low	High	GDSC1	289	14604428	910943	SIDM00212	GBM	1028	VX-702	p38	JNK and p38 signaling	1046	Y	0.007813	2	3.99457	0.980288	0.032029	1.342
Brain Cancer	CAS1	Low	High	GDSC1	289	14604434	910943	SIDM00212	GBM	1036	PLX-4720	BRAF	ERK MAPK signaling	1046	Y	0.039063	10	4.94265	0.968591	0.080531	1.0026
Brain Cancer	CAS1	Low	High	GDSC1	289	14604439	910943	SIDM00212	GBM	1042	Doramapimod	p38, JNK2	JNK and p38 signaling	1046	Y	0.039063	10	4.41994	0.955046	0.126312	0.329699
Brain Cancer	CAS1	Low	High	GDSC1	289	14604440	910943	SIDM00212	GBM	1043	JNK Inhibitor VIII	JNK	JNK and p38 signaling	1046	Y	0.039063	10	4.49591	0.957301	0.086316	0.220459
Brain Cancer	CAS1	Low	High	GDSC1	289	14431721	910943	SIDM00212	GBM	1060	PD0325901	MEK1, MEK2	ERK MAPK signaling	1046	Y	0.000977	2	1.50632	0.973674	0.031577	1.1785
Brain Cancer	CAS1	Low	High	GDSC1	289	14604452	910943	SIDM00212	GBM	1061	SB590885	BRAF	ERK MAPK signaling	1046	Y	0.019531	5	4.92934	0.980546	0.033744	1.18357
Brain Cancer	CAS1	Low	High	GDSC1	289	14604453	910943	SIDM00212	GBM	1062	Selumetinib	MEK1, MEK2	ERK MAPK signaling	1046	Y	0.015625	4	4.46917	0.976979	0.070005	1.3464
Brain Cancer	CAS1	Low	High	GDSC1	289	14604468	910943	SIDM00212	GBM	1161	ZG-10	JNK1	JNK and p38 signaling	1019	Y	0.039063	10	2.05456	0.813024	0.091392	0.520827
Brain Cancer	CAS1	Low	High	GDSC1	289	14604469	910943	SIDM00212	GBM	1164	XMD8-92	MAPK7	ERK MAPK signaling	1019	Y	0.039063	10	3.1687	0.899528	0.038121	0.042756
Brain Cancer	CAS1	Low	High	GDSC1	289	14604499	910943	SIDM00212	GBM	1371	PLX-4720	BRAF	ERK MAPK signaling	1046	Y	0.039063	10	5.06083	0.971075	0.030223	0.710037
Brain Cancer	CAS1	Low	High	GDSC1	289	14604500	910943	SIDM00212	GBM	1372	Trametinib	MEK1, MEK2	ERK MAPK signaling	1046	Y	0.003906	1	-1.10433	0.721073	0.09736	0.046512
Brain Cancer	CAS1	Low	High	GDSC1	289	14604501	910943	SIDM00212	GBM	1373	Dabrafenib	BRAF	ERK MAPK signaling	1046	Y	0.039063	10	5.38087	0.976904	0.052954	1.04528
Brain Cancer	CAS1	Low	High	GDSC1	289	14604508	910943	SIDM00212	GBM	1498	Selumetinib	MEK1, MEK2	ERK MAPK signaling	1046	Y	0.015625	4	2.13845	0.892432	0.134564	0.297208
Brain Cancer	CAS1	Low	High	GDSC1	289	14604513	910943	SIDM00212	GBM	1526	Refametinib	MEK1, MEK2	ERK MAPK signaling	1046	Y	0.019531	5	1.68376	0.842032	0.057389	0.059983
Brain Cancer	CAS1	Low	High	GDSC2	290	14818703	910943	SIDM00212	GBM	1036	PLX-4720	BRAF	ERK MAPK signaling	1046	Y	0.010005	10	5.86741	0.968166	0.066853	0.985001
Brain Cancer	CAS1	Low	High	GDSC2	290	14818708	910943	SIDM00212	GBM	1060	PD0325901	MEK1, MEK2	ERK MAPK signaling	1046	Y	0.00025	0.25	2.26954	0.96966	0.068406	1.07221
Brain Cancer	CAS1	Low	High	GDSC2	290	14818729	910943	SIDM00212	GBM	1372	Trametinib	MEK1, MEK2	ERK MAPK signaling	1046	Y	0.001001	1	-0.675144	0.775673	0.097114	-0.204363
Brain Cancer	CAS1	Low	High	GDSC2	290	14818730	910943	SIDM00212	GBM	1373	Dabrafenib	BRAF	ERK MAPK signaling	1046	Y	0.010005	10	6.58096	0.978239	0.038882	1.00466
Brain Cancer	CAS1	Low	High	GDSC2	290	14889366	910943	SIDM00212	GBM	1564	SCH772984	ERK1, ERK2	ERK MAPK signaling	1046	Y	0.005003	5	3.47093	0.924371	0.091527	0.672928
Brain Cancer	CAS1	Low	High	GDSC2	290	14818782	910943	SIDM00212	GBM	1855	KRAS (G12C) Inhibitor-12	KRAS (G12C)	ERK MAPK signaling	1046	Y	0.020011	20	7.2763	0.978265	0.041142	1.89808
Brain Cancer	CAS1	Low	High	GDSC2	290	14818785	910943	SIDM00212	GBM	1908	Ulixertinib	ERK1, ERK2	ERK MAPK signaling	1046	Y	0.010005	10	2.80446	0.859266	0.082001	0.160756
Brain Cancer	CAS1	Low	High	GDSC2	290	14818816	910943	SIDM00212	GBM	2047	Ulixertinib	ERK1, ERK2	ERK MAPK signaling	1046	Y	0.002001	2	3.85252	0.960637	0.043876	1.04986
Brain Cancer	CAS1	Low	High	GDSC2	290	14818817	910943	SIDM00212	GBM	2096	VX-11e	ERK2	ERK MAPK signaling	1046	Y	0.010005	10	2.76141	0.856665	0.034752	0.103025
Brain Cancer	CCFSTTG1	Low	Low	GDSC1	289	14509020	906823	SIDM00131	GBM	157	JNK-9L	JNK2, JNK3	JNK and p38 signaling	1045	Y	0.02	5.12	-0.155098	0.656134	0.193386	0.111624
Brain Cancer	CCFSTTG1	Low	Low	GDSC1	289	14509022	906823	SIDM00131	GBM	159	HG6-64-1	BRAF	ERK MAPK signaling	1045	Y	0.02	5.12	-0.335796	0.628253	0.103538	-0.796521
Brain Cancer	CCFSTTG1	Low	Low	GDSC1	289	14509056	906823	SIDM00131	GBM	207	AS601245	JNK1, JNK2, JNK2	JNK and p38 signaling	1045	Y	0.03125	8	1.29633	0.796931	0.086233	-0.800576
Brain Cancer	CCFSTTG1	Low	Low	GDSC1	289	14509060	906823	SIDM00131	GBM	221	TAK-715	p38alpha, p38beta	JNK and p38 signaling	1045	Y	0.078125	20	5.51909	0.988121	0.042173	1.17606
Brain Cancer	CCFSTTG1	Low	Low	GDSC1	289	14509081	906823	SIDM00131	GBM	262	VX-11e	ERK2	ERK MAPK signaling	1045	Y	0.02	5.12	3.98953	0.985946	0.041198	0.841131
Brain Cancer	CCFSTTG1	Low	Low	GDSC1	289	14509082	906823	SIDM00131	GBM	263	FR-180204	ERK1, ERK2	ERK MAPK signaling	1045	Y	0.078125	20	5.45379	0.987312	0.047955	0.616689
Brain Cancer	CCFSTTG1	Low	Low	GDSC1	289	14509095	906823	SIDM00131	GBM	279	BIX02189	MEK5, ERK5	ERK MAPK signaling	1045	Y	0.078125	20	3.87835	0.942476	0.028265	-0.345464
Brain Cancer	CCFSTTG1	Low	Low	GDSC1	289	14509104	906823	SIDM00131	GBM	291	KIN001-266	MAP3K8	ERK MAPK signaling	1019	Y	0.078125	20	2.96617	0.878277	0.195696	-0.39132
Brain Cancer	CCFSTTG1	Low	Low	GDSC1	289	14508930	906823	SIDM00131	GBM	1014	Refametinib	MEK1, MEK2	ERK MAPK signaling	1046	Y	0.019531	5	1.97457	0.910582	0.071008	0.190409
Brain Cancer	CCFSTTG1	Low	Low	GDSC1	289	14508931	906823	SIDM00131	GBM	1015	CI-1040	MEK1, MEK2	ERK MAPK signaling	1046	Y	0.039063	10	4.45539	0.982776	0.019431	1.63675
Brain Cancer	CCFSTTG1	Low	Low	GDSC1	289	14508942	906823	SIDM00131	GBM	1028	VX-702	p38	JNK and p38 signaling	1046	Y	0.007813	2	3.22271	0.988195	0.025941	0.492215
Brain Cancer	CCFSTTG1	Low	Low	GDSC1	289	14508948	906823	SIDM00131	GBM	1036	PLX-4720	BRAF	ERK MAPK signaling	1046	Y	0.039063	10	4.8327	0.988202	0.025508	0.918356
Brain Cancer	CCFSTTG1	Low	Low	GDSC1	289	14508952	906823	SIDM00131	GBM	1042	Doramapimod	p38, JNK2	JNK and p38 signaling	1046	Y	0.039063	10	4.34765	0.980833	0.148938	0.246253
Brain Cancer	CCFSTTG1	Low	Low	GDSC1	289	14508953	906823	SIDM00131	GBM	1043	JNK Inhibitor VIII	JNK	JNK and p38 signaling	1046	Y	0.039063	10	4.09651	0.975474	0.060677	-0.288851
Brain Cancer	CCFSTTG1	Low	Low	GDSC1	289	14429792	906823	SIDM00131	GBM	1060	PD0325901	MEK1, MEK2	ERK MAPK signaling	1046	Y	0.000977	2	-0.852738	0.92221	0.113525	-0.010294
Brain Cancer	CCFSTTG1	Low	Low	GDSC1	289	14508964	906823	SIDM00131	GBM	1061	SB590885	BRAF	ERK MAPK signaling	1046	Y	0.019531	5	4.13955	0.988202	0.025508	0.54954
Brain Cancer	CCFSTTG1	Low	Low	GDSC1	289	14508965	906823	SIDM00131	GBM	1062	Selumetinib	MEK1, MEK2	ERK MAPK signaling	1046	Y	0.015625	4	3.91281	0.988159	0.042407	0.971012
Brain Cancer	CCFSTTG1	Low	Low	GDSC1	289	14508998	906823	SIDM00131	GBM	1371	PLX-4720	BRAF	ERK MAPK signaling	1046	Y	0.039063	10	5.08171	0.990835	0.024704	0.725731
Brain Cancer	CCFSTTG1	Low	Low	GDSC1	289	14508999	906823	SIDM00131	GBM	1372	Trametinib	MEK1, MEK2	ERK MAPK signaling	1046	Y	0.003906	1	1.52413	0.968185	0.028664	1.03226
Brain Cancer	CCFSTTG1	Low	Low	GDSC1	289	14509000	906823	SIDM00131	GBM	1373	Dabrafenib	BRAF	ERK MAPK signaling	1046	Y	0.039063	10	4.73746	0.987012	0.034006	0.751907
Brain Cancer	CCFSTTG1	Low	Low	GDSC1	289	14509007	906823	SIDM00131	GBM	1498	Selumetinib	MEK1, MEK2	ERK MAPK signaling	1046	Y	0.015625	4	1.5135	0.89197	0.095419	-0.033726
Brain Cancer	CCFSTTG1	Low	Low	GDSC1	289	14509012	906823	SIDM00131	GBM	1526	Refametinib	MEK1, MEK2	ERK MAPK signaling	1046	Y	0.019531	5	1.46472	0.86749	0.058951	-0.063824
Brain Cancer	D283MED	Low	Low	GDSC1	289	14511678	906834	SIDM00888	MB	29	AZ628	BRAF	ERK MAPK signaling	1045	Y	0.015625	4	2.85054	0.97337	0.02504	0.717727
Brain Cancer	D283MED	Low	Low	GDSC1	289	14511594	906834	SIDM00888	MB	157	JNK-9L	JNK2, JNK3	JNK and p38 signaling	1045	Y	0.02	5.12	-0.060731	0.675508	0.109785	0.202038
Brain Cancer	D283MED	Low	Low	GDSC1	289	14511596	906834	SIDM00888	MB	159	HG6-64-1	BRAF	ERK MAPK signaling	1045	Y	0.02	5.12	1.13201	0.840206	0.107321	0.100134
Brain Cancer	D283MED	Low	Low	GDSC1	289	14511631	906834	SIDM00888	MB	207	AS601245	JNK1, JNK2, JNK2	JNK and p38 signaling	1045	Y	0.03125	8	2.48038	0.923532	0.11479	0.251372
Brain Cancer	D283MED	Low	Low	GDSC1	289	14511635	906834	SIDM00888	MB	221	TAK-715	p38alpha, p38beta	JNK and p38 signaling	1045	Y	0.078125	20	4.44567	0.972964	0.022192	0.237579
Brain Cancer	D283MED	Low	Low	GDSC1	289	14511656	906834	SIDM00888	MB	262	VX-11e	ERK2	ERK MAPK signaling	1045	Y	0.02	5.12	1.88199	0.912381	0.135606	-0.622091
Brain Cancer	D283MED	Low	Low	GDSC1	289	14511657	906834	SIDM00888	MB	263	FR-180204	ERK1, ERK2	ERK MAPK signaling	1045	Y	0.078125	20	5.30039	0.989331	0.021852	0.43694
Brain Cancer	D283MED	Low	Low	GDSC1	289	14511670	906834	SIDM00888	MB	279	BIX02189	MEK5, ERK5	ERK MAPK signaling	1045	Y	0.078125	20	5.33569	0.989742	0.030255	0.896516
Brain Cancer	D283MED	Low	Low	GDSC1	289	14511680	906834	SIDM00888	MB	291	KIN001-266	MAP3K8	ERK MAPK signaling	1019	Y	0.078125	20	3.79087	0.947293	0.05206	0.362791
Brain Cancer	D283MED	Low	Low	GDSC1	289	14511495	906834	SIDM00888	MB	1014	Refametinib	MEK1, MEK2	ERK MAPK signaling	1046	Y	0.019531	5	2.48477	0.951286	0.097438	0.468726
Brain Cancer	D283MED	Low	Low	GDSC1	289	14511496	906834	SIDM00888	MB	1015	CI-1040	MEK1, MEK2	ERK MAPK signaling	1046	Y	0.039063	10	4.06475	0.980641	0.085617	1.36293
Brain Cancer	D283MED	Low	Low	GDSC1	289	14511508	906834	SIDM00888	MB	1028	VX-702	p38	JNK and p38 signaling	1046	Y	0.007813	2	1.89483	0.964967	0.094402	-0.969728
Brain Cancer	D283MED	Low	Low	GDSC1	289	14511514	906834	SIDM00888	MB	1036	PLX-4720	BRAF	ERK MAPK signaling	1046	Y	0.039063	10	3.42557	0.962021	0.092664	-0.159825
Brain Cancer	D283MED	Low	Low	GDSC1	289	14511519	906834	SIDM00888	MB	1042	Doramapimod	p38, JNK2	JNK and p38 signaling	1046	Y	0.039063	10	4.26223	0.984386	0.193304	0.147648
Brain Cancer	D283MED	Low	Low	GDSC1	289	14511520	906834	SIDM00888	MB	1043	JNK Inhibitor VIII	JNK	JNK and p38 signaling	1046	Y	0.039063	10	4.22621	0.983759	0.09744	-0.123454
Brain Cancer	D283MED	Low	Low	GDSC1	289	14429849	906834	SIDM00888	MB	1060	PD0325901	MEK1, MEK2	ERK MAPK signaling	1046	Y	0.000977	2	-0.683306	0.942369	0.118865	0.075088
Brain Cancer	D283MED	Low	Low	GDSC1	289	14511532	906834	SIDM00888	MB	1061	SB590885	BRAF	ERK MAPK signaling	1046	Y	0.019531	5	3.529	0.983686	0.042452	0.059404
Brain Cancer	D283MED	Low	Low	GDSC1	289	14511533	906834	SIDM00888	MB	1062	Selumetinib	MEK1, MEK2	ERK MAPK signaling	1046	Y	0.015625	4	2.22708	0.949599	0.128347	-0.166397
Brain Cancer	D283MED	Low	Low	GDSC1	289	14511572	906834	SIDM00888	MB	1371	PLX-4720	BRAF	ERK MAPK signaling	1046	Y	0.039063	10	4.41671	0.986824	0.031357	0.225807
Brain Cancer	D283MED	Low	Low	GDSC1	289	14511573	906834	SIDM00888	MB	1372	Trametinib	MEK1, MEK2	ERK MAPK signaling	1046	Y	0.003906	1	2.27651	0.988992	0.0311	1.31443
Brain Cancer	D283MED	Low	Low	GDSC1	289	14511574	906834	SIDM00888	MB	1373	Dabrafenib	BRAF	ERK MAPK signaling	1046	Y	0.039063	10	4.57755	0.988973	0.033917	0.678994
Brain Cancer	D283MED	Low	Low	GDSC1	289	14511581	906834	SIDM00888	MB	1498	Selumetinib	MEK1, MEK2	ERK MAPK signaling	1046	Y	0.015625	4	3.81244	0.990682	0.024773	1.18363
Brain Cancer	D283MED	Low	Low	GDSC1	289	14511586	906834	SIDM00888	MB	1526	Refametinib	MEK1, MEK2	ERK MAPK signaling	1046	Y	0.019531	5	3.88583	0.988991	0.031096	1.30465
Brain Cancer	D283MED	Low	Low	GDSC2	290	14842756	906834	SIDM00888	MB	1036	PLX-4720	BRAF	ERK MAPK signaling	1046	Y	0.010005	10	3.56125	0.968094	0.081347	-0.464693
Brain Cancer	D283MED	Low	Low	GDSC2	290	14842761	906834	SIDM00888	MB	1060	PD0325901	MEK1, MEK2	ERK MAPK signaling	1046	Y	0.00025	0.25	0.150355	0.975555	0.086039	-0.025497
Brain Cancer	D283MED	Low	Low	GDSC2	290	14842783	906834	SIDM00888	MB	1372	Trametinib	MEK1, MEK2	ERK MAPK signaling	1046	Y	0.001001	1	0.878044	0.954641	0.134447	0.406254
Brain Cancer	D283MED	Low	Low	GDSC2	290	14842784	906834	SIDM00888	MB	1373	Dabrafenib	BRAF	ERK MAPK signaling	1046	Y	0.010005	10	4.61392	0.988703	0.079814	0.135125
Brain Cancer	D283MED	Low	Low	GDSC2	290	14890090	906834	SIDM00888	MB	1564	SCH772984	ERK1, ERK2	ERK MAPK signaling	1046	Y	0.005003	5	3.99868	0.989565	0.072734	0.948825
Brain Cancer	D283MED	Low	Low	GDSC2	290	14842836	906834	SIDM00888	MB	1855	KRAS (G12C) Inhibitor-12	KRAS (G12C)	ERK MAPK signaling	1046	Y	0.020011	20	2.37636	0.853439	0.104725	-1.3392
Brain Cancer	D283MED	Low	Low	GDSC2	290	14842839	906834	SIDM00888	MB	1908	Ulixertinib	ERK1, ERK2	ERK MAPK signaling	1046	Y	0.010005	10	2.32021	0.906689	0.073533	-0.198621
Brain Cancer	D283MED	Low	Low	GDSC2	290	14842870	906834	SIDM00888	MB	2047	Ulixertinib	ERK1, ERK2	ERK MAPK signaling	1046	Y	0.002001	2	2.35351	0.978334	0.020179	0.06523
Brain Cancer	D283MED	Low	Low	GDSC2	290	14842872	906834	SIDM00888	MB	2096	VX-11e	ERK2	ERK MAPK signaling	1046	Y	0.010005	10	2.23863	0.900719	0.056209	-0.267094
Brain Cancer	DKMG	Low	High	GDSC1	289	14513011	906839	SIDM00947	GBM	157	JNK-9L	JNK2, JNK3	JNK and p38 signaling	1045	Y	0.02	5.12	1.44096	0.812183	0.179016	1.64083
Brain Cancer	DKMG	Low	High	GDSC1	289	14513013	906839	SIDM00947	GBM	159	HG6-64-1	BRAF	ERK MAPK signaling	1045	Y	0.02	5.12	-0.240185	0.620888	0.143614	-0.738114
Brain Cancer	DKMG	Low	High	GDSC1	289	14513046	906839	SIDM00947	GBM	207	AS601245	JNK1, JNK2, JNK2	JNK and p38 signaling	1045	Y	0.03125	8	4.74271	0.965383	0.052797	2.26129
Brain Cancer	DKMG	Low	High	GDSC1	289	14513050	906839	SIDM00947	GBM	221	TAK-715	p38alpha, p38beta	JNK and p38 signaling	1045	Y	0.078125	20	6.32484	0.977888	0.054767	1.88053
Brain Cancer	DKMG	Low	High	GDSC1	289	14513071	906839	SIDM00947	GBM	262	VX-11e	ERK2	ERK MAPK signaling	1045	Y	0.02	5.12	3.05756	0.923498	0.078522	0.194085
Brain Cancer	DKMG	Low	High	GDSC1	289	14513072	906839	SIDM00947	GBM	263	FR-180204	ERK1, ERK2	ERK MAPK signaling	1045	Y	0.078125	20	5.73936	0.967185	0.029863	0.951324
Brain Cancer	DKMG	Low	High	GDSC1	289	14513085	906839	SIDM00947	GBM	279	BIX02189	MEK5, ERK5	ERK MAPK signaling	1045	Y	0.078125	20	4.24751	0.915065	0.07262	-0.030858
Brain Cancer	DKMG	Low	High	GDSC1	289	14513094	906839	SIDM00947	GBM	291	KIN001-266	MAP3K8	ERK MAPK signaling	1019	Y	0.078125	20	4.9868	0.94633	0.048326	1.45635
Brain Cancer	DKMG	Low	High	GDSC1	289	14512919	906839	SIDM00947	GBM	1014	Refametinib	MEK1, MEK2	ERK MAPK signaling	1046	Y	0.019531	5	0.678987	0.7363	0.089274	-0.516344
Brain Cancer	DKMG	Low	High	GDSC1	289	14512920	906839	SIDM00947	GBM	1015	CI-1040	MEK1, MEK2	ERK MAPK signaling	1046	Y	0.039063	10	2.03683	0.805303	0.062375	-0.05853
Brain Cancer	DKMG	Low	High	GDSC1	289	14512932	906839	SIDM00947	GBM	1028	VX-702	p38	JNK and p38 signaling	1046	Y	0.007813	2	3.67155	0.97196	0.047511	0.986368
Brain Cancer	DKMG	Low	High	GDSC1	289	14512938	906839	SIDM00947	GBM	1036	PLX-4720	BRAF	ERK MAPK signaling	1046	Y	0.039063	10	5.17644	0.96992	0.032517	1.18174
Brain Cancer	DKMG	Low	High	GDSC1	289	14512942	906839	SIDM00947	GBM	1042	Doramapimod	p38, JNK2	JNK and p38 signaling	1046	Y	0.039063	10	5.56685	0.97689	0.068071	1.65363
Brain Cancer	DKMG	Low	High	GDSC1	289	14512943	906839	SIDM00947	GBM	1043	JNK Inhibitor VIII	JNK	JNK and p38 signaling	1046	Y	0.039063	10	4.73407	0.959657	0.03695	0.524159
Brain Cancer	DKMG	Low	High	GDSC1	289	14429879	906839	SIDM00947	GBM	1060	PD0325901	MEK1, MEK2	ERK MAPK signaling	1046	Y	0.000977	2	-1.85779	0.785236	0.128823	-0.51677
Brain Cancer	DKMG	Low	High	GDSC1	289	14512954	906839	SIDM00947	GBM	1061	SB590885	BRAF	ERK MAPK signaling	1046	Y	0.019531	5	4.97173	0.978382	0.035709	1.2176
Brain Cancer	DKMG	Low	High	GDSC1	289	14512955	906839	SIDM00947	GBM	1062	Selumetinib	MEK1, MEK2	ERK MAPK signaling	1046	Y	0.015625	4	1.33527	0.82494	0.167532	-0.768126
Brain Cancer	DKMG	Low	High	GDSC1	289	14512989	906839	SIDM00947	GBM	1371	PLX-4720	BRAF	ERK MAPK signaling	1046	Y	0.039063	10	5.48594	0.975586	0.050672	1.02962
Brain Cancer	DKMG	Low	High	GDSC1	289	14512990	906839	SIDM00947	GBM	1372	Trametinib	MEK1, MEK2	ERK MAPK signaling	1046	Y	0.003906	1	-3.14425	0.449427	0.107697	-0.718516
Brain Cancer	DKMG	Low	High	GDSC1	289	14512991	906839	SIDM00947	GBM	1373	Dabrafenib	BRAF	ERK MAPK signaling	1046	Y	0.039063	10	4.32762	0.947484	0.168745	0.565038
Brain Cancer	DKMG	Low	High	GDSC1	289	14512998	906839	SIDM00947	GBM	1498	Selumetinib	MEK1, MEK2	ERK MAPK signaling	1046	Y	0.015625	4	1.05561	0.799101	0.149307	-0.276186
Brain Cancer	DKMG	Low	High	GDSC1	289	14513003	906839	SIDM00947	GBM	1526	Refametinib	MEK1, MEK2	ERK MAPK signaling	1046	Y	0.019531	5	0.489979	0.714607	0.081324	-0.61477
Brain Cancer	DKMG	Low	High	GDSC2	290	14851598	906839	SIDM00947	GBM	1036	PLX-4720	BRAF	ERK MAPK signaling	1046	Y	0.010005	10	4.52885	0.948924	0.069088	0.143556
Brain Cancer	DKMG	Low	High	GDSC2	290	14851603	906839	SIDM00947	GBM	1060	PD0325901	MEK1, MEK2	ERK MAPK signaling	1046	Y	0.00025	0.25	1.94169	0.97284	0.109516	0.902391
Brain Cancer	DKMG	Low	High	GDSC2	290	14851624	906839	SIDM00947	GBM	1372	Trametinib	MEK1, MEK2	ERK MAPK signaling	1046	Y	0.001001	1	-1.05202	0.756445	0.118303	-0.352528
Brain Cancer	DKMG	Low	High	GDSC2	290	14851625	906839	SIDM00947	GBM	1373	Dabrafenib	BRAF	ERK MAPK signaling	1046	Y	0.010005	10	6.01216	0.978319	0.035054	0.753214
Brain Cancer	DKMG	Low	High	GDSC2	290	14890358	906839	SIDM00947	GBM	1564	SCH772984	ERK1, ERK2	ERK MAPK signaling	1046	Y	0.005003	5	1.73341	0.850568	0.163654	-0.235405
Brain Cancer	DKMG	Low	High	GDSC2	290	14851678	906839	SIDM00947	GBM	1855	KRAS (G12C) Inhibitor-12	KRAS (G12C)	ERK MAPK signaling	1046	Y	0.020011	20	5.75685	0.962258	0.137269	0.894211
Brain Cancer	DKMG	Low	High	GDSC2	290	14851681	906839	SIDM00947	GBM	1908	Ulixertinib	ERK1, ERK2	ERK MAPK signaling	1046	Y	0.010005	10	3.42846	0.907924	0.085668	0.623847
Brain Cancer	DKMG	Low	High	GDSC2	290	14851712	906839	SIDM00947	GBM	2047	Ulixertinib	ERK1, ERK2	ERK MAPK signaling	1046	Y	0.002001	2	1.52767	0.893383	0.081038	-0.47722
Brain Cancer	DKMG	Low	High	GDSC2	290	14851714	906839	SIDM00947	GBM	2096	VX-11e	ERK2	ERK MAPK signaling	1046	Y	0.010005	10	1.68747	0.794679	0.063043	-0.657313
Brain Cancer	GAMG	Low	High	GDSC1	289	14518082	906868	SIDM01055	LGG	157	JNK-9L	JNK2, JNK3	JNK and p38 signaling	1045	Y	0.02	5.12	-0.105141	0.660447	0.125061	0.159489
Brain Cancer	GAMG	Low	High	GDSC1	289	14518084	906868	SIDM01055	LGG	159	HG6-64-1	BRAF	ERK MAPK signaling	1045	Y	0.02	5.12	0.395051	0.73202	0.064703	-0.350061
Brain Cancer	GAMG	Low	High	GDSC1	289	14518118	906868	SIDM01055	LGG	207	AS601245	JNK1, JNK2, JNK2	JNK and p38 signaling	1045	Y	0.03125	8	1.58178	0.824129	0.142119	-0.546975
Brain Cancer	GAMG	Low	High	GDSC1	289	14518122	906868	SIDM01055	LGG	221	TAK-715	p38alpha, p38beta	JNK and p38 signaling	1045	Y	0.078125	20	4.64727	0.967359	0.076339	0.413835
Brain Cancer	GAMG	Low	High	GDSC1	289	14518143	906868	SIDM01055	LGG	262	VX-11e	ERK2	ERK MAPK signaling	1045	Y	0.02	5.12	3.29739	0.967731	0.066756	0.360593
Brain Cancer	GAMG	Low	High	GDSC1	289	14518144	906868	SIDM01055	LGG	263	FR-180204	ERK1, ERK2	ERK MAPK signaling	1045	Y	0.078125	20	4.85432	0.972959	0.077649	-0.085765
Brain Cancer	GAMG	Low	High	GDSC1	289	14518157	906868	SIDM01055	LGG	279	BIX02189	MEK5, ERK5	ERK MAPK signaling	1045	Y	0.078125	20	3.74143	0.928714	0.048678	-0.462153
Brain Cancer	GAMG	Low	High	GDSC1	289	14518166	906868	SIDM01055	LGG	291	KIN001-266	MAP3K8	ERK MAPK signaling	1019	Y	0.078125	20	2.83562	0.85909	0.182322	-0.510693
Brain Cancer	GAMG	Low	High	GDSC1	289	14517990	906868	SIDM01055	LGG	1014	Refametinib	MEK1, MEK2	ERK MAPK signaling	1046	Y	0.019531	5	1.02277	0.814124	0.134249	-0.328806
Brain Cancer	GAMG	Low	High	GDSC1	289	14517991	906868	SIDM01055	LGG	1015	CI-1040	MEK1, MEK2	ERK MAPK signaling	1046	Y	0.039063	10	0.746371	0.687182	0.261438	-0.963069
Brain Cancer	GAMG	Low	High	GDSC1	289	14518003	906868	SIDM01055	LGG	1028	VX-702	p38	JNK and p38 signaling	1046	Y	0.007813	2	1.51936	0.933266	0.163816	-1.38311
Brain Cancer	GAMG	Low	High	GDSC1	289	14518009	906868	SIDM01055	LGG	1036	PLX-4720	BRAF	ERK MAPK signaling	1046	Y	0.039063	10	2.64624	0.902118	0.263212	-0.756973
Brain Cancer	GAMG	Low	High	GDSC1	289	14518013	906868	SIDM01055	LGG	1042	Doramapimod	p38, JNK2	JNK and p38 signaling	1046	Y	0.039063	10	3.89588	0.965602	0.242416	-0.275239
Brain Cancer	GAMG	Low	High	GDSC1	289	14518014	906868	SIDM01055	LGG	1043	JNK Inhibitor VIII	JNK	JNK and p38 signaling	1046	Y	0.039063	10	3.58467	0.95469	0.213712	-0.941539
Brain Cancer	GAMG	Low	High	GDSC1	289	14429985	906868	SIDM01055	LGG	1060	PD0325901	MEK1, MEK2	ERK MAPK signaling	1046	Y	0.000977	2	-1.10724	0.897216	0.118569	-0.138547
Brain Cancer	GAMG	Low	High	GDSC1	289	14518025	906868	SIDM01055	LGG	1061	SB590885	BRAF	ERK MAPK signaling	1046	Y	0.019531	5	1.88166	0.896687	0.154115	-1.26304
Brain Cancer	GAMG	Low	High	GDSC1	289	14518026	906868	SIDM01055	LGG	1062	Selumetinib	MEK1, MEK2	ERK MAPK signaling	1046	Y	0.015625	4	1.79896	0.907158	0.17957	-0.455262
Brain Cancer	GAMG	Low	High	GDSC1	289	14518060	906868	SIDM01055	LGG	1371	PLX-4720	BRAF	ERK MAPK signaling	1046	Y	0.039063	10	5.09964	0.988791	0.058285	0.739213
Brain Cancer	GAMG	Low	High	GDSC1	289	14518061	906868	SIDM01055	LGG	1372	Trametinib	MEK1, MEK2	ERK MAPK signaling	1046	Y	0.003906	1	-0.531725	0.820338	0.228844	0.261258
Brain Cancer	GAMG	Low	High	GDSC1	289	14518062	906868	SIDM01055	LGG	1373	Dabrafenib	BRAF	ERK MAPK signaling	1046	Y	0.039063	10	3.66299	0.957693	0.119501	0.261991
Brain Cancer	GAMG	Low	High	GDSC1	289	14518069	906868	SIDM01055	LGG	1498	Selumetinib	MEK1, MEK2	ERK MAPK signaling	1046	Y	0.015625	4	1.70356	0.900138	0.153063	0.066921
Brain Cancer	GAMG	Low	High	GDSC1	289	14518074	906868	SIDM01055	LGG	1526	Refametinib	MEK1, MEK2	ERK MAPK signaling	1046	Y	0.019531	5	2.12406	0.914238	0.105121	0.308849
Brain Cancer	GAMG	Low	High	GDSC2	290	14842147	906868	SIDM01055	LGG	1036	PLX-4720	BRAF	ERK MAPK signaling	1046	Y	0.010005	10	4.84769	0.983334	0.042562	0.343985
Brain Cancer	GAMG	Low	High	GDSC2	290	14842152	906868	SIDM01055	LGG	1060	PD0325901	MEK1, MEK2	ERK MAPK signaling	1046	Y	0.00025	0.25	1.38224	0.986184	0.080004	0.612604
Brain Cancer	GAMG	Low	High	GDSC2	290	14842174	906868	SIDM01055	LGG	1372	Trametinib	MEK1, MEK2	ERK MAPK signaling	1046	Y	0.001001	1	2.1308	0.976515	0.113613	0.89876
Brain Cancer	GAMG	Low	High	GDSC2	290	14842175	906868	SIDM01055	LGG	1373	Dabrafenib	BRAF	ERK MAPK signaling	1046	Y	0.010005	10	5.28476	0.988468	0.030225	0.431669
Brain Cancer	GAMG	Low	High	GDSC2	290	14890071	906868	SIDM01055	LGG	1564	SCH772984	ERK1, ERK2	ERK MAPK signaling	1046	Y	0.005003	5	4.40037	0.986442	0.103832	1.15882
Brain Cancer	GAMG	Low	High	GDSC2	290	14842227	906868	SIDM01055	LGG	1855	KRAS (G12C) Inhibitor-12	KRAS (G12C)	ERK MAPK signaling	1046	Y	0.020011	20	4.24814	0.952837	0.097037	-0.102557
Brain Cancer	GAMG	Low	High	GDSC2	290	14842230	906868	SIDM01055	LGG	1908	Ulixertinib	ERK1, ERK2	ERK MAPK signaling	1046	Y	0.010005	10	4.23967	0.972503	0.030374	1.22587
Brain Cancer	GAMG	Low	High	GDSC2	290	14842260	906868	SIDM01055	LGG	2047	Ulixertinib	ERK1, ERK2	ERK MAPK signaling	1046	Y	0.002001	2	0.310533	0.856353	0.087466	-1.2767
Brain Cancer	GAMG	Low	High	GDSC2	290	14842262	906868	SIDM01055	LGG	2096	VX-11e	ERK2	ERK MAPK signaling	1046	Y	0.010005	10	4.00621	0.966836	0.014016	0.984337
Brain Cancer	GB1	Low	Low	GDSC1	289	14447361	687568	SIDM00581	GBM	29	AZ628	BRAF	ERK MAPK signaling	1045	Y	0.015625	4	2.36037	0.927572	0.117841	0.441146
Brain Cancer	GB1	Low	Low	GDSC1	289	14447277	687568	SIDM00581	GBM	157	JNK-9L	JNK2, JNK3	JNK and p38 signaling	1045	Y	0.02	5.12	-1.30682	0.474723	0.110984	-0.991852
Brain Cancer	GB1	Low	Low	GDSC1	289	14447279	687568	SIDM00581	GBM	159	HG6-64-1	BRAF	ERK MAPK signaling	1045	Y	0.02	5.12	-3.61014	0.16969	0.101757	-2.79675
Brain Cancer	GB1	Low	Low	GDSC1	289	14447314	687568	SIDM00581	GBM	207	AS601245	JNK1, JNK2, JNK2	JNK and p38 signaling	1045	Y	0.03125	8	2.6144	0.900886	0.175724	0.370439
Brain Cancer	GB1	Low	Low	GDSC1	289	14447318	687568	SIDM00581	GBM	221	TAK-715	p38alpha, p38beta	JNK and p38 signaling	1045	Y	0.078125	20	4.69916	0.958562	0.063932	0.45921
Brain Cancer	GB1	Low	Low	GDSC1	289	14447339	687568	SIDM00581	GBM	262	VX-11e	ERK2	ERK MAPK signaling	1045	Y	0.02	5.12	0.9826	0.793158	0.131111	-1.24651
Brain Cancer	GB1	Low	Low	GDSC1	289	14447340	687568	SIDM00581	GBM	263	FR-180204	ERK1, ERK2	ERK MAPK signaling	1045	Y	0.078125	20	5.36962	0.975925	0.082064	0.518059
Brain Cancer	GB1	Low	Low	GDSC1	289	14447353	687568	SIDM00581	GBM	279	BIX02189	MEK5, ERK5	ERK MAPK signaling	1045	Y	0.078125	20	3.57293	0.903749	0.139273	-0.605757
Brain Cancer	GB1	Low	Low	GDSC1	289	14447363	687568	SIDM00581	GBM	291	KIN001-266	MAP3K8	ERK MAPK signaling	1019	Y	0.078125	20	2.8937	0.849586	0.221932	-0.457585
Brain Cancer	GB1	Low	Low	GDSC1	289	14447171	687568	SIDM00581	GBM	1014	Refametinib	MEK1, MEK2	ERK MAPK signaling	1046	Y	0.019531	5	0.69791	0.762604	0.174813	-0.506021
Brain Cancer	GB1	Low	Low	GDSC1	289	14447172	687568	SIDM00581	GBM	1015	CI-1040	MEK1, MEK2	ERK MAPK signaling	1046	Y	0.039063	10	3.104	0.917876	0.187086	0.689495
Brain Cancer	GB1	Low	Low	GDSC1	289	14447184	687568	SIDM00581	GBM	1028	VX-702	p38	JNK and p38 signaling	1046	Y	0.007813	2	3.33084	0.980662	0.092132	0.611257
Brain Cancer	GB1	Low	Low	GDSC1	289	14447190	687568	SIDM00581	GBM	1036	PLX-4720	BRAF	ERK MAPK signaling	1046	Y	0.039063	10	3.36398	0.932103	0.097727	-0.207018
Brain Cancer	GB1	Low	Low	GDSC1	289	14447195	687568	SIDM00581	GBM	1042	Doramapimod	p38, JNK2	JNK and p38 signaling	1046	Y	0.039063	10	3.27817	0.927653	0.143562	-0.988294
Brain Cancer	GB1	Low	Low	GDSC1	289	14447196	687568	SIDM00581	GBM	1043	JNK Inhibitor VIII	JNK	JNK and p38 signaling	1046	Y	0.039063	10	4.39067	0.969571	0.149894	0.086258
Brain Cancer	GB1	Low	Low	GDSC1	289	14428547	687568	SIDM00581	GBM	1060	PD0325901	MEK1, MEK2	ERK MAPK signaling	1046	Y	0.000977	2	0.03292	0.948242	0.081459	0.436015
Brain Cancer	GB1	Low	Low	GDSC1	289	14447208	687568	SIDM00581	GBM	1061	SB590885	BRAF	ERK MAPK signaling	1046	Y	0.019531	5	3.0204	0.947911	0.055218	-0.348884
Brain Cancer	GB1	Low	Low	GDSC1	289	14447209	687568	SIDM00581	GBM	1062	Selumetinib	MEK1, MEK2	ERK MAPK signaling	1046	Y	0.015625	4	2.05421	0.90968	0.101472	-0.283036
Brain Cancer	GB1	Low	Low	GDSC1	289	14447224	687568	SIDM00581	GBM	1161	ZG-10	JNK1	JNK and p38 signaling	1019	Y	0.039063	10	3.22583	0.924821	0.134124	1.54867
Brain Cancer	GB1	Low	Low	GDSC1	289	14447225	687568	SIDM00581	GBM	1164	XMD8-92	MAPK7	ERK MAPK signaling	1019	Y	0.039063	10	3.53403	0.940242	0.133596	0.420566
Brain Cancer	GB1	Low	Low	GDSC1	289	14447255	687568	SIDM00581	GBM	1371	PLX-4720	BRAF	ERK MAPK signaling	1046	Y	0.039063	10	2.24674	0.853826	0.095035	-1.40549
Brain Cancer	GB1	Low	Low	GDSC1	289	14447256	687568	SIDM00581	GBM	1372	Trametinib	MEK1, MEK2	ERK MAPK signaling	1046	Y	0.003906	1	-1.68166	0.661085	0.129056	-0.170001
Brain Cancer	GB1	Low	Low	GDSC1	289	14447257	687568	SIDM00581	GBM	1373	Dabrafenib	BRAF	ERK MAPK signaling	1046	Y	0.039063	10	2.92609	0.906813	0.294759	-0.074009
Brain Cancer	GB1	Low	Low	GDSC1	289	14447264	687568	SIDM00581	GBM	1498	Selumetinib	MEK1, MEK2	ERK MAPK signaling	1046	Y	0.015625	4	2.95241	0.95383	0.030257	0.728218
Brain Cancer	GB1	Low	Low	GDSC1	289	14447269	687568	SIDM00581	GBM	1526	Refametinib	MEK1, MEK2	ERK MAPK signaling	1046	Y	0.019531	5	2.00438	0.890925	0.094025	0.241206
Brain Cancer	GB1	Low	Low	GDSC2	290	14881353	687568	SIDM00581	GBM	1036	PLX-4720	BRAF	ERK MAPK signaling	1046	Y	0.010005	10	3.77069	0.910477	0.060308	-0.333033
Brain Cancer	GB1	Low	Low	GDSC2	290	14881358	687568	SIDM00581	GBM	1060	PD0325901	MEK1, MEK2	ERK MAPK signaling	1046	Y	0.00025	0.25	3.66045	0.986267	0.035198	1.79269
Brain Cancer	GB1	Low	Low	GDSC2	290	14881379	687568	SIDM00581	GBM	1372	Trametinib	MEK1, MEK2	ERK MAPK signaling	1046	Y	0.001001	1	2.03789	0.932142	0.142368	0.862236
Brain Cancer	GB1	Low	Low	GDSC2	290	14881380	687568	SIDM00581	GBM	1373	Dabrafenib	BRAF	ERK MAPK signaling	1046	Y	0.010005	10	6.07731	0.972482	0.057003	0.782018
Brain Cancer	GB1	Low	Low	GDSC2	290	14891259	687568	SIDM00581	GBM	1564	SCH772984	ERK1, ERK2	ERK MAPK signaling	1046	Y	0.005003	5	5.25421	0.970493	0.047488	1.60519
Brain Cancer	GB1	Low	Low	GDSC2	290	14881433	687568	SIDM00581	GBM	1855	KRAS (G12C) Inhibitor-12	KRAS (G12C)	ERK MAPK signaling	1046	Y	0.020011	20	4.72538	0.921052	0.075792	0.212745
Brain Cancer	GB1	Low	Low	GDSC2	290	14881436	687568	SIDM00581	GBM	1908	Ulixertinib	ERK1, ERK2	ERK MAPK signaling	1046	Y	0.010005	10	3.98598	0.919262	0.062127	1.0376
Brain Cancer	GB1	Low	Low	GDSC2	290	14881467	687568	SIDM00581	GBM	2047	Ulixertinib	ERK1, ERK2	ERK MAPK signaling	1046	Y	0.002001	2	4.74616	0.976322	0.040438	1.63685
Brain Cancer	GB1	Low	Low	GDSC2	290	14881469	687568	SIDM00581	GBM	2096	VX-11e	ERK2	ERK MAPK signaling	1046	Y	0.010005	10	4.62018	0.941011	0.039586	1.41902
Brain Cancer	GI1	Low	High	GDSC1	289	14518998	906871	SIDM00273	LGG	29	AZ628	BRAF	ERK MAPK signaling	1045	Y	0.015625	4	1.46345	0.896287	0.159781	-0.064952
Brain Cancer	GI1	Low	High	GDSC1	289	14518914	906871	SIDM00273	LGG	157	JNK-9L	JNK2, JNK3	JNK and p38 signaling	1045	Y	0.02	5.12	-1.38781	0.459011	0.141485	-1.06946
Brain Cancer	GI1	Low	High	GDSC1	289	14518916	906871	SIDM00273	LGG	159	HG6-64-1	BRAF	ERK MAPK signaling	1045	Y	0.02	5.12	0.944294	0.815977	0.190205	-0.01454
Brain Cancer	GI1	Low	High	GDSC1	289	14518951	906871	SIDM00273	LGG	207	AS601245	JNK1, JNK2, JNK2	JNK and p38 signaling	1045	Y	0.03125	8	1.03297	0.769469	0.13865	-1.03456
Brain Cancer	GI1	Low	High	GDSC1	289	14518955	906871	SIDM00273	LGG	221	TAK-715	p38alpha, p38beta	JNK and p38 signaling	1045	Y	0.078125	20	4.67649	0.977685	0.024122	0.439383
Brain Cancer	GI1	Low	High	GDSC1	289	14518976	906871	SIDM00273	LGG	262	VX-11e	ERK2	ERK MAPK signaling	1045	Y	0.02	5.12	3.13461	0.973085	0.033417	0.247581
Brain Cancer	GI1	Low	High	GDSC1	289	14518977	906871	SIDM00273	LGG	263	FR-180204	ERK1, ERK2	ERK MAPK signaling	1045	Y	0.078125	20	5.17335	0.98688	0.037423	0.288079
Brain Cancer	GI1	Low	High	GDSC1	289	14518990	906871	SIDM00273	LGG	279	BIX02189	MEK5, ERK5	ERK MAPK signaling	1045	Y	0.078125	20	3.89055	0.950444	0.065375	-0.33507
Brain Cancer	GI1	Low	High	GDSC1	289	14519000	906871	SIDM00273	LGG	291	KIN001-266	MAP3K8	ERK MAPK signaling	1019	Y	0.078125	20	2.81953	0.872899	0.191237	-0.525408
Brain Cancer	GI1	Low	High	GDSC1	289	14518810	906871	SIDM00273	LGG	1014	Refametinib	MEK1, MEK2	ERK MAPK signaling	1046	Y	0.019531	5	2.17853	0.932578	0.135113	0.301669
Brain Cancer	GI1	Low	High	GDSC1	289	14518811	906871	SIDM00273	LGG	1015	CI-1040	MEK1, MEK2	ERK MAPK signaling	1046	Y	0.039063	10	3.48738	0.962792	0.131195	0.958223
Brain Cancer	GI1	Low	High	GDSC1	289	14518822	906871	SIDM00273	LGG	1028	VX-702	p38	JNK and p38 signaling	1046	Y	0.007813	2	1.96915	0.96607	0.18428	-0.887907
Brain Cancer	GI1	Low	High	GDSC1	289	14518828	906871	SIDM00273	LGG	1036	PLX-4720	BRAF	ERK MAPK signaling	1046	Y	0.039063	10	3.94097	0.976669	0.052601	0.235085
Brain Cancer	GI1	Low	High	GDSC1	289	14518833	906871	SIDM00273	LGG	1042	Doramapimod	p38, JNK2	JNK and p38 signaling	1046	Y	0.039063	10	3.71058	0.970355	0.186138	-0.489142
Brain Cancer	GI1	Low	High	GDSC1	289	14518834	906871	SIDM00273	LGG	1043	JNK Inhibitor VIII	JNK	JNK and p38 signaling	1046	Y	0.039063	10	3.79901	0.972944	0.116281	-0.668216
Brain Cancer	GI1	Low	High	GDSC1	289	14430003	906871	SIDM00273	LGG	1060	PD0325901	MEK1, MEK2	ERK MAPK signaling	1046	Y	0.000977	2	-0.398479	0.954743	0.154555	0.218621
Brain Cancer	GI1	Low	High	GDSC1	289	14518846	906871	SIDM00273	LGG	1061	SB590885	BRAF	ERK MAPK signaling	1046	Y	0.019531	5	3.7929	0.986963	0.093198	0.271259
Brain Cancer	GI1	Low	High	GDSC1	289	14518847	906871	SIDM00273	LGG	1062	Selumetinib	MEK1, MEK2	ERK MAPK signaling	1046	Y	0.015625	4	2.21802	0.947333	0.084946	-0.172513
Brain Cancer	GI1	Low	High	GDSC1	289	14518862	906871	SIDM00273	LGG	1161	ZG-10	JNK1	JNK and p38 signaling	1019	Y	0.039063	10	0.743636	0.69523	0.100005	-0.629565
Brain Cancer	GI1	Low	High	GDSC1	289	14518863	906871	SIDM00273	LGG	1164	XMD8-92	MAPK7	ERK MAPK signaling	1019	Y	0.039063	10	2.06546	0.866794	0.070278	-1.09818
Brain Cancer	GI1	Low	High	GDSC1	289	14518892	906871	SIDM00273	LGG	1371	PLX-4720	BRAF	ERK MAPK signaling	1046	Y	0.039063	10	2.09413	0.86969	0.098951	-1.52022
Brain Cancer	GI1	Low	High	GDSC1	289	14518893	906871	SIDM00273	LGG	1372	Trametinib	MEK1, MEK2	ERK MAPK signaling	1046	Y	0.003906	1	0.358532	0.918487	0.232081	0.595131
Brain Cancer	GI1	Low	High	GDSC1	289	14518894	906871	SIDM00273	LGG	1373	Dabrafenib	BRAF	ERK MAPK signaling	1046	Y	0.039063	10	3.09697	0.945416	0.224907	0.003907
Brain Cancer	GI1	Low	High	GDSC1	289	14518901	906871	SIDM00273	LGG	1498	Selumetinib	MEK1, MEK2	ERK MAPK signaling	1046	Y	0.015625	4	1.71769	0.916516	0.150823	0.0744
Brain Cancer	GI1	Low	High	GDSC1	289	14518906	906871	SIDM00273	LGG	1526	Refametinib	MEK1, MEK2	ERK MAPK signaling	1046	Y	0.019531	5	2.23729	0.936142	0.117532	0.372851
Brain Cancer	GI1	Low	High	GDSC2	290	14803662	906871	SIDM00273	LGG	1036	PLX-4720	BRAF	ERK MAPK signaling	1046	Y	0.010005	10	4.16526	0.978959	0.036008	-0.085001
Brain Cancer	GI1	Low	High	GDSC2	290	14803668	906871	SIDM00273	LGG	1060	PD0325901	MEK1, MEK2	ERK MAPK signaling	1046	Y	0.00025	0.25	1.04298	0.987668	0.06979	0.436869
Brain Cancer	GI1	Low	High	GDSC2	290	14803690	906871	SIDM00273	LGG	1372	Trametinib	MEK1, MEK2	ERK MAPK signaling	1046	Y	0.001001	1	2.85126	0.991786	0.061666	1.182
Brain Cancer	GI1	Low	High	GDSC2	290	14888911	906871	SIDM00273	LGG	1564	SCH772984	ERK1, ERK2	ERK MAPK signaling	1046	Y	0.005003	5	3.40772	0.977666	0.022487	0.639882
Brain Cancer	GI1	Low	High	GDSC2	290	14803741	906871	SIDM00273	LGG	1855	KRAS (G12C) Inhibitor-12	KRAS (G12C)	ERK MAPK signaling	1046	Y	0.020011	20	2.84099	0.887891	0.159098	-1.03223
Brain Cancer	GI1	Low	High	GDSC2	290	14803744	906871	SIDM00273	LGG	1908	Ulixertinib	ERK1, ERK2	ERK MAPK signaling	1046	Y	0.010005	10	4.97175	0.990205	0.048851	1.76917
Brain Cancer	GI1	Low	High	GDSC2	290	14803771	906871	SIDM00273	LGG	2096	VX-11e	ERK2	ERK MAPK signaling	1046	Y	0.010005	10	2.89361	0.936002	0.057382	0.196624
Brain Cancer	H4	Low	High	GDSC1	289	14520863	907042	SIDM00852	LGG	157	JNK-9L	JNK2, JNK3	JNK and p38 signaling	1045	Y	0.02	5.12	-0.736369	0.565982	0.166729	-0.445299
Brain Cancer	H4	Low	High	GDSC1	289	14520865	907042	SIDM00852	LGG	159	HG6-64-1	BRAF	ERK MAPK signaling	1045	Y	0.02	5.12	0.279161	0.724315	0.188211	-0.420857
Brain Cancer	H4	Low	High	GDSC1	289	14520899	907042	SIDM00852	LGG	207	AS601245	JNK1, JNK2, JNK2	JNK and p38 signaling	1045	Y	0.03125	8	1.90525	0.870678	0.169129	-0.259591
Brain Cancer	H4	Low	High	GDSC1	289	14520903	907042	SIDM00852	LGG	221	TAK-715	p38alpha, p38beta	JNK and p38 signaling	1045	Y	0.078125	20	3.10977	0.896978	0.162882	-0.930397
Brain Cancer	H4	Low	High	GDSC1	289	14520924	907042	SIDM00852	LGG	262	VX-11e	ERK2	ERK MAPK signaling	1045	Y	0.02	5.12	3.63914	0.983076	0.037051	0.597863
Brain Cancer	H4	Low	High	GDSC1	289	14520925	907042	SIDM00852	LGG	263	FR-180204	ERK1, ERK2	ERK MAPK signaling	1045	Y	0.078125	20	4.94138	0.981974	0.026802	0.016253
Brain Cancer	H4	Low	High	GDSC1	289	14520936	907042	SIDM00852	LGG	279	BIX02189	MEK5, ERK5	ERK MAPK signaling	1045	Y	0.078125	20	4.57984	0.973818	0.030076	0.252362
Brain Cancer	H4	Low	High	GDSC1	289	14520945	907042	SIDM00852	LGG	291	KIN001-266	MAP3K8	ERK MAPK signaling	1019	Y	0.078125	20	2.97836	0.885495	0.188977	-0.380171
Brain Cancer	H4	Low	High	GDSC1	289	14520772	907042	SIDM00852	LGG	1014	Refametinib	MEK1, MEK2	ERK MAPK signaling	1046	Y	0.019531	5	1.0986	0.834866	0.109632	-0.287442
Brain Cancer	H4	Low	High	GDSC1	289	14520773	907042	SIDM00852	LGG	1015	CI-1040	MEK1, MEK2	ERK MAPK signaling	1046	Y	0.039063	10	1.57016	0.808472	0.173461	-0.385641
Brain Cancer	H4	Low	High	GDSC1	289	14520785	907042	SIDM00852	LGG	1028	VX-702	p38	JNK and p38 signaling	1046	Y	0.007813	2	2.35885	0.975913	0.10205	-0.458856
Brain Cancer	H4	Low	High	GDSC1	289	14520791	907042	SIDM00852	LGG	1036	PLX-4720	BRAF	ERK MAPK signaling	1046	Y	0.039063	10	1.86268	0.842854	0.066299	-1.35736
Brain Cancer	H4	Low	High	GDSC1	289	14520795	907042	SIDM00852	LGG	1042	Doramapimod	p38, JNK2	JNK and p38 signaling	1046	Y	0.039063	10	4.2845	0.982644	0.07502	0.173354
Brain Cancer	H4	Low	High	GDSC1	289	14520796	907042	SIDM00852	LGG	1043	JNK Inhibitor VIII	JNK	JNK and p38 signaling	1046	Y	0.039063	10	4.52687	0.986554	0.054998	0.259944
Brain Cancer	H4	Low	High	GDSC1	289	14430043	907042	SIDM00852	LGG	1060	PD0325901	MEK1, MEK2	ERK MAPK signaling	1046	Y	0.000977	2	-0.799231	0.931399	0.144801	0.01667
Brain Cancer	H4	Low	High	GDSC1	289	14520807	907042	SIDM00852	LGG	1061	SB590885	BRAF	ERK MAPK signaling	1046	Y	0.019531	5	2.54685	0.95041	0.047297	-0.729039
Brain Cancer	H4	Low	High	GDSC1	289	14520808	907042	SIDM00852	LGG	1062	Selumetinib	MEK1, MEK2	ERK MAPK signaling	1046	Y	0.015625	4	1.97471	0.931482	0.148872	-0.336682
Brain Cancer	H4	Low	High	GDSC1	289	14520842	907042	SIDM00852	LGG	1371	PLX-4720	BRAF	ERK MAPK signaling	1046	Y	0.039063	10	2.8509	0.928973	0.107464	-0.951306
Brain Cancer	H4	Low	High	GDSC1	289	14520843	907042	SIDM00852	LGG	1372	Trametinib	MEK1, MEK2	ERK MAPK signaling	1046	Y	0.003906	1	-0.695619	0.813002	0.149289	0.199793
Brain Cancer	H4	Low	High	GDSC1	289	14520850	907042	SIDM00852	LGG	1498	Selumetinib	MEK1, MEK2	ERK MAPK signaling	1046	Y	0.015625	4	1.88672	0.925881	0.153361	0.163908
Brain Cancer	H4	Low	High	GDSC1	289	14520855	907042	SIDM00852	LGG	1526	Refametinib	MEK1, MEK2	ERK MAPK signaling	1046	Y	0.019531	5	1.46264	0.873353	0.065282	-0.064999
Brain Cancer	H4	Low	High	GDSC2	290	14847160	907042	SIDM00852	LGG	1036	PLX-4720	BRAF	ERK MAPK signaling	1046	Y	0.010005	10	2.30149	0.894316	0.094107	-1.2566
Brain Cancer	H4	Low	High	GDSC2	290	14847165	907042	SIDM00852	LGG	1060	PD0325901	MEK1, MEK2	ERK MAPK signaling	1046	Y	0.00025	0.25	0.654946	0.979449	0.078892	0.235875
Brain Cancer	H4	Low	High	GDSC2	290	14847187	907042	SIDM00852	LGG	1372	Trametinib	MEK1, MEK2	ERK MAPK signaling	1046	Y	0.001001	1	0.491754	0.925798	0.192953	0.254389
Brain Cancer	H4	Low	High	GDSC2	290	14847188	907042	SIDM00852	LGG	1373	Dabrafenib	BRAF	ERK MAPK signaling	1046	Y	0.010005	10	3.50018	0.957545	0.214151	-0.357206
Brain Cancer	H4	Low	High	GDSC2	290	14890224	907042	SIDM00852	LGG	1564	SCH772984	ERK1, ERK2	ERK MAPK signaling	1046	Y	0.005003	5	2.6753	0.952693	0.05739	0.25699
Brain Cancer	H4	Low	High	GDSC2	290	14847240	907042	SIDM00852	LGG	1855	KRAS (G12C) Inhibitor-12	KRAS (G12C)	ERK MAPK signaling	1046	Y	0.020011	20	4.58012	0.969367	0.089428	0.116774
Brain Cancer	H4	Low	High	GDSC2	290	14847243	907042	SIDM00852	LGG	1908	Ulixertinib	ERK1, ERK2	ERK MAPK signaling	1046	Y	0.010005	10	2.54027	0.91059	0.044138	-0.035304
Brain Cancer	H4	Low	High	GDSC2	290	14847273	907042	SIDM00852	LGG	2047	Ulixertinib	ERK1, ERK2	ERK MAPK signaling	1046	Y	0.002001	2	3.10986	0.98532	0.023038	0.562043
Brain Cancer	H4	Low	High	GDSC2	290	14847275	907042	SIDM00852	LGG	2096	VX-11e	ERK2	ERK MAPK signaling	1046	Y	0.010005	10	0.929942	0.765334	0.299894	-1.19364
Brain Cancer	KALS1	Low	Low	GDSC1	289	14531300	907271	SIDM00613	LGG	29	AZ628	BRAF	ERK MAPK signaling	1045	Y	0.015625	4	3.40441	0.941834	0.079065	1.03025
Brain Cancer	KALS1	Low	Low	GDSC1	289	14531216	907271	SIDM00613	LGG	157	JNK-9L	JNK2, JNK3	JNK and p38 signaling	1045	Y	0.02	5.12	-0.459513	0.589656	0.193735	-0.18004
Brain Cancer	KALS1	Low	Low	GDSC1	289	14531218	907271	SIDM00613	LGG	159	HG6-64-1	BRAF	ERK MAPK signaling	1045	Y	0.02	5.12	0.65584	0.725502	0.044294	-0.190751
Brain Cancer	KALS1	Low	Low	GDSC1	289	14531253	907271	SIDM00613	LGG	207	AS601245	JNK1, JNK2, JNK2	JNK and p38 signaling	1045	Y	0.03125	8	3.36429	0.91028	0.104312	1.03667
Brain Cancer	KALS1	Low	Low	GDSC1	289	14531257	907271	SIDM00613	LGG	221	TAK-715	p38alpha, p38beta	JNK and p38 signaling	1045	Y	0.078125	20	5.53783	0.957925	0.074166	1.19246
Brain Cancer	KALS1	Low	Low	GDSC1	289	14531278	907271	SIDM00613	LGG	262	VX-11e	ERK2	ERK MAPK signaling	1045	Y	0.02	5.12	2.54383	0.88931	0.023036	-0.162586
Brain Cancer	KALS1	Low	Low	GDSC1	289	14531279	907271	SIDM00613	LGG	263	FR-180204	ERK1, ERK2	ERK MAPK signaling	1045	Y	0.078125	20	6.07404	0.970069	0.049351	1.3435
Brain Cancer	KALS1	Low	Low	GDSC1	289	14531292	907271	SIDM00613	LGG	279	BIX02189	MEK5, ERK5	ERK MAPK signaling	1045	Y	0.078125	20	4.71479	0.930371	0.043661	0.367373
Brain Cancer	KALS1	Low	Low	GDSC1	289	14531302	907271	SIDM00613	LGG	291	KIN001-266	MAP3K8	ERK MAPK signaling	1019	Y	0.078125	20	3.35513	0.851622	0.187542	-0.035653
Brain Cancer	KALS1	Low	Low	GDSC1	289	14531122	907271	SIDM00613	LGG	1014	Refametinib	MEK1, MEK2	ERK MAPK signaling	1046	Y	0.019531	5	1.76622	0.835643	0.205492	0.076751
Brain Cancer	KALS1	Low	Low	GDSC1	289	14531123	907271	SIDM00613	LGG	1015	CI-1040	MEK1, MEK2	ERK MAPK signaling	1046	Y	0.039063	10	2.2902	0.821415	0.147516	0.119069
Brain Cancer	KALS1	Low	Low	GDSC1	289	14531135	907271	SIDM00613	LGG	1028	VX-702	p38	JNK and p38 signaling	1046	Y	0.007813	2	3.20789	0.957198	0.106085	0.4759
Brain Cancer	KALS1	Low	Low	GDSC1	289	14531141	907271	SIDM00613	LGG	1036	PLX-4720	BRAF	ERK MAPK signaling	1046	Y	0.039063	10	3.98707	0.928926	0.076914	0.270407
Brain Cancer	KALS1	Low	Low	GDSC1	289	14531146	907271	SIDM00613	LGG	1042	Doramapimod	p38, JNK2	JNK and p38 signaling	1046	Y	0.039063	10	3.69897	0.915857	0.194467	-0.502543
Brain Cancer	KALS1	Low	Low	GDSC1	289	14531147	907271	SIDM00613	LGG	1043	JNK Inhibitor VIII	JNK	JNK and p38 signaling	1046	Y	0.039063	10	4.53495	0.948986	0.109507	0.270239
Brain Cancer	KALS1	Low	Low	GDSC1	289	14531155	907271	SIDM00613	LGG	1060	PD0325901	MEK1, MEK2	ERK MAPK signaling	1046	Y	0.007813	2	-0.789921	0.666476	0.141454	0.021362
Brain Cancer	KALS1	Low	Low	GDSC1	289	14531194	907271	SIDM00613	LGG	1371	PLX-4720	BRAF	ERK MAPK signaling	1046	Y	0.039063	10	5.70103	0.97566	0.072986	1.19131
Brain Cancer	KALS1	Low	Low	GDSC1	289	14531195	907271	SIDM00613	LGG	1372	Trametinib	MEK1, MEK2	ERK MAPK signaling	1046	Y	0.003906	1	-3.40205	0.416901	0.142268	-0.8152
Brain Cancer	KALS1	Low	Low	GDSC1	289	14531196	907271	SIDM00613	LGG	1373	Dabrafenib	BRAF	ERK MAPK signaling	1046	Y	0.039063	10	4.72547	0.954669	0.111946	0.74644
Brain Cancer	KALS1	Low	Low	GDSC1	289	14531203	907271	SIDM00613	LGG	1498	Selumetinib	MEK1, MEK2	ERK MAPK signaling	1046	Y	0.015625	4	1.06706	0.793572	0.172496	-0.270124
Brain Cancer	KALS1	Low	Low	GDSC1	289	14531208	907271	SIDM00613	LGG	1526	Refametinib	MEK1, MEK2	ERK MAPK signaling	1046	Y	0.019531	5	0.551614	0.716458	0.092688	-0.579932
Brain Cancer	KALS1	Low	Low	GDSC2	290	14876432	907271	SIDM00613	LGG	1036	PLX-4720	BRAF	ERK MAPK signaling	1046	Y	0.010005	10	4.23677	0.946884	0.054098	-0.040052
Brain Cancer	KALS1	Low	Low	GDSC2	290	14876437	907271	SIDM00613	LGG	1060	PD0325901	MEK1, MEK2	ERK MAPK signaling	1046	Y	0.00025	0.25	-0.638951	0.897122	0.082036	-0.434347
Brain Cancer	KALS1	Low	Low	GDSC2	290	14876459	907271	SIDM00613	LGG	1372	Trametinib	MEK1, MEK2	ERK MAPK signaling	1046	Y	0.001001	1	-0.946239	0.773424	0.085724	-0.310941
Brain Cancer	KALS1	Low	Low	GDSC2	290	14876460	907271	SIDM00613	LGG	1373	Dabrafenib	BRAF	ERK MAPK signaling	1046	Y	0.010005	10	6.07255	0.982804	0.032439	0.779911
Brain Cancer	KALS1	Low	Low	GDSC2	290	14891110	907271	SIDM00613	LGG	1564	SCH772984	ERK1, ERK2	ERK MAPK signaling	1046	Y	0.005003	5	1.25398	0.823875	0.085792	-0.486042
Brain Cancer	KALS1	Low	Low	GDSC2	290	14876512	907271	SIDM00613	LGG	1855	KRAS (G12C) Inhibitor-12	KRAS (G12C)	ERK MAPK signaling	1046	Y	0.020011	20	5.33283	0.958178	0.023532	0.61407
Brain Cancer	KALS1	Low	Low	GDSC2	290	14876515	907271	SIDM00613	LGG	1908	Ulixertinib	ERK1, ERK2	ERK MAPK signaling	1046	Y	0.010005	10	3.35763	0.912699	0.049425	0.571279
Brain Cancer	KALS1	Low	Low	GDSC2	290	14876546	907271	SIDM00613	LGG	2047	Ulixertinib	ERK1, ERK2	ERK MAPK signaling	1046	Y	0.002001	2	2.89318	0.954604	0.024371	0.419717
Brain Cancer	KALS1	Low	Low	GDSC2	290	14876548	907271	SIDM00613	LGG	2096	VX-11e	ERK2	ERK MAPK signaling	1046	Y	0.010005	10	2.72451	0.878389	0.058246	0.076903
Brain Cancer	KNS42	Low	Low	GDSC1	289	14534244	907282	SIDM00607	LGG	29	AZ628	BRAF	ERK MAPK signaling	1045	Y	0.015625	4	2.79694	0.945502	0.137356	0.687482
Brain Cancer	KNS42	Low	Low	GDSC1	289	14534160	907282	SIDM00607	LGG	157	JNK-9L	JNK2, JNK3	JNK and p38 signaling	1045	Y	0.02	5.12	0.205683	0.694329	0.080664	0.457293
Brain Cancer	KNS42	Low	Low	GDSC1	289	14534162	907282	SIDM00607	LGG	159	HG6-64-1	BRAF	ERK MAPK signaling	1045	Y	0.02	5.12	0.342669	0.712485	0.118715	-0.382061
Brain Cancer	KNS42	Low	Low	GDSC1	289	14534197	907282	SIDM00607	LGG	207	AS601245	JNK1, JNK2, JNK2	JNK and p38 signaling	1045	Y	0.03125	8	2.382	0.880969	0.089718	0.163965
Brain Cancer	KNS42	Low	Low	GDSC1	289	14534201	907282	SIDM00607	LGG	221	TAK-715	p38alpha, p38beta	JNK and p38 signaling	1045	Y	0.078125	20	5.78359	0.981665	0.027343	1.40732
Brain Cancer	KNS42	Low	Low	GDSC1	289	14534222	907282	SIDM00607	LGG	262	VX-11e	ERK2	ERK MAPK signaling	1045	Y	0.02	5.12	3.98758	0.973926	0.035806	0.839778
Brain Cancer	KNS42	Low	Low	GDSC1	289	14534223	907282	SIDM00607	LGG	263	FR-180204	ERK1, ERK2	ERK MAPK signaling	1045	Y	0.078125	20	5.50154	0.976926	0.029111	0.672647
Brain Cancer	KNS42	Low	Low	GDSC1	289	14534236	907282	SIDM00607	LGG	279	BIX02189	MEK5, ERK5	ERK MAPK signaling	1045	Y	0.078125	20	4.20449	0.936655	0.033075	-0.067519
Brain Cancer	KNS42	Low	Low	GDSC1	289	14534246	907282	SIDM00607	LGG	291	KIN001-266	MAP3K8	ERK MAPK signaling	1019	Y	0.078125	20	2.92623	0.849614	0.196551	-0.427844
Brain Cancer	KNS42	Low	Low	GDSC1	289	14534054	907282	SIDM00607	LGG	1014	Refametinib	MEK1, MEK2	ERK MAPK signaling	1046	Y	0.019531	5	3.00358	0.944821	0.055637	0.751738
Brain Cancer	KNS42	Low	Low	GDSC1	289	14534055	907282	SIDM00607	LGG	1015	CI-1040	MEK1, MEK2	ERK MAPK signaling	1046	Y	0.039063	10	3.73088	0.946222	0.09945	1.12891
Brain Cancer	KNS42	Low	Low	GDSC1	289	14534067	907282	SIDM00607	LGG	1028	VX-702	p38	JNK and p38 signaling	1046	Y	0.007813	2	2.94496	0.971688	0.037474	0.186421
Brain Cancer	KNS42	Low	Low	GDSC1	289	14534073	907282	SIDM00607	LGG	1036	PLX-4720	BRAF	ERK MAPK signaling	1046	Y	0.039063	10	5.20338	0.983289	0.044816	1.20238
Brain Cancer	KNS42	Low	Low	GDSC1	289	14534078	907282	SIDM00607	LGG	1042	Doramapimod	p38, JNK2	JNK and p38 signaling	1046	Y	0.039063	10	5.1879	0.983075	0.052692	1.2162
Brain Cancer	KNS42	Low	Low	GDSC1	289	14534079	907282	SIDM00607	LGG	1043	JNK Inhibitor VIII	JNK	JNK and p38 signaling	1046	Y	0.039063	10	5.28244	0.984343	0.02897	1.22344
Brain Cancer	KNS42	Low	Low	GDSC1	289	14430311	907282	SIDM00607	LGG	1060	PD0325901	MEK1, MEK2	ERK MAPK signaling	1046	Y	0.000977	2	1.62472	0.98474	0.019163	1.23817
Brain Cancer	KNS42	Low	Low	GDSC1	289	14534091	907282	SIDM00607	LGG	1061	SB590885	BRAF	ERK MAPK signaling	1046	Y	0.019531	5	4.39313	0.981603	0.023839	0.753106
Brain Cancer	KNS42	Low	Low	GDSC1	289	14534092	907282	SIDM00607	LGG	1062	Selumetinib	MEK1, MEK2	ERK MAPK signaling	1046	Y	0.015625	4	3.65136	0.971987	0.03617	0.794605
Brain Cancer	KNS42	Low	Low	GDSC1	289	14534107	907282	SIDM00607	LGG	1161	ZG-10	JNK1	JNK and p38 signaling	1019	Y	0.039063	10	1.56452	0.780554	0.07379	0.090795
Brain Cancer	KNS42	Low	Low	GDSC1	289	14534108	907282	SIDM00607	LGG	1164	XMD8-92	MAPK7	ERK MAPK signaling	1019	Y	0.039063	10	3.0947	0.914507	0.021928	-0.033778
Brain Cancer	KNS42	Low	Low	GDSC1	289	14534138	907282	SIDM00607	LGG	1371	PLX-4720	BRAF	ERK MAPK signaling	1046	Y	0.039063	10	5.14719	0.982499	0.037999	0.774956
Brain Cancer	KNS42	Low	Low	GDSC1	289	14534139	907282	SIDM00607	LGG	1372	Trametinib	MEK1, MEK2	ERK MAPK signaling	1046	Y	0.003906	1	1.99235	0.965207	0.068577	1.20786
Brain Cancer	KNS42	Low	Low	GDSC1	289	14534140	907282	SIDM00607	LGG	1373	Dabrafenib	BRAF	ERK MAPK signaling	1046	Y	0.039063	10	3.04856	0.911707	0.039642	-0.018164
Brain Cancer	KNS42	Low	Low	GDSC1	289	14534147	907282	SIDM00607	LGG	1498	Selumetinib	MEK1, MEK2	ERK MAPK signaling	1046	Y	0.015625	4	3.5047	0.96851	0.08322	1.02067
Brain Cancer	KNS42	Low	Low	GDSC1	289	14534152	907282	SIDM00607	LGG	1526	Refametinib	MEK1, MEK2	ERK MAPK signaling	1046	Y	0.019531	5	3.50179	0.962363	0.038686	1.08758
Brain Cancer	LN18	Low	High	GDSC1	289	14639349	1240168	SIDM00685	GBM	157	JNK-9L	JNK2, JNK3	JNK and p38 signaling	1045	Y	0.02	5.12	-0.753895	0.567152	0.096954	-0.462091
Brain Cancer	LN18	Low	High	GDSC1	289	14639351	1240168	SIDM00685	GBM	159	HG6-64-1	BRAF	ERK MAPK signaling	1045	Y	0.02	5.12	-0.278363	0.648858	0.076968	-0.761437
Brain Cancer	LN18	Low	High	GDSC1	289	14639385	1240168	SIDM00685	GBM	207	AS601245	JNK1, JNK2, JNK2	JNK and p38 signaling	1045	Y	0.03125	8	1.79447	0.887229	0.056033	-0.358016
Brain Cancer	LN18	Low	High	GDSC1	289	14639389	1240168	SIDM00685	GBM	221	TAK-715	p38alpha, p38beta	JNK and p38 signaling	1045	Y	0.078125	20	4.7424	0.991155	0.055742	0.497012
Brain Cancer	LN18	Low	High	GDSC1	289	14639410	1240168	SIDM00685	GBM	262	VX-11e	ERK2	ERK MAPK signaling	1045	Y	0.02	5.12	3.54193	0.992989	0.022065	0.530369
Brain Cancer	LN18	Low	High	GDSC1	289	14639411	1240168	SIDM00685	GBM	263	FR-180204	ERK1, ERK2	ERK MAPK signaling	1045	Y	0.078125	20	4.90289	0.992972	0.021872	-0.028847
Brain Cancer	LN18	Low	High	GDSC1	289	14639424	1240168	SIDM00685	GBM	279	BIX02189	MEK5, ERK5	ERK MAPK signaling	1045	Y	0.078125	20	4.90331	0.992977	0.025441	0.528031
Brain Cancer	LN18	Low	High	GDSC1	289	14639432	1240168	SIDM00685	GBM	291	KIN001-266	MAP3K8	ERK MAPK signaling	1019	Y	0.078125	20	2.98434	0.914567	0.12732	-0.374702
Brain Cancer	LN18	Low	High	GDSC1	289	14639258	1240168	SIDM00685	GBM	1014	Refametinib	MEK1, MEK2	ERK MAPK signaling	1046	Y	0.019531	5	1.55241	0.91035	0.120096	-0.039884
Brain Cancer	LN18	Low	High	GDSC1	289	14639259	1240168	SIDM00685	GBM	1015	CI-1040	MEK1, MEK2	ERK MAPK signaling	1046	Y	0.039063	10	3.09233	0.967058	0.030522	0.681315
Brain Cancer	LN18	Low	High	GDSC1	289	14639270	1240168	SIDM00685	GBM	1028	VX-702	p38	JNK and p38 signaling	1046	Y	0.007813	2	2.60196	0.992989	0.020077	-0.191208
Brain Cancer	LN18	Low	High	GDSC1	289	14639276	1240168	SIDM00685	GBM	1036	PLX-4720	BRAF	ERK MAPK signaling	1046	Y	0.039063	10	3.42604	0.978864	0.023745	-0.159469
Brain Cancer	LN18	Low	High	GDSC1	289	14639280	1240168	SIDM00685	GBM	1042	Doramapimod	p38, JNK2	JNK and p38 signaling	1046	Y	0.039063	10	2.93223	0.959574	0.191983	-1.38763
Brain Cancer	LN18	Low	High	GDSC1	289	14639281	1240168	SIDM00685	GBM	1043	JNK Inhibitor VIII	JNK	JNK and p38 signaling	1046	Y	0.039063	10	2.94202	0.96007	0.103967	-1.76105
Brain Cancer	LN18	Low	High	GDSC1	289	14432433	1240168	SIDM00685	GBM	1060	PD0325901	MEK1, MEK2	ERK MAPK signaling	1046	Y	0.000977	2	-2.10673	0.834143	0.252416	-0.642217
Brain Cancer	LN18	Low	High	GDSC1	289	14639292	1240168	SIDM00685	GBM	1061	SB590885	BRAF	ERK MAPK signaling	1046	Y	0.019531	5	3.51825	0.992989	0.020077	0.050774
Brain Cancer	LN18	Low	High	GDSC1	289	14639293	1240168	SIDM00685	GBM	1062	Selumetinib	MEK1, MEK2	ERK MAPK signaling	1046	Y	0.015625	4	3.29375	0.992975	0.113153	0.553313
Brain Cancer	LN18	Low	High	GDSC1	289	14639327	1240168	SIDM00685	GBM	1371	PLX-4720	BRAF	ERK MAPK signaling	1046	Y	0.039063	10	4.19632	0.992835	0.036386	0.060125
Brain Cancer	LN18	Low	High	GDSC1	289	14639328	1240168	SIDM00685	GBM	1372	Trametinib	MEK1, MEK2	ERK MAPK signaling	1046	Y	0.003906	1	0.556986	0.955729	0.106515	0.669558
Brain Cancer	LN18	Low	High	GDSC1	289	14639329	1240168	SIDM00685	GBM	1373	Dabrafenib	BRAF	ERK MAPK signaling	1046	Y	0.039063	10	4.02879	0.990893	0.087831	0.428783
Brain Cancer	LN18	Low	High	GDSC1	289	14639336	1240168	SIDM00685	GBM	1498	Selumetinib	MEK1, MEK2	ERK MAPK signaling	1046	Y	0.015625	4	3.35192	0.99354	0.106046	0.93977
Brain Cancer	LN18	Low	High	GDSC1	289	14639341	1240168	SIDM00685	GBM	1526	Refametinib	MEK1, MEK2	ERK MAPK signaling	1046	Y	0.019531	5	2.53094	0.972283	0.007595	0.538827
Brain Cancer	LN18	Low	High	GDSC2	290	14856576	1240168	SIDM00685	GBM	1036	PLX-4720	BRAF	ERK MAPK signaling	1046	Y	0.010005	10	3.19856	0.927903	0.10406	-0.692688
Brain Cancer	LN18	Low	High	GDSC2	290	14856581	1240168	SIDM00685	GBM	1060	PD0325901	MEK1, MEK2	ERK MAPK signaling	1046	Y	0.00025	0.25	1.64022	0.984445	0.067248	0.746232
Brain Cancer	LN18	Low	High	GDSC2	290	14856602	1240168	SIDM00685	GBM	1372	Trametinib	MEK1, MEK2	ERK MAPK signaling	1046	Y	0.001001	1	1.53725	0.953386	0.134063	0.665413
Brain Cancer	LN18	Low	High	GDSC2	290	14856603	1240168	SIDM00685	GBM	1373	Dabrafenib	BRAF	ERK MAPK signaling	1046	Y	0.010005	10	4.42963	0.969479	0.058412	0.053656
Brain Cancer	LN18	Low	High	GDSC2	290	14890510	1240168	SIDM00685	GBM	1564	SCH772984	ERK1, ERK2	ERK MAPK signaling	1046	Y	0.005003	5	3.28188	0.957628	0.125102	0.574099
Brain Cancer	LN18	Low	High	GDSC2	290	14856656	1240168	SIDM00685	GBM	1855	KRAS (G12C) Inhibitor-12	KRAS (G12C)	ERK MAPK signaling	1046	Y	0.020011	20	5.61928	0.978892	0.083316	0.803323
Brain Cancer	LN18	Low	High	GDSC2	290	14856659	1240168	SIDM00685	GBM	1908	Ulixertinib	ERK1, ERK2	ERK MAPK signaling	1046	Y	0.010005	10	2.66004	0.898614	0.150868	0.053576
Brain Cancer	LN18	Low	High	GDSC2	290	14856689	1240168	SIDM00685	GBM	2047	Ulixertinib	ERK1, ERK2	ERK MAPK signaling	1046	Y	0.002001	2	3.8101	0.985484	0.046986	1.022
Brain Cancer	LN18	Low	High	GDSC2	290	14856691	1240168	SIDM00685	GBM	2096	VX-11e	ERK2	ERK MAPK signaling	1046	Y	0.010005	10	4.21015	0.964194	0.03055	1.12872
Brain Cancer	NMCG1	Low	High	GDSC1	289	14554493	908449	SIDM00575	LGG	29	AZ628	BRAF	ERK MAPK signaling	1045	Y	0.015625	4	3.85952	0.970479	0.0536	1.28705
Brain Cancer	NMCG1	Low	High	GDSC1	289	14554410	908449	SIDM00575	LGG	157	JNK-9L	JNK2, JNK3	JNK and p38 signaling	1045	Y	0.02	5.12	-0.171413	0.637257	0.093582	0.095992
Brain Cancer	NMCG1	Low	High	GDSC1	289	14554412	908449	SIDM00575	LGG	159	HG6-64-1	BRAF	ERK MAPK signaling	1045	Y	0.02	5.12	0.283396	0.697586	0.12514	-0.418269
Brain Cancer	NMCG1	Low	High	GDSC1	289	14554447	908449	SIDM00575	LGG	207	AS601245	JNK1, JNK2, JNK2	JNK and p38 signaling	1045	Y	0.03125	8	1.77391	0.816727	0.086534	-0.37628
Brain Cancer	NMCG1	Low	High	GDSC1	289	14554451	908449	SIDM00575	LGG	221	TAK-715	p38alpha, p38beta	JNK and p38 signaling	1045	Y	0.078125	20	4.33536	0.93348	0.056647	0.141136
Brain Cancer	NMCG1	Low	High	GDSC1	289	14554472	908449	SIDM00575	LGG	262	VX-11e	ERK2	ERK MAPK signaling	1045	Y	0.02	5.12	3.37295	0.94968	0.067922	0.413051
Brain Cancer	NMCG1	Low	High	GDSC1	289	14554473	908449	SIDM00575	LGG	263	FR-180204	ERK1, ERK2	ERK MAPK signaling	1045	Y	0.078125	20	5.646	0.97413	0.059031	0.841918
Brain Cancer	NMCG1	Low	High	GDSC1	289	14554485	908449	SIDM00575	LGG	279	BIX02189	MEK5, ERK5	ERK MAPK signaling	1045	Y	0.078125	20	4.27777	0.930812	0.099699	-0.005074
Brain Cancer	NMCG1	Low	High	GDSC1	289	14554495	908449	SIDM00575	LGG	291	KIN001-266	MAP3K8	ERK MAPK signaling	1019	Y	0.078125	20	3.27615	0.868515	0.183963	-0.107877
Brain Cancer	NMCG1	Low	High	GDSC1	289	14554304	908449	SIDM00575	LGG	1014	Refametinib	MEK1, MEK2	ERK MAPK signaling	1046	Y	0.019531	5	1.29671	0.816019	0.137999	-0.179371
Brain Cancer	NMCG1	Low	High	GDSC1	289	14554305	908449	SIDM00575	LGG	1015	CI-1040	MEK1, MEK2	ERK MAPK signaling	1046	Y	0.039063	10	2.57894	0.868197	0.092854	0.32146
Brain Cancer	NMCG1	Low	High	GDSC1	289	14554317	908449	SIDM00575	LGG	1028	VX-702	p38	JNK and p38 signaling	1046	Y	0.007813	2	3.03057	0.967358	0.035489	0.280674
Brain Cancer	NMCG1	Low	High	GDSC1	289	14554323	908449	SIDM00575	LGG	1036	PLX-4720	BRAF	ERK MAPK signaling	1046	Y	0.039063	10	2.68653	0.876453	0.050966	-0.7261
Brain Cancer	NMCG1	Low	High	GDSC1	289	14554328	908449	SIDM00575	LGG	1042	Doramapimod	p38, JNK2	JNK and p38 signaling	1046	Y	0.039063	10	5.2363	0.979101	0.076147	1.27207
Brain Cancer	NMCG1	Low	High	GDSC1	289	14554329	908449	SIDM00575	LGG	1043	JNK Inhibitor VIII	JNK	JNK and p38 signaling	1046	Y	0.039063	10	5.27072	0.979639	0.060703	1.20849
Brain Cancer	NMCG1	Low	High	GDSC1	289	14430727	908449	SIDM00575	LGG	1060	PD0325901	MEK1, MEK2	ERK MAPK signaling	1046	Y	0.000977	2	-0.163663	0.927965	0.137726	0.336951
Brain Cancer	NMCG1	Low	High	GDSC1	289	14554341	908449	SIDM00575	LGG	1061	SB590885	BRAF	ERK MAPK signaling	1046	Y	0.019531	5	4.09747	0.970802	0.03064	0.515758
Brain Cancer	NMCG1	Low	High	GDSC1	289	14554342	908449	SIDM00575	LGG	1062	Selumetinib	MEK1, MEK2	ERK MAPK signaling	1046	Y	0.015625	4	2.59585	0.927326	0.113689	0.082424
Brain Cancer	NMCG1	Low	High	GDSC1	289	14554357	908449	SIDM00575	LGG	1161	ZG-10	JNK1	JNK and p38 signaling	1019	Y	0.039063	10	1.82143	0.798966	0.088128	0.31625
Brain Cancer	NMCG1	Low	High	GDSC1	289	14554358	908449	SIDM00575	LGG	1164	XMD8-92	MAPK7	ERK MAPK signaling	1019	Y	0.039063	10	3.7311	0.937425	0.048413	0.624366
Brain Cancer	NMCG1	Low	High	GDSC1	289	14554388	908449	SIDM00575	LGG	1371	PLX-4720	BRAF	ERK MAPK signaling	1046	Y	0.039063	10	2.20278	0.836235	0.025354	-1.43854
Brain Cancer	NMCG1	Low	High	GDSC1	289	14554389	908449	SIDM00575	LGG	1372	Trametinib	MEK1, MEK2	ERK MAPK signaling	1046	Y	0.003906	1	-1.41819	0.688772	0.229742	-0.071192
Brain Cancer	NMCG1	Low	High	GDSC1	289	14554390	908449	SIDM00575	LGG	1373	Dabrafenib	BRAF	ERK MAPK signaling	1046	Y	0.039063	10	-1.17652	0.398985	0.252983	-1.94464
Brain Cancer	NMCG1	Low	High	GDSC1	289	14554397	908449	SIDM00575	LGG	1498	Selumetinib	MEK1, MEK2	ERK MAPK signaling	1046	Y	0.015625	4	-0.378087	0.642738	0.142021	-1.03537
Brain Cancer	NMCG1	Low	High	GDSC1	289	14554402	908449	SIDM00575	LGG	1526	Refametinib	MEK1, MEK2	ERK MAPK signaling	1046	Y	0.019531	5	0.934114	0.778183	0.099447	-0.363734
Brain Cancer	ONS76	Low	High	GDSC1	289	14561844	909248	SIDM00567	MB	29	AZ628	BRAF	ERK MAPK signaling	1045	Y	0.015625	4	-1.79353	0.437252	0.091617	-1.90272
Brain Cancer	ONS76	Low	High	GDSC1	289	14561763	909248	SIDM00567	MB	157	JNK-9L	JNK2, JNK3	JNK and p38 signaling	1045	Y	0.02	5.12	-0.979369	0.524729	0.120866	-0.67812
Brain Cancer	ONS76	Low	High	GDSC1	289	14561765	909248	SIDM00567	MB	159	HG6-64-1	BRAF	ERK MAPK signaling	1045	Y	0.02	5.12	-0.941549	0.530565	0.103897	-1.16656
Brain Cancer	ONS76	Low	High	GDSC1	289	14561799	909248	SIDM00567	MB	207	AS601245	JNK1, JNK2, JNK2	JNK and p38 signaling	1045	Y	0.03125	8	4.04285	0.970812	0.032743	1.63952
Brain Cancer	ONS76	Low	High	GDSC1	289	14561803	909248	SIDM00567	MB	221	TAK-715	p38alpha, p38beta	JNK and p38 signaling	1045	Y	0.078125	20	4.2784	0.948416	0.066364	0.091335
Brain Cancer	ONS76	Low	High	GDSC1	289	14561824	909248	SIDM00567	MB	262	VX-11e	ERK2	ERK MAPK signaling	1045	Y	0.02	5.12	-0.175544	0.646352	0.087969	-2.05059
Brain Cancer	ONS76	Low	High	GDSC1	289	14561825	909248	SIDM00567	MB	263	FR-180204	ERK1, ERK2	ERK MAPK signaling	1045	Y	0.078125	20	5.43832	0.980762	0.103621	0.59856
Brain Cancer	ONS76	Low	High	GDSC1	289	14561836	909248	SIDM00567	MB	279	BIX02189	MEK5, ERK5	ERK MAPK signaling	1045	Y	0.078125	20	3.65274	0.915876	0.079822	-0.53774
Brain Cancer	ONS76	Low	High	GDSC1	289	14561846	909248	SIDM00567	MB	291	KIN001-266	MAP3K8	ERK MAPK signaling	1019	Y	0.078125	20	3.08633	0.87393	0.213687	-0.281442
Brain Cancer	ONS76	Low	High	GDSC1	289	14561657	909248	SIDM00567	MB	1014	Refametinib	MEK1, MEK2	ERK MAPK signaling	1046	Y	0.019531	5	-0.599391	0.586616	0.070574	-1.21371
Brain Cancer	ONS76	Low	High	GDSC1	289	14561658	909248	SIDM00567	MB	1015	CI-1040	MEK1, MEK2	ERK MAPK signaling	1046	Y	0.039063	10	0.276937	0.614231	0.103801	-1.29212
Brain Cancer	ONS76	Low	High	GDSC1	289	14561670	909248	SIDM00567	MB	1028	VX-702	p38	JNK and p38 signaling	1046	Y	0.007813	2	2.80677	0.974358	0.079484	0.03428
Brain Cancer	ONS76	Low	High	GDSC1	289	14561676	909248	SIDM00567	MB	1036	PLX-4720	BRAF	ERK MAPK signaling	1046	Y	0.039063	10	4.37426	0.97341	0.075899	0.567085
Brain Cancer	ONS76	Low	High	GDSC1	289	14561681	909248	SIDM00567	MB	1042	Doramapimod	p38, JNK2	JNK and p38 signaling	1046	Y	0.039063	10	3.53382	0.946224	0.221689	-0.693183
Brain Cancer	ONS76	Low	High	GDSC1	289	14561682	909248	SIDM00567	MB	1043	JNK Inhibitor VIII	JNK	JNK and p38 signaling	1046	Y	0.039063	10	3.6651	0.951664	0.09234	-0.838979
Brain Cancer	ONS76	Low	High	GDSC1	289	14430864	909248	SIDM00567	MB	1060	PD0325901	MEK1, MEK2	ERK MAPK signaling	1046	Y	0.000977	2	-4.29768	0.478554	0.09568	-1.7463
Brain Cancer	ONS76	Low	High	GDSC1	289	14561694	909248	SIDM00567	MB	1061	SB590885	BRAF	ERK MAPK signaling	1046	Y	0.019531	5	1.82022	0.883902	0.112244	-1.31236
Brain Cancer	ONS76	Low	High	GDSC1	289	14561695	909248	SIDM00567	MB	1062	Selumetinib	MEK1, MEK2	ERK MAPK signaling	1046	Y	0.015625	4	-1.26343	0.518985	0.110458	-2.52155
Brain Cancer	ONS76	Low	High	GDSC1	289	14561710	909248	SIDM00567	MB	1161	ZG-10	JNK1	JNK and p38 signaling	1019	Y	0.039063	10	0.385513	0.630396	0.107583	-0.943834
Brain Cancer	ONS76	Low	High	GDSC1	289	14561711	909248	SIDM00567	MB	1164	XMD8-92	MAPK7	ERK MAPK signaling	1019	Y	0.039063	10	3.30087	0.935263	0.050374	0.179436
Brain Cancer	ONS76	Low	High	GDSC1	289	14561741	909248	SIDM00567	MB	1371	PLX-4720	BRAF	ERK MAPK signaling	1046	Y	0.039063	10	3.13526	0.926373	0.047913	-0.737538
Brain Cancer	ONS76	Low	High	GDSC1	289	14561742	909248	SIDM00567	MB	1372	Trametinib	MEK1, MEK2	ERK MAPK signaling	1046	Y	0.003906	1	-6.01034	0.096913	0.089732	-1.79339
Brain Cancer	ONS76	Low	High	GDSC1	289	14561743	909248	SIDM00567	MB	1373	Dabrafenib	BRAF	ERK MAPK signaling	1046	Y	0.039063	10	0.880966	0.701523	0.258899	-1.0065
Brain Cancer	ONS76	Low	High	GDSC1	289	14561750	909248	SIDM00567	MB	1498	Selumetinib	MEK1, MEK2	ERK MAPK signaling	1046	Y	0.015625	4	-1.8876	0.422882	0.087704	-1.8347
Brain Cancer	ONS76	Low	High	GDSC1	289	14561755	909248	SIDM00567	MB	1526	Refametinib	MEK1, MEK2	ERK MAPK signaling	1046	Y	0.019531	5	-1.56201	0.438534	0.056493	-1.7746
Brain Cancer	ONS76	Low	High	GDSC2	290	14795767	909248	SIDM00567	MB	1036	PLX-4720	BRAF	ERK MAPK signaling	1046	Y	0.010005	10	3.64402	0.937726	0.063929	-0.412663
Brain Cancer	ONS76	Low	High	GDSC2	290	14795772	909248	SIDM00567	MB	1060	PD0325901	MEK1, MEK2	ERK MAPK signaling	1046	Y	0.00025	0.25	-1.89824	0.824419	0.069778	-1.08664
Brain Cancer	ONS76	Low	High	GDSC2	290	14795794	909248	SIDM00567	MB	1372	Trametinib	MEK1, MEK2	ERK MAPK signaling	1046	Y	0.001001	1	-3.95948	0.437745	0.086109	-1.49556
Brain Cancer	ONS76	Low	High	GDSC2	290	14795795	909248	SIDM00567	MB	1373	Dabrafenib	BRAF	ERK MAPK signaling	1046	Y	0.010005	10	4.41609	0.962242	0.12728	0.047672
Brain Cancer	ONS76	Low	High	GDSC2	290	14888672	909248	SIDM00567	MB	1564	SCH772984	ERK1, ERK2	ERK MAPK signaling	1046	Y	0.005003	5	-0.993652	0.604069	0.059477	-1.66105
Brain Cancer	ONS76	Low	High	GDSC2	290	14795847	909248	SIDM00567	MB	1855	KRAS (G12C) Inhibitor-12	KRAS (G12C)	ERK MAPK signaling	1046	Y	0.020011	20	5.38064	0.968535	0.027297	0.645661
Brain Cancer	ONS76	Low	High	GDSC2	290	14795850	909248	SIDM00567	MB	1908	Ulixertinib	ERK1, ERK2	ERK MAPK signaling	1046	Y	0.010005	10	1.491	0.798014	0.064921	-0.814001
Brain Cancer	ONS76	Low	High	GDSC2	290	14795881	909248	SIDM00567	MB	2047	Ulixertinib	ERK1, ERK2	ERK MAPK signaling	1046	Y	0.002001	2	0.526603	0.852108	0.089585	-1.13478
Brain Cancer	ONS76	Low	High	GDSC2	290	14795883	909248	SIDM00567	MB	2096	VX-11e	ERK2	ERK MAPK signaling	1046	Y	0.010005	10	0.881306	0.738079	0.064413	-1.22807
Brain Cancer	SF268	Low	High	GDSC1	289	14501139	905986	SIDM00085	GBM	29	AZ628	BRAF	ERK MAPK signaling	1045	Y	0.015625	4	1.6571	0.887806	0.134905	0.044317
Brain Cancer	SF268	Low	High	GDSC1	289	14501055	905986	SIDM00085	GBM	157	JNK-9L	JNK2, JNK3	JNK and p38 signaling	1045	Y	0.02	5.12	-0.538758	0.591965	0.109901	-0.255966
Brain Cancer	SF268	Low	High	GDSC1	289	14501057	905986	SIDM00085	GBM	159	HG6-64-1	BRAF	ERK MAPK signaling	1045	Y	0.02	5.12	0.145455	0.69182	0.062379	-0.502534
Brain Cancer	SF268	Low	High	GDSC1	289	14501092	905986	SIDM00085	GBM	207	AS601245	JNK1, JNK2, JNK2	JNK and p38 signaling	1045	Y	0.03125	8	1.9063	0.84914	0.163795	-0.258658
Brain Cancer	SF268	Low	High	GDSC1	289	14501096	905986	SIDM00085	GBM	221	TAK-715	p38alpha, p38beta	JNK and p38 signaling	1045	Y	0.078125	20	4.11723	0.940544	0.053913	-0.049576
Brain Cancer	SF268	Low	High	GDSC1	289	14501117	905986	SIDM00085	GBM	262	VX-11e	ERK2	ERK MAPK signaling	1045	Y	0.02	5.12	2.65702	0.935799	0.070603	-0.084005
Brain Cancer	SF268	Low	High	GDSC1	289	14501118	905986	SIDM00085	GBM	263	FR-180204	ERK1, ERK2	ERK MAPK signaling	1045	Y	0.078125	20	5.00459	0.971421	0.07605	0.09032
Brain Cancer	SF268	Low	High	GDSC1	289	14501131	905986	SIDM00085	GBM	279	BIX02189	MEK5, ERK5	ERK MAPK signaling	1045	Y	0.078125	20	3.89293	0.929171	0.048042	-0.333041
Brain Cancer	SF268	Low	High	GDSC1	289	14501141	905986	SIDM00085	GBM	291	KIN001-266	MAP3K8	ERK MAPK signaling	1019	Y	0.078125	20	2.89359	0.855858	0.178296	-0.457688
Brain Cancer	SF268	Low	High	GDSC1	289	14500951	905986	SIDM00085	GBM	1014	Refametinib	MEK1, MEK2	ERK MAPK signaling	1046	Y	0.019531	5	1.71423	0.874278	0.088392	0.048391
Brain Cancer	SF268	Low	High	GDSC1	289	14500952	905986	SIDM00085	GBM	1015	CI-1040	MEK1, MEK2	ERK MAPK signaling	1046	Y	0.039063	10	2.57759	0.888134	0.108992	0.320514
Brain Cancer	SF268	Low	High	GDSC1	289	14500964	905986	SIDM00085	GBM	1028	VX-702	p38	JNK and p38 signaling	1046	Y	0.007813	2	3.5722	0.98663	0.037045	0.876986
Brain Cancer	SF268	Low	High	GDSC1	289	14500970	905986	SIDM00085	GBM	1036	PLX-4720	BRAF	ERK MAPK signaling	1046	Y	0.039063	10	5.25904	0.987519	0.042824	1.24503
Brain Cancer	SF268	Low	High	GDSC1	289	14500975	905986	SIDM00085	GBM	1042	Doramapimod	p38, JNK2	JNK and p38 signaling	1046	Y	0.039063	10	3.1106	0.924172	0.160368	-1.18172
Brain Cancer	SF268	Low	High	GDSC1	289	14500976	905986	SIDM00085	GBM	1043	JNK Inhibitor VIII	JNK	JNK and p38 signaling	1046	Y	0.039063	10	4.51495	0.976007	0.076853	0.244735
Brain Cancer	SF268	Low	High	GDSC1	289	14429622	905986	SIDM00085	GBM	1060	PD0325901	MEK1, MEK2	ERK MAPK signaling	1046	Y	0.000977	2	-1.01567	0.895408	0.214713	-0.092398
Brain Cancer	SF268	Low	High	GDSC1	289	14500988	905986	SIDM00085	GBM	1061	SB590885	BRAF	ERK MAPK signaling	1046	Y	0.019531	5	4.61607	0.988065	0.023024	0.93208
Brain Cancer	SF268	Low	High	GDSC1	289	14500989	905986	SIDM00085	GBM	1062	Selumetinib	MEK1, MEK2	ERK MAPK signaling	1046	Y	0.015625	4	4.28967	0.986916	0.082844	1.22529
Brain Cancer	SF268	Low	High	GDSC1	289	14501004	905986	SIDM00085	GBM	1161	ZG-10	JNK1	JNK and p38 signaling	1019	Y	0.039063	10	0.962815	0.712191	0.102192	-0.437226
Brain Cancer	SF268	Low	High	GDSC1	289	14501005	905986	SIDM00085	GBM	1164	XMD8-92	MAPK7	ERK MAPK signaling	1019	Y	0.039063	10	3.00186	0.917692	0.032017	-0.129789
Brain Cancer	SF268	Low	High	GDSC1	289	14501034	905986	SIDM00085	GBM	1371	PLX-4720	BRAF	ERK MAPK signaling	1046	Y	0.039063	10	4.54028	0.976527	0.067915	0.3187
Brain Cancer	SF268	Low	High	GDSC1	289	14501035	905986	SIDM00085	GBM	1372	Trametinib	MEK1, MEK2	ERK MAPK signaling	1046	Y	0.003906	1	0.041403	0.868819	0.190501	0.476199
Brain Cancer	SF268	Low	High	GDSC1	289	14501036	905986	SIDM00085	GBM	1373	Dabrafenib	BRAF	ERK MAPK signaling	1046	Y	0.039063	10	3.70959	0.952732	0.11406	0.283238
Brain Cancer	SF268	Low	High	GDSC1	289	14501043	905986	SIDM00085	GBM	1498	Selumetinib	MEK1, MEK2	ERK MAPK signaling	1046	Y	0.015625	4	2.86943	0.955586	0.091667	0.684282
Brain Cancer	SF268	Low	High	GDSC1	289	14501048	905986	SIDM00085	GBM	1526	Refametinib	MEK1, MEK2	ERK MAPK signaling	1046	Y	0.019531	5	2.01949	0.898302	0.075817	0.249744
Brain Cancer	SF268	Low	High	GDSC2	290	14855578	905986	SIDM00085	GBM	1036	PLX-4720	BRAF	ERK MAPK signaling	1046	Y	0.010005	10	4.9619	0.967314	0.050439	0.415776
Brain Cancer	SF268	Low	High	GDSC2	290	14855583	905986	SIDM00085	GBM	1060	PD0325901	MEK1, MEK2	ERK MAPK signaling	1046	Y	0.00025	0.25	1.90756	0.978128	0.071436	0.884714
Brain Cancer	SF268	Low	High	GDSC2	290	14855604	905986	SIDM00085	GBM	1372	Trametinib	MEK1, MEK2	ERK MAPK signaling	1046	Y	0.001001	1	3.63422	0.982433	0.033587	1.48981
Brain Cancer	SF268	Low	High	GDSC2	290	14855605	905986	SIDM00085	GBM	1373	Dabrafenib	BRAF	ERK MAPK signaling	1046	Y	0.010005	10	6.02796	0.983441	0.032232	0.760202
Brain Cancer	SF268	Low	High	GDSC2	290	14890479	905986	SIDM00085	GBM	1564	SCH772984	ERK1, ERK2	ERK MAPK signaling	1046	Y	0.005003	5	3.30895	0.941416	0.058761	0.58825
Brain Cancer	SF268	Low	High	GDSC2	290	14855658	905986	SIDM00085	GBM	1855	KRAS (G12C) Inhibitor-12	KRAS (G12C)	ERK MAPK signaling	1046	Y	0.020011	20	4.56106	0.936629	0.085743	0.104179
Brain Cancer	SF268	Low	High	GDSC2	290	14855661	905986	SIDM00085	GBM	1908	Ulixertinib	ERK1, ERK2	ERK MAPK signaling	1046	Y	0.010005	10	4.24693	0.949346	0.09676	1.23126
Brain Cancer	SF268	Low	High	GDSC2	290	14855692	905986	SIDM00085	GBM	2047	Ulixertinib	ERK1, ERK2	ERK MAPK signaling	1046	Y	0.002001	2	2.5452	0.946475	0.063047	0.191144
Brain Cancer	SF268	Low	High	GDSC2	290	14855694	905986	SIDM00085	GBM	2096	VX-11e	ERK2	ERK MAPK signaling	1046	Y	0.010005	10	5.06101	0.969281	0.029341	1.73113
Brain Cancer	SF295	Low	Low	GDSC1	289	14500783	905985	SIDM00084	GBM	157	JNK-9L	JNK2, JNK3	JNK and p38 signaling	1045	Y	0.02	5.12	-0.836703	0.547617	0.14235	-0.54143
Brain Cancer	SF295	Low	Low	GDSC1	289	14500785	905985	SIDM00084	GBM	159	HG6-64-1	BRAF	ERK MAPK signaling	1045	Y	0.02	5.12	0.580437	0.755601	0.13909	-0.236813
Brain Cancer	SF295	Low	Low	GDSC1	289	14500819	905985	SIDM00084	GBM	207	AS601245	JNK1, JNK2, JNK2	JNK and p38 signaling	1045	Y	0.03125	8	1.34208	0.795056	0.104436	-0.759927
Brain Cancer	SF295	Low	Low	GDSC1	289	14500823	905985	SIDM00084	GBM	221	TAK-715	p38alpha, p38beta	JNK and p38 signaling	1045	Y	0.078125	20	4.32415	0.955242	0.055395	0.131336
Brain Cancer	SF295	Low	Low	GDSC1	289	14500844	905985	SIDM00084	GBM	262	VX-11e	ERK2	ERK MAPK signaling	1045	Y	0.02	5.12	4.19458	0.985327	0.038116	0.983492
Brain Cancer	SF295	Low	Low	GDSC1	289	14500845	905985	SIDM00084	GBM	263	FR-180204	ERK1, ERK2	ERK MAPK signaling	1045	Y	0.078125	20	5.55072	0.985238	0.053127	0.730267
Brain Cancer	SF295	Low	Low	GDSC1	289	14500858	905985	SIDM00084	GBM	279	BIX02189	MEK5, ERK5	ERK MAPK signaling	1045	Y	0.078125	20	5.55132	0.985247	0.045608	1.08028
Brain Cancer	SF295	Low	Low	GDSC1	289	14500867	905985	SIDM00084	GBM	291	KIN001-266	MAP3K8	ERK MAPK signaling	1019	Y	0.078125	20	3.1513	0.88572	0.159583	-0.22204
Brain Cancer	SF295	Low	Low	GDSC1	289	14500687	905985	SIDM00084	GBM	1014	Refametinib	MEK1, MEK2	ERK MAPK signaling	1046	Y	0.019531	5	2.50778	0.935693	0.040045	0.481278
Brain Cancer	SF295	Low	Low	GDSC1	289	14500688	905985	SIDM00084	GBM	1015	CI-1040	MEK1, MEK2	ERK MAPK signaling	1046	Y	0.039063	10	2.43218	0.883558	0.064633	0.218588
Brain Cancer	SF295	Low	Low	GDSC1	289	14500700	905985	SIDM00084	GBM	1028	VX-702	p38	JNK and p38 signaling	1046	Y	0.007813	2	2.77228	0.977073	0.08706	-0.00369
Brain Cancer	SF295	Low	Low	GDSC1	289	14500706	905985	SIDM00084	GBM	1036	PLX-4720	BRAF	ERK MAPK signaling	1046	Y	0.039063	10	3.01781	0.925412	0.097104	-0.47227
Brain Cancer	SF295	Low	Low	GDSC1	289	14500710	905985	SIDM00084	GBM	1042	Doramapimod	p38, JNK2	JNK and p38 signaling	1046	Y	0.039063	10	4.02394	0.968314	0.096939	-0.127413
Brain Cancer	SF295	Low	Low	GDSC1	289	14500711	905985	SIDM00084	GBM	1043	JNK Inhibitor VIII	JNK	JNK and p38 signaling	1046	Y	0.039063	10	2.57091	0.894768	0.096004	-2.23428
Brain Cancer	SF295	Low	Low	GDSC1	289	14429616	905985	SIDM00084	GBM	1060	PD0325901	MEK1, MEK2	ERK MAPK signaling	1046	Y	0.000977	2	-0.100818	0.953556	0.104527	0.368621
Brain Cancer	SF295	Low	Low	GDSC1	289	14500721	905985	SIDM00084	GBM	1061	SB590885	BRAF	ERK MAPK signaling	1046	Y	0.019531	5	2.89485	0.953553	0.112668	-0.449679
Brain Cancer	SF295	Low	Low	GDSC1	289	14500722	905985	SIDM00084	GBM	1062	Selumetinib	MEK1, MEK2	ERK MAPK signaling	1046	Y	0.015625	4	2.71204	0.955139	0.050655	0.16082
Brain Cancer	SF295	Low	Low	GDSC1	289	14500734	905985	SIDM00084	GBM	1161	ZG-10	JNK1	JNK and p38 signaling	1019	Y	0.039063	10	2.31181	0.873163	0.071897	0.746579
Brain Cancer	SF295	Low	Low	GDSC1	289	14500735	905985	SIDM00084	GBM	1164	XMD8-92	MAPK7	ERK MAPK signaling	1019	Y	0.039063	10	3.05862	0.927813	0.072697	-0.071088
Brain Cancer	SF295	Low	Low	GDSC1	289	14500762	905985	SIDM00084	GBM	1371	PLX-4720	BRAF	ERK MAPK signaling	1046	Y	0.039063	10	2.22748	0.865508	0.200217	-1.41997
Brain Cancer	SF295	Low	Low	GDSC1	289	14500763	905985	SIDM00084	GBM	1372	Trametinib	MEK1, MEK2	ERK MAPK signaling	1046	Y	0.003906	1	-1.20116	0.735897	0.208712	0.0102
Brain Cancer	SF295	Low	Low	GDSC1	289	14500764	905985	SIDM00084	GBM	1373	Dabrafenib	BRAF	ERK MAPK signaling	1046	Y	0.039063	10	3.87607	0.963866	0.267478	0.359148
Brain Cancer	SF295	Low	Low	GDSC1	289	14500771	905985	SIDM00084	GBM	1498	Selumetinib	MEK1, MEK2	ERK MAPK signaling	1046	Y	0.015625	4	2.38853	0.940982	0.067129	0.42963
Brain Cancer	SF295	Low	Low	GDSC1	289	14500776	905985	SIDM00084	GBM	1526	Refametinib	MEK1, MEK2	ERK MAPK signaling	1046	Y	0.019531	5	1.47201	0.859655	0.098085	-0.059702
Brain Cancer	SF539	Low	Low	GDSC1	289	14500571	905984	SIDM00083	LGG	29	AZ628	BRAF	ERK MAPK signaling	1045	Y	0.015625	4	1.86213	0.934586	0.080667	0.16001
Brain Cancer	SF539	Low	Low	GDSC1	289	14500489	905984	SIDM00083	LGG	157	JNK-9L	JNK2, JNK3	JNK and p38 signaling	1045	Y	0.02	5.12	-0.364851	0.629303	0.147393	-0.089343
Brain Cancer	SF539	Low	Low	GDSC1	289	14500491	905984	SIDM00083	LGG	159	HG6-64-1	BRAF	ERK MAPK signaling	1045	Y	0.02	5.12	0.806566	0.805592	0.108552	-0.098675
Brain Cancer	SF539	Low	Low	GDSC1	289	14500526	905984	SIDM00083	LGG	207	AS601245	JNK1, JNK2, JNK2	JNK and p38 signaling	1045	Y	0.03125	8	1.87458	0.87833	0.104666	-0.286844
Brain Cancer	SF539	Low	Low	GDSC1	289	14500530	905984	SIDM00083	LGG	221	TAK-715	p38alpha, p38beta	JNK and p38 signaling	1045	Y	0.078125	20	4.30275	0.972845	0.036427	0.112623
Brain Cancer	SF539	Low	Low	GDSC1	289	14500550	905984	SIDM00083	LGG	262	VX-11e	ERK2	ERK MAPK signaling	1045	Y	0.02	5.12	2.35833	0.949158	0.053724	-0.291374
Brain Cancer	SF539	Low	Low	GDSC1	289	14500551	905984	SIDM00083	LGG	263	FR-180204	ERK1, ERK2	ERK MAPK signaling	1045	Y	0.078125	20	4.45115	0.977018	0.060098	-0.558188
Brain Cancer	SF539	Low	Low	GDSC1	289	14500563	905984	SIDM00083	LGG	279	BIX02189	MEK5, ERK5	ERK MAPK signaling	1045	Y	0.078125	20	3.79897	0.953123	0.080869	-0.413114
Brain Cancer	SF539	Low	Low	GDSC1	289	14500573	905984	SIDM00083	LGG	291	KIN001-266	MAP3K8	ERK MAPK signaling	1019	Y	0.078125	20	2.65001	0.863553	0.176127	-0.680422
Brain Cancer	SF539	Low	Low	GDSC1	289	14500390	905984	SIDM00083	LGG	1014	Refametinib	MEK1, MEK2	ERK MAPK signaling	1046	Y	0.019531	5	0.637968	0.786087	0.107252	-0.53872
Brain Cancer	SF539	Low	Low	GDSC1	289	14500391	905984	SIDM00083	LGG	1015	CI-1040	MEK1, MEK2	ERK MAPK signaling	1046	Y	0.039063	10	2.5012	0.914696	0.094062	0.266967
Brain Cancer	SF539	Low	Low	GDSC1	289	14500403	905984	SIDM00083	LGG	1028	VX-702	p38	JNK and p38 signaling	1046	Y	0.007813	2	2.61174	0.986516	0.021966	-0.180435
Brain Cancer	SF539	Low	Low	GDSC1	289	14500409	905984	SIDM00083	LGG	1036	PLX-4720	BRAF	ERK MAPK signaling	1046	Y	0.039063	10	4.41803	0.989298	0.036132	0.600629
Brain Cancer	SF539	Low	Low	GDSC1	289	14500414	905984	SIDM00083	LGG	1042	Doramapimod	p38, JNK2	JNK and p38 signaling	1046	Y	0.039063	10	4.17625	0.985791	0.039144	0.048406
Brain Cancer	SF539	Low	Low	GDSC1	289	14500415	905984	SIDM00083	LGG	1043	JNK Inhibitor VIII	JNK	JNK and p38 signaling	1046	Y	0.039063	10	3.35209	0.963946	0.041792	-1.23813
Brain Cancer	SF539	Low	Low	GDSC1	289	14429610	905984	SIDM00083	LGG	1060	PD0325901	MEK1, MEK2	ERK MAPK signaling	1046	Y	0.000977	2	-1.27908	0.907238	0.15684	-0.225139
Brain Cancer	SF539	Low	Low	GDSC1	289	14500427	905984	SIDM00083	LGG	1061	SB590885	BRAF	ERK MAPK signaling	1046	Y	0.019531	5	3.73802	0.989462	0.025675	0.227198
Brain Cancer	SF539	Low	Low	GDSC1	289	14500428	905984	SIDM00083	LGG	1062	Selumetinib	MEK1, MEK2	ERK MAPK signaling	1046	Y	0.015625	4	1.71781	0.924737	0.111636	-0.510016
Brain Cancer	SF539	Low	Low	GDSC1	289	14500467	905984	SIDM00083	LGG	1371	PLX-4720	BRAF	ERK MAPK signaling	1046	Y	0.039063	10	2.97781	0.946476	0.22849	-0.855903
Brain Cancer	SF539	Low	Low	GDSC1	289	14500468	905984	SIDM00083	LGG	1372	Trametinib	MEK1, MEK2	ERK MAPK signaling	1046	Y	0.003906	1	-2.54682	0.538026	0.232161	-0.494463
Brain Cancer	SF539	Low	Low	GDSC1	289	14500469	905984	SIDM00083	LGG	1373	Dabrafenib	BRAF	ERK MAPK signaling	1046	Y	0.039063	10	4.13911	0.985163	0.110148	0.479082
Brain Cancer	SF539	Low	Low	GDSC1	289	14500476	905984	SIDM00083	LGG	1498	Selumetinib	MEK1, MEK2	ERK MAPK signaling	1046	Y	0.015625	4	1.75817	0.9276	0.154925	0.095836
Brain Cancer	SF539	Low	Low	GDSC1	289	14500481	905984	SIDM00083	LGG	1526	Refametinib	MEK1, MEK2	ERK MAPK signaling	1046	Y	0.019531	5	1.28586	0.865947	0.145277	-0.164917
Brain Cancer	SF539	Low	Low	GDSC2	290	14869110	905984	SIDM00083	LGG	1036	PLX-4720	BRAF	ERK MAPK signaling	1046	Y	0.010005	10	3.04079	0.945768	0.061337	-0.791862
Brain Cancer	SF539	Low	Low	GDSC2	290	14869115	905984	SIDM00083	LGG	1060	PD0325901	MEK1, MEK2	ERK MAPK signaling	1046	Y	0.00025	0.25	-0.515341	0.951617	0.104693	-0.370318
Brain Cancer	SF539	Low	Low	GDSC2	290	14869137	905984	SIDM00083	LGG	1372	Trametinib	MEK1, MEK2	ERK MAPK signaling	1046	Y	0.001001	1	-0.294686	0.879379	0.186748	-0.05479
Brain Cancer	SF539	Low	Low	GDSC2	290	14869138	905984	SIDM00083	LGG	1373	Dabrafenib	BRAF	ERK MAPK signaling	1046	Y	0.010005	10	4.0666	0.978609	0.019135	-0.106819
Brain Cancer	SF539	Low	Low	GDSC2	290	14890889	905984	SIDM00083	LGG	1564	SCH772984	ERK1, ERK2	ERK MAPK signaling	1046	Y	0.005003	5	1.27797	0.876299	0.100519	-0.473501
Brain Cancer	SF539	Low	Low	GDSC2	290	14869190	905984	SIDM00083	LGG	1855	KRAS (G12C) Inhibitor-12	KRAS (G12C)	ERK MAPK signaling	1046	Y	0.020011	20	5.04874	0.983794	0.045181	0.426378
Brain Cancer	SF539	Low	Low	GDSC2	290	14869193	905984	SIDM00083	LGG	1908	Ulixertinib	ERK1, ERK2	ERK MAPK signaling	1046	Y	0.010005	10	2.94791	0.941339	0.116154	0.267213
Brain Cancer	SF539	Low	Low	GDSC2	290	14869224	905984	SIDM00083	LGG	2047	Ulixertinib	ERK1, ERK2	ERK MAPK signaling	1046	Y	0.002001	2	1.55975	0.951434	0.044639	-0.45615
Brain Cancer	SF539	Low	Low	GDSC2	290	14869226	905984	SIDM00083	LGG	2096	VX-11e	ERK2	ERK MAPK signaling	1046	Y	0.010005	10	2.41795	0.910366	0.01591	-0.140142
Brain Cancer	SNB75	Low	High	GDSC1	289	14500022	905982	SIDM00095	GBM	29	AZ628	BRAF	ERK MAPK signaling	1045	Y	0.015625	4	3.69342	0.958085	0.079846	1.19333
Brain Cancer	SNB75	Low	High	GDSC1	289	14499938	905982	SIDM00095	GBM	157	JNK-9L	JNK2, JNK3	JNK and p38 signaling	1045	Y	0.02	5.12	-1.15566	0.497765	0.09284	-0.847028
Brain Cancer	SNB75	Low	High	GDSC1	289	14499940	905982	SIDM00095	GBM	159	HG6-64-1	BRAF	ERK MAPK signaling	1045	Y	0.02	5.12	-0.272242	0.617832	0.129025	-0.757697
Brain Cancer	SNB75	Low	High	GDSC1	289	14499975	905982	SIDM00095	GBM	207	AS601245	JNK1, JNK2, JNK2	JNK and p38 signaling	1045	Y	0.03125	8	1.40576	0.766728	0.119369	-0.703358
Brain Cancer	SNB75	Low	High	GDSC1	289	14499979	905982	SIDM00095	GBM	221	TAK-715	p38alpha, p38beta	JNK and p38 signaling	1045	Y	0.078125	20	6.02532	0.974304	0.031935	1.61867
Brain Cancer	SNB75	Low	High	GDSC1	289	14500000	905982	SIDM00095	GBM	262	VX-11e	ERK2	ERK MAPK signaling	1045	Y	0.02	5.12	3.72506	0.951677	0.064105	0.657512
Brain Cancer	SNB75	Low	High	GDSC1	289	14500001	905982	SIDM00095	GBM	263	FR-180204	ERK1, ERK2	ERK MAPK signaling	1045	Y	0.078125	20	6.30871	0.978874	0.045983	1.61848
Brain Cancer	SNB75	Low	High	GDSC1	289	14500014	905982	SIDM00095	GBM	279	BIX02189	MEK5, ERK5	ERK MAPK signaling	1045	Y	0.078125	20	6.14702	0.976371	0.05379	1.58795
Brain Cancer	SNB75	Low	High	GDSC1	289	14500024	905982	SIDM00095	GBM	291	KIN001-266	MAP3K8	ERK MAPK signaling	1019	Y	0.078125	20	6.348	0.979443	0.034394	2.70103
Brain Cancer	SNB75	Low	High	GDSC1	289	14499832	905982	SIDM00095	GBM	1014	Refametinib	MEK1, MEK2	ERK MAPK signaling	1046	Y	0.019531	5	1.69414	0.839337	0.045933	0.037427
Brain Cancer	SNB75	Low	High	GDSC1	289	14499833	905982	SIDM00095	GBM	1015	CI-1040	MEK1, MEK2	ERK MAPK signaling	1046	Y	0.039063	10	3.17313	0.896326	0.09216	0.737955
Brain Cancer	SNB75	Low	High	GDSC1	289	14499845	905982	SIDM00095	GBM	1028	VX-702	p38	JNK and p38 signaling	1046	Y	0.007813	2	4.04866	0.979489	0.034285	1.40155
Brain Cancer	SNB75	Low	High	GDSC1	289	14499851	905982	SIDM00095	GBM	1036	PLX-4720	BRAF	ERK MAPK signaling	1046	Y	0.039063	10	5.16703	0.971224	0.067546	1.17453
Brain Cancer	SNB75	Low	High	GDSC1	289	14499856	905982	SIDM00095	GBM	1042	Doramapimod	p38, JNK2	JNK and p38 signaling	1046	Y	0.039063	10	5.01142	0.968006	0.093924	1.01248
Brain Cancer	SNB75	Low	High	GDSC1	289	14499857	905982	SIDM00095	GBM	1043	JNK Inhibitor VIII	JNK	JNK and p38 signaling	1046	Y	0.039063	10	4.81371	0.963432	0.048563	0.625718
Brain Cancer	SNB75	Low	High	GDSC1	289	14429598	905982	SIDM00095	GBM	1060	PD0325901	MEK1, MEK2	ERK MAPK signaling	1046	Y	0.000977	2	0.025018	0.925278	0.094218	0.432033
Brain Cancer	SNB75	Low	High	GDSC1	289	14499869	905982	SIDM00095	GBM	1061	SB590885	BRAF	ERK MAPK signaling	1046	Y	0.019531	5	4.53258	0.972356	0.028934	0.865053
Brain Cancer	SNB75	Low	High	GDSC1	289	14499870	905982	SIDM00095	GBM	1062	Selumetinib	MEK1, MEK2	ERK MAPK signaling	1046	Y	0.015625	4	3.381	0.948503	0.049416	0.612187
Brain Cancer	SNB75	Low	High	GDSC1	289	14499885	905982	SIDM00095	GBM	1161	ZG-10	JNK1	JNK and p38 signaling	1019	Y	0.039063	10	0.881853	0.6801	0.133316	-0.508273
Brain Cancer	SNB75	Low	High	GDSC1	289	14499886	905982	SIDM00095	GBM	1164	XMD8-92	MAPK7	ERK MAPK signaling	1019	Y	0.039063	10	2.403	0.84066	0.138376	-0.749113
Brain Cancer	SNB75	Low	High	GDSC1	289	14499916	905982	SIDM00095	GBM	1371	PLX-4720	BRAF	ERK MAPK signaling	1046	Y	0.039063	10	5.29699	0.973675	0.042805	0.887573
Brain Cancer	SNB75	Low	High	GDSC1	289	14499917	905982	SIDM00095	GBM	1372	Trametinib	MEK1, MEK2	ERK MAPK signaling	1046	Y	0.003906	1	-0.121702	0.821266	0.106335	0.415029
Brain Cancer	SNB75	Low	High	GDSC1	289	14499918	905982	SIDM00095	GBM	1373	Dabrafenib	BRAF	ERK MAPK signaling	1046	Y	0.039063	10	5.34452	0.974521	0.047059	1.0287
Brain Cancer	SNB75	Low	High	GDSC1	289	14499925	905982	SIDM00095	GBM	1498	Selumetinib	MEK1, MEK2	ERK MAPK signaling	1046	Y	0.015625	4	3.48532	0.951903	0.066497	1.01041
Brain Cancer	SNB75	Low	High	GDSC1	289	14499930	905982	SIDM00095	GBM	1526	Refametinib	MEK1, MEK2	ERK MAPK signaling	1046	Y	0.019531	5	1.22088	0.796003	0.271381	-0.201649
Brain Cancer	SW1088	Low	Low	GDSC1	289	14576373	909745	SIDM01155	GBM	157	JNK-9L	JNK2, JNK3	JNK and p38 signaling	1045	Y	0.02	5.12	2.36376	0.898518	0.124714	2.52497
Brain Cancer	SW1088	Low	Low	GDSC1	289	14576375	909745	SIDM01155	GBM	159	HG6-64-1	BRAF	ERK MAPK signaling	1045	Y	0.02	5.12	0.543307	0.728577	0.109392	-0.259495
Brain Cancer	SW1088	Low	Low	GDSC1	289	14576409	909745	SIDM01155	GBM	207	AS601245	JNK1, JNK2, JNK2	JNK and p38 signaling	1045	Y	0.03125	8	2.35071	0.865823	0.155721	0.136169
Brain Cancer	SW1088	Low	Low	GDSC1	289	14576413	909745	SIDM01155	GBM	221	TAK-715	p38alpha, p38beta	JNK and p38 signaling	1045	Y	0.078125	20	5.84907	0.976838	0.035269	1.46457
Brain Cancer	SW1088	Low	Low	GDSC1	289	14576434	909745	SIDM01155	GBM	262	VX-11e	ERK2	ERK MAPK signaling	1045	Y	0.02	5.12	4.60807	0.978844	0.029346	1.27057
Brain Cancer	SW1088	Low	Low	GDSC1	289	14576435	909745	SIDM01155	GBM	263	FR-180204	ERK1, ERK2	ERK MAPK signaling	1045	Y	0.078125	20	5.66915	0.973536	0.033413	0.869043
Brain Cancer	SW1088	Low	Low	GDSC1	289	14576448	909745	SIDM01155	GBM	279	BIX02189	MEK5, ERK5	ERK MAPK signaling	1045	Y	0.078125	20	4.37872	0.933751	0.020202	0.080964
Brain Cancer	SW1088	Low	Low	GDSC1	289	14576457	909745	SIDM01155	GBM	291	KIN001-266	MAP3K8	ERK MAPK signaling	1019	Y	0.078125	20	4.78765	0.950028	0.052981	1.27425
Brain Cancer	SW1088	Low	Low	GDSC1	289	14576287	909745	SIDM01155	GBM	1014	Refametinib	MEK1, MEK2	ERK MAPK signaling	1046	Y	0.019531	5	1.40278	0.824361	0.1344	-0.121511
Brain Cancer	SW1088	Low	Low	GDSC1	289	14576288	909745	SIDM01155	GBM	1015	CI-1040	MEK1, MEK2	ERK MAPK signaling	1046	Y	0.039063	10	1.62755	0.776472	0.188953	-0.345414
Brain Cancer	SW1088	Low	Low	GDSC1	289	14576300	909745	SIDM01155	GBM	1028	VX-702	p38	JNK and p38 signaling	1046	Y	0.007813	2	2.94729	0.964049	0.103175	0.18899
Brain Cancer	SW1088	Low	Low	GDSC1	289	14576306	909745	SIDM01155	GBM	1036	PLX-4720	BRAF	ERK MAPK signaling	1046	Y	0.039063	10	5.02569	0.97449	0.056965	1.06623
Brain Cancer	SW1088	Low	Low	GDSC1	289	14576310	909745	SIDM01155	GBM	1042	Doramapimod	p38, JNK2	JNK and p38 signaling	1046	Y	0.039063	10	4.91273	0.972273	0.078921	0.898551
Brain Cancer	SW1088	Low	Low	GDSC1	289	14576311	909745	SIDM01155	GBM	1043	JNK Inhibitor VIII	JNK	JNK and p38 signaling	1046	Y	0.039063	10	2.57638	0.866022	0.110644	-2.2273
Brain Cancer	SW1088	Low	Low	GDSC1	289	14431142	909745	SIDM01155	GBM	1060	PD0325901	MEK1, MEK2	ERK MAPK signaling	1046	Y	0.000977	2	-0.68457	0.896664	0.127677	0.074451
Brain Cancer	SW1088	Low	Low	GDSC1	289	14576317	909745	SIDM01155	GBM	1061	SB590885	BRAF	ERK MAPK signaling	1046	Y	0.019531	5	4.31455	0.974148	0.081142	0.69003
Brain Cancer	SW1088	Low	Low	GDSC1	289	14439448	909745	SIDM01155	GBM	1062	Selumetinib	MEK1, MEK2	ERK MAPK signaling	1046	Y	0.007813	4	2.91853	0.963294	0.157292	0.30014
Brain Cancer	SW1088	Low	Low	GDSC1	289	14576351	909745	SIDM01155	GBM	1371	PLX-4720	BRAF	ERK MAPK signaling	1046	Y	0.039063	10	3.49682	0.92481	0.11428	-0.465728
Brain Cancer	SW1088	Low	Low	GDSC1	289	14576352	909745	SIDM01155	GBM	1372	Trametinib	MEK1, MEK2	ERK MAPK signaling	1046	Y	0.003906	1	-1.06756	0.73127	0.115122	0.060306
Brain Cancer	SW1088	Low	Low	GDSC1	289	14576353	909745	SIDM01155	GBM	1373	Dabrafenib	BRAF	ERK MAPK signaling	1046	Y	0.039063	10	3.81247	0.939236	0.248976	0.33015
Brain Cancer	SW1088	Low	Low	GDSC1	289	14576360	909745	SIDM01155	GBM	1498	Selumetinib	MEK1, MEK2	ERK MAPK signaling	1046	Y	0.015625	4	1.51682	0.854407	0.177609	-0.031968
Brain Cancer	SW1088	Low	Low	GDSC1	289	14576365	909745	SIDM01155	GBM	1526	Refametinib	MEK1, MEK2	ERK MAPK signaling	1046	Y	0.019531	5	2.35481	0.899456	0.057075	0.439274
Brain Cancer	SW1088	Low	Low	GDSC2	290	14849194	909745	SIDM01155	GBM	1036	PLX-4720	BRAF	ERK MAPK signaling	1046	Y	0.010005	10	3.49333	0.921725	0.081686	-0.507388
Brain Cancer	SW1088	Low	Low	GDSC2	290	14849199	909745	SIDM01155	GBM	1060	PD0325901	MEK1, MEK2	ERK MAPK signaling	1046	Y	0.00025	0.25	2.37126	0.983893	0.071793	1.1249
Brain Cancer	SW1088	Low	Low	GDSC2	290	14849221	909745	SIDM01155	GBM	1372	Trametinib	MEK1, MEK2	ERK MAPK signaling	1046	Y	0.001001	1	0.917792	0.9089	0.103935	0.421881
Brain Cancer	SW1088	Low	Low	GDSC2	290	14849222	909745	SIDM01155	GBM	1373	Dabrafenib	BRAF	ERK MAPK signaling	1046	Y	0.010005	10	5.50094	0.97689	0.069018	0.527232
Brain Cancer	SW1088	Low	Low	GDSC2	290	14890285	909745	SIDM01155	GBM	1564	SCH772984	ERK1, ERK2	ERK MAPK signaling	1046	Y	0.005003	5	4.868	0.977765	0.027821	1.40329
Brain Cancer	SW1088	Low	Low	GDSC2	290	14849273	909745	SIDM01155	GBM	1855	KRAS (G12C) Inhibitor-12	KRAS (G12C)	ERK MAPK signaling	1046	Y	0.020011	20	2.7548	0.83573	0.095937	-1.08918
Brain Cancer	SW1088	Low	Low	GDSC2	290	14849276	909745	SIDM01155	GBM	1908	Ulixertinib	ERK1, ERK2	ERK MAPK signaling	1046	Y	0.010005	10	3.37187	0.916212	0.091029	0.581845
Brain Cancer	SW1088	Low	Low	GDSC2	290	14849307	909745	SIDM01155	GBM	2047	Ulixertinib	ERK1, ERK2	ERK MAPK signaling	1046	Y	0.002001	2	3.39342	0.968309	0.065955	0.748295
Brain Cancer	SW1088	Low	Low	GDSC2	290	14849309	909745	SIDM01155	GBM	2096	VX-11e	ERK2	ERK MAPK signaling	1046	Y	0.010005	10	3.44584	0.919606	0.08163	0.587596
Brain Cancer	T98G	Low	High	GDSC1	289	14447567	687586	SIDM01171	GBM	157	JNK-9L	JNK2, JNK3	JNK and p38 signaling	1045	Y	0.02	5.12	-0.560155	0.59653	0.074487	-0.276467
Brain Cancer	T98G	Low	High	GDSC1	289	14447569	687586	SIDM01171	GBM	159	HG6-64-1	BRAF	ERK MAPK signaling	1045	Y	0.02	5.12	-0.16629	0.660467	0.075096	-0.692973
Brain Cancer	T98G	Low	High	GDSC1	289	14447603	687586	SIDM01171	GBM	207	AS601245	JNK1, JNK2, JNK2	JNK and p38 signaling	1045	Y	0.03125	8	1.35104	0.816094	0.113925	-0.751971
Brain Cancer	T98G	Low	High	GDSC1	289	14447607	687586	SIDM01171	GBM	221	TAK-715	p38alpha, p38beta	JNK and p38 signaling	1045	Y	0.078125	20	4.72899	0.98197	0.038102	0.485284
Brain Cancer	T98G	Low	High	GDSC1	289	14447628	687586	SIDM01171	GBM	262	VX-11e	ERK2	ERK MAPK signaling	1045	Y	0.02	5.12	3.59285	0.986044	0.030937	0.565723
Brain Cancer	T98G	Low	High	GDSC1	289	14447629	687586	SIDM01171	GBM	263	FR-180204	ERK1, ERK2	ERK MAPK signaling	1045	Y	0.078125	20	4.82901	0.983892	0.021735	-0.115418
Brain Cancer	T98G	Low	High	GDSC1	289	14447641	687586	SIDM01171	GBM	279	BIX02189	MEK5, ERK5	ERK MAPK signaling	1045	Y	0.078125	20	3.94489	0.957752	0.040646	-0.28876
Brain Cancer	T98G	Low	High	GDSC1	289	14447650	687586	SIDM01171	GBM	291	KIN001-266	MAP3K8	ERK MAPK signaling	1019	Y	0.078125	20	3.01776	0.897286	0.154828	-0.344149
Brain Cancer	T98G	Low	High	GDSC1	289	14447476	687586	SIDM01171	GBM	1014	Refametinib	MEK1, MEK2	ERK MAPK signaling	1046	Y	0.019531	5	2.32308	0.946261	0.108489	0.380521
Brain Cancer	T98G	Low	High	GDSC1	289	14447477	687586	SIDM01171	GBM	1015	CI-1040	MEK1, MEK2	ERK MAPK signaling	1046	Y	0.039063	10	2.07896	0.873877	0.173806	-0.029002
Brain Cancer	T98G	Low	High	GDSC1	289	14447489	687586	SIDM01171	GBM	1028	VX-702	p38	JNK and p38 signaling	1046	Y	0.007813	2	2.93869	0.989942	0.023988	0.179523
Brain Cancer	T98G	Low	High	GDSC1	289	14447495	687586	SIDM01171	GBM	1036	PLX-4720	BRAF	ERK MAPK signaling	1046	Y	0.039063	10	2.80787	0.934029	0.108664	-0.633131
Brain Cancer	T98G	Low	High	GDSC1	289	14447499	687586	SIDM01171	GBM	1042	Doramapimod	p38, JNK2	JNK and p38 signaling	1046	Y	0.039063	10	4.51031	0.989494	0.121721	0.434024
Brain Cancer	T98G	Low	High	GDSC1	289	14447500	687586	SIDM01171	GBM	1043	JNK Inhibitor VIII	JNK	JNK and p38 signaling	1046	Y	0.039063	10	4.28993	0.986477	0.084233	-0.042203
Brain Cancer	T98G	Low	High	GDSC1	289	14428553	687586	SIDM01171	GBM	1060	PD0325901	MEK1, MEK2	ERK MAPK signaling	1046	Y	0.000977	2	0.319633	0.981408	0.138244	0.580498
Brain Cancer	T98G	Low	High	GDSC1	289	14447511	687586	SIDM01171	GBM	1061	SB590885	BRAF	ERK MAPK signaling	1046	Y	0.019531	5	3.8502	0.989887	0.064835	0.317257
Brain Cancer	T98G	Low	High	GDSC1	289	14447512	687586	SIDM01171	GBM	1062	Selumetinib	MEK1, MEK2	ERK MAPK signaling	1046	Y	0.015625	4	2.24249	0.953495	0.115227	-0.155999
Brain Cancer	T98G	Low	High	GDSC1	289	14447546	687586	SIDM01171	GBM	1371	PLX-4720	BRAF	ERK MAPK signaling	1046	Y	0.039063	10	3.86279	0.978127	0.055965	-0.190606
Brain Cancer	T98G	Low	High	GDSC1	289	14447547	687586	SIDM01171	GBM	1372	Trametinib	MEK1, MEK2	ERK MAPK signaling	1046	Y	0.003906	1	0.372576	0.925141	0.10243	0.600398
Brain Cancer	T98G	Low	High	GDSC1	289	14447548	687586	SIDM01171	GBM	1373	Dabrafenib	BRAF	ERK MAPK signaling	1046	Y	0.039063	10	4.36892	0.987643	0.13377	0.583869
Brain Cancer	T98G	Low	High	GDSC1	289	14447555	687586	SIDM01171	GBM	1498	Selumetinib	MEK1, MEK2	ERK MAPK signaling	1046	Y	0.015625	4	2.16627	0.949737	0.137563	0.311936
Brain Cancer	T98G	Low	High	GDSC1	289	14447560	687586	SIDM01171	GBM	1526	Refametinib	MEK1, MEK2	ERK MAPK signaling	1046	Y	0.019531	5	2.64493	0.961398	0.033522	0.603259
Brain Cancer	T98G	Low	High	GDSC2	290	14799251	687586	SIDM01171	GBM	1036	PLX-4720	BRAF	ERK MAPK signaling	1046	Y	0.010005	10	3.15667	0.944007	0.042704	-0.719018
Brain Cancer	T98G	Low	High	GDSC2	290	14799256	687586	SIDM01171	GBM	1060	PD0325901	MEK1, MEK2	ERK MAPK signaling	1046	Y	0.00025	0.25	1.26336	0.988162	0.07696	0.551025
Brain Cancer	T98G	Low	High	GDSC2	290	14799278	687586	SIDM01171	GBM	1372	Trametinib	MEK1, MEK2	ERK MAPK signaling	1046	Y	0.001001	1	2.23611	0.982782	0.045562	0.940161
Brain Cancer	T98G	Low	High	GDSC2	290	14799279	687586	SIDM01171	GBM	1373	Dabrafenib	BRAF	ERK MAPK signaling	1046	Y	0.010005	10	4.96107	0.988257	0.040003	0.28858
Brain Cancer	T98G	Low	High	GDSC2	290	14888777	687586	SIDM01171	GBM	1564	SCH772984	ERK1, ERK2	ERK MAPK signaling	1046	Y	0.005003	5	4.17873	0.987262	0.046657	1.04295
Brain Cancer	T98G	Low	High	GDSC2	290	14799331	687586	SIDM01171	GBM	1855	KRAS (G12C) Inhibitor-12	KRAS (G12C)	ERK MAPK signaling	1046	Y	0.020011	20	3.66843	0.935452	0.097117	-0.485564
Brain Cancer	T98G	Low	High	GDSC2	290	14799334	687586	SIDM01171	GBM	1908	Ulixertinib	ERK1, ERK2	ERK MAPK signaling	1046	Y	0.010005	10	3.84988	0.968454	0.026646	0.936592
Brain Cancer	T98G	Low	High	GDSC2	290	14799365	687586	SIDM01171	GBM	2047	Ulixertinib	ERK1, ERK2	ERK MAPK signaling	1046	Y	0.002001	2	2.98557	0.983632	0.011446	0.480399
Brain Cancer	T98G	Low	High	GDSC2	290	14799367	687586	SIDM01171	GBM	2096	VX-11e	ERK2	ERK MAPK signaling	1046	Y	0.010005	10	3.21467	0.946537	0.050784	0.423931
Brain Cancer	U118MG	Low	High	GDSC1	289	14447824	687588	SIDM01193	GBM	157	JNK-9L	JNK2, JNK3	JNK and p38 signaling	1045	Y	0.02	5.12	1.90496	0.870861	0.176009	2.08539
Brain Cancer	U118MG	Low	High	GDSC1	289	14447826	687588	SIDM01193	GBM	159	HG6-64-1	BRAF	ERK MAPK signaling	1045	Y	0.02	5.12	2.5007	0.911694	0.252965	0.936237
Brain Cancer	U118MG	Low	High	GDSC1	289	14447860	687588	SIDM01193	GBM	207	AS601245	JNK1, JNK2, JNK2	JNK and p38 signaling	1045	Y	0.03125	8	3.87773	0.953965	0.046464	1.49282
Brain Cancer	U118MG	Low	High	GDSC1	289	14447864	687588	SIDM01193	GBM	221	TAK-715	p38alpha, p38beta	JNK and p38 signaling	1045	Y	0.078125	20	5.95044	0.980783	0.02598	1.5532
Brain Cancer	U118MG	Low	High	GDSC1	289	14447885	687588	SIDM01193	GBM	262	VX-11e	ERK2	ERK MAPK signaling	1045	Y	0.02	5.12	4.74136	0.982944	0.031409	1.36311
Brain Cancer	U118MG	Low	High	GDSC1	289	14447886	687588	SIDM01193	GBM	263	FR-180204	ERK1, ERK2	ERK MAPK signaling	1045	Y	0.078125	20	5.04663	0.961781	0.037681	0.139583
Brain Cancer	U118MG	Low	High	GDSC1	289	14447899	687588	SIDM01193	GBM	279	BIX02189	MEK5, ERK5	ERK MAPK signaling	1045	Y	0.078125	20	4.52917	0.944259	0.028121	0.209181
Brain Cancer	U118MG	Low	High	GDSC1	289	14447908	687588	SIDM01193	GBM	291	KIN001-266	MAP3K8	ERK MAPK signaling	1019	Y	0.078125	20	4.75665	0.952693	0.066364	1.2459
Brain Cancer	U118MG	Low	High	GDSC1	289	14447733	687588	SIDM01193	GBM	1014	Refametinib	MEK1, MEK2	ERK MAPK signaling	1046	Y	0.019531	5	1.65077	0.851801	0.08285	0.013769
Brain Cancer	U118MG	Low	High	GDSC1	289	14447734	687588	SIDM01193	GBM	1015	CI-1040	MEK1, MEK2	ERK MAPK signaling	1046	Y	0.039063	10	2.47054	0.862503	0.116277	0.245476
Brain Cancer	U118MG	Low	High	GDSC1	289	14447745	687588	SIDM01193	GBM	1028	VX-702	p38	JNK and p38 signaling	1046	Y	0.007813	2	3.82242	0.983222	0.030392	1.15247
Brain Cancer	U118MG	Low	High	GDSC1	289	14447751	687588	SIDM01193	GBM	1036	PLX-4720	BRAF	ERK MAPK signaling	1046	Y	0.039063	10	5.42763	0.983166	0.029736	1.37421
Brain Cancer	U118MG	Low	High	GDSC1	289	14447755	687588	SIDM01193	GBM	1042	Doramapimod	p38, JNK2	JNK and p38 signaling	1046	Y	0.039063	10	5.28928	0.981254	0.063277	1.33322
Brain Cancer	U118MG	Low	High	GDSC1	289	14447756	687588	SIDM01193	GBM	1043	JNK Inhibitor VIII	JNK	JNK and p38 signaling	1046	Y	0.039063	10	5.24357	0.980577	0.032868	1.17387
Brain Cancer	U118MG	Low	High	GDSC1	289	14428559	687588	SIDM01193	GBM	1060	PD0325901	MEK1, MEK2	ERK MAPK signaling	1046	Y	0.000977	2	-0.48379	0.913727	0.064428	0.17563
Brain Cancer	U118MG	Low	High	GDSC1	289	14447767	687588	SIDM01193	GBM	1061	SB590885	BRAF	ERK MAPK signaling	1046	Y	0.019531	5	4.74078	0.983249	0.031536	1.0322
Brain Cancer	U118MG	Low	High	GDSC1	289	14447768	687588	SIDM01193	GBM	1062	Selumetinib	MEK1, MEK2	ERK MAPK signaling	1046	Y	0.015625	4	2.55169	0.927825	0.035466	0.052626
Brain Cancer	U118MG	Low	High	GDSC1	289	14447802	687588	SIDM01193	GBM	1371	PLX-4720	BRAF	ERK MAPK signaling	1046	Y	0.039063	10	5.66419	0.98601	0.032744	1.16362
Brain Cancer	U118MG	Low	High	GDSC1	289	14447803	687588	SIDM01193	GBM	1372	Trametinib	MEK1, MEK2	ERK MAPK signaling	1046	Y	0.003906	1	-1.09824	0.731331	0.184329	0.048799
Brain Cancer	U118MG	Low	High	GDSC1	289	14447804	687588	SIDM01193	GBM	1373	Dabrafenib	BRAF	ERK MAPK signaling	1046	Y	0.039063	10	4.05908	0.952541	0.103527	0.442594
Brain Cancer	U118MG	Low	High	GDSC1	289	14447811	687588	SIDM01193	GBM	1498	Selumetinib	MEK1, MEK2	ERK MAPK signaling	1046	Y	0.015625	4	1.87935	0.887421	0.113308	0.160003
Brain Cancer	U118MG	Low	High	GDSC1	289	14447816	687588	SIDM01193	GBM	1526	Refametinib	MEK1, MEK2	ERK MAPK signaling	1046	Y	0.019531	5	2.35228	0.904122	0.033203	0.437847
Brain Cancer	U118MG	Low	High	GDSC2	290	14792183	687588	SIDM01193	GBM	1036	PLX-4720	BRAF	ERK MAPK signaling	1046	Y	0.010005	10	5.02295	0.959461	0.053653	0.454157
Brain Cancer	U118MG	Low	High	GDSC2	290	14792188	687588	SIDM01193	GBM	1060	PD0325901	MEK1, MEK2	ERK MAPK signaling	1046	Y	0.00025	0.25	1.4202	0.961373	0.075213	0.632267
Brain Cancer	U118MG	Low	High	GDSC2	290	14792209	687588	SIDM01193	GBM	1372	Trametinib	MEK1, MEK2	ERK MAPK signaling	1046	Y	0.001001	1	1.05385	0.901745	0.103183	0.475372
Brain Cancer	U118MG	Low	High	GDSC2	290	14792210	687588	SIDM01193	GBM	1373	Dabrafenib	BRAF	ERK MAPK signaling	1046	Y	0.010005	10	5.76708	0.973451	0.049912	0.644879
Brain Cancer	U118MG	Low	High	GDSC2	290	14888563	687588	SIDM01193	GBM	1564	SCH772984	ERK1, ERK2	ERK MAPK signaling	1046	Y	0.005003	5	4.14757	0.955127	0.067621	1.02666
Brain Cancer	U118MG	Low	High	GDSC2	290	14792262	687588	SIDM01193	GBM	1855	KRAS (G12C) Inhibitor-12	KRAS (G12C)	ERK MAPK signaling	1046	Y	0.020011	20	6.69209	0.976786	0.076387	1.51211
Brain Cancer	U118MG	Low	High	GDSC2	290	14792265	687588	SIDM01193	GBM	1908	Ulixertinib	ERK1, ERK2	ERK MAPK signaling	1046	Y	0.010005	10	3.34447	0.90116	0.111593	0.561515
Brain Cancer	U118MG	Low	High	GDSC2	290	14792296	687588	SIDM01193	GBM	2047	Ulixertinib	ERK1, ERK2	ERK MAPK signaling	1046	Y	0.002001	2	3.24456	0.955457	0.06147	0.650522
Brain Cancer	U118MG	Low	High	GDSC2	290	14792298	687588	SIDM01193	GBM	2096	VX-11e	ERK2	ERK MAPK signaling	1046	Y	0.010005	10	5.24498	0.964222	0.040383	1.86138
Brain Cancer	U87MG	Low	High	GDSC1	289	14448172	687590	SIDM01189	GBM	29	AZ628	BRAF	ERK MAPK signaling	1045	Y	0.015625	4	3.47396	0.960625	0.118636	1.0695
Brain Cancer	U87MG	Low	High	GDSC1	289	14448089	687590	SIDM01189	GBM	157	JNK-9L	JNK2, JNK3	JNK and p38 signaling	1045	Y	0.02	5.12	0.573456	0.733523	0.144425	0.809661
Brain Cancer	U87MG	Low	High	GDSC1	289	14448091	687590	SIDM01189	GBM	159	HG6-64-1	BRAF	ERK MAPK signaling	1045	Y	0.02	5.12	3.83232	0.963694	0.043517	1.7497
Brain Cancer	U87MG	Low	High	GDSC1	289	14448126	687590	SIDM01189	GBM	207	AS601245	JNK1, JNK2, JNK2	JNK and p38 signaling	1045	Y	0.03125	8	3.41723	0.933163	0.071819	1.08369
Brain Cancer	U87MG	Low	High	GDSC1	289	14448130	687590	SIDM01189	GBM	221	TAK-715	p38alpha, p38beta	JNK and p38 signaling	1045	Y	0.078125	20	5.7233	0.975449	0.051703	1.35461
Brain Cancer	U87MG	Low	High	GDSC1	289	14448151	687590	SIDM01189	GBM	262	VX-11e	ERK2	ERK MAPK signaling	1045	Y	0.02	5.12	4.67439	0.980619	0.053115	1.31661
Brain Cancer	U87MG	Low	High	GDSC1	289	14448152	687590	SIDM01189	GBM	263	FR-180204	ERK1, ERK2	ERK MAPK signaling	1045	Y	0.078125	20	5.60263	0.973131	0.092626	0.791103
Brain Cancer	U87MG	Low	High	GDSC1	289	14448164	687590	SIDM01189	GBM	279	BIX02189	MEK5, ERK5	ERK MAPK signaling	1045	Y	0.078125	20	5.32273	0.966941	0.09722	0.885469
Brain Cancer	U87MG	Low	High	GDSC1	289	14448174	687590	SIDM01189	GBM	291	KIN001-266	MAP3K8	ERK MAPK signaling	1019	Y	0.078125	20	3.2373	0.865172	0.206169	-0.143398
Brain Cancer	U87MG	Low	High	GDSC1	289	14447992	687590	SIDM01189	GBM	1014	Refametinib	MEK1, MEK2	ERK MAPK signaling	1046	Y	0.019531	5	1.89988	0.869029	0.084556	0.149664
Brain Cancer	U87MG	Low	High	GDSC1	289	14447993	687590	SIDM01189	GBM	1015	CI-1040	MEK1, MEK2	ERK MAPK signaling	1046	Y	0.039063	10	2.44791	0.85734	0.11983	0.229617
Brain Cancer	U87MG	Low	High	GDSC1	289	14448005	687590	SIDM01189	GBM	1028	VX-702	p38	JNK and p38 signaling	1046	Y	0.007813	2	3.44025	0.975806	0.048977	0.731721
Brain Cancer	U87MG	Low	High	GDSC1	289	14448011	687590	SIDM01189	GBM	1036	PLX-4720	BRAF	ERK MAPK signaling	1046	Y	0.039063	10	5.20037	0.978398	0.035823	1.20008
Brain Cancer	U87MG	Low	High	GDSC1	289	14448016	687590	SIDM01189	GBM	1042	Doramapimod	p38, JNK2	JNK and p38 signaling	1046	Y	0.039063	10	5.47268	0.982426	0.045791	1.54493
Brain Cancer	U87MG	Low	High	GDSC1	289	14448017	687590	SIDM01189	GBM	1043	JNK Inhibitor VIII	JNK	JNK and p38 signaling	1046	Y	0.039063	10	4.58699	0.96589	0.040672	0.336602
Brain Cancer	U87MG	Low	High	GDSC1	289	14428565	687590	SIDM01189	GBM	1060	PD0325901	MEK1, MEK2	ERK MAPK signaling	1046	Y	0.000977	2	0.333845	0.948766	0.073506	0.58766
Brain Cancer	U87MG	Low	High	GDSC1	289	14448029	687590	SIDM01189	GBM	1061	SB590885	BRAF	ERK MAPK signaling	1046	Y	0.019531	5	4.61902	0.980149	0.044767	0.934446
Brain Cancer	U87MG	Low	High	GDSC1	289	14448030	687590	SIDM01189	GBM	1062	Selumetinib	MEK1, MEK2	ERK MAPK signaling	1046	Y	0.015625	4	2.34673	0.913947	0.14675	-0.085666
Brain Cancer	U87MG	Low	High	GDSC1	289	14448067	687590	SIDM01189	GBM	1371	PLX-4720	BRAF	ERK MAPK signaling	1046	Y	0.039063	10	4.91527	0.973247	0.094018	0.600611
Brain Cancer	U87MG	Low	High	GDSC1	289	14448068	687590	SIDM01189	GBM	1372	Trametinib	MEK1, MEK2	ERK MAPK signaling	1046	Y	0.003906	1	-1.92771	0.620195	0.24588	-0.262278
Brain Cancer	U87MG	Low	High	GDSC1	289	14448069	687590	SIDM01189	GBM	1373	Dabrafenib	BRAF	ERK MAPK signaling	1046	Y	0.039063	10	3.46409	0.92469	0.156624	0.1713
Brain Cancer	U87MG	Low	High	GDSC1	289	14448076	687590	SIDM01189	GBM	1498	Selumetinib	MEK1, MEK2	ERK MAPK signaling	1046	Y	0.015625	4	1.28177	0.835537	0.15184	-0.156429
Brain Cancer	U87MG	Low	High	GDSC1	289	14448081	687590	SIDM01189	GBM	1526	Refametinib	MEK1, MEK2	ERK MAPK signaling	1046	Y	0.019531	5	1.74709	0.856702	0.046932	0.095778
Brain Cancer	U87MG	Low	High	GDSC2	290	14814888	687590	SIDM01189	GBM	1036	PLX-4720	BRAF	ERK MAPK signaling	1046	Y	0.010005	10	5.16299	0.97427	0.05481	0.542186
Brain Cancer	U87MG	Low	High	GDSC2	290	14814893	687590	SIDM01189	GBM	1060	PD0325901	MEK1, MEK2	ERK MAPK signaling	1046	Y	0.00025	0.25	0.389404	0.948398	0.09526	0.098328
Brain Cancer	U87MG	Low	High	GDSC2	290	14814914	687590	SIDM01189	GBM	1372	Trametinib	MEK1, MEK2	ERK MAPK signaling	1046	Y	0.001001	1	0.868572	0.911421	0.176511	0.40253
Brain Cancer	U87MG	Low	High	GDSC2	290	14814915	687590	SIDM01189	GBM	1373	Dabrafenib	BRAF	ERK MAPK signaling	1046	Y	0.010005	10	5.3199	0.976807	0.021723	0.447201
Brain Cancer	U87MG	Low	High	GDSC2	290	14889252	687590	SIDM01189	GBM	1564	SCH772984	ERK1, ERK2	ERK MAPK signaling	1046	Y	0.005003	5	2.76424	0.92492	0.08736	0.303487
Brain Cancer	U87MG	Low	High	GDSC2	290	14814967	687590	SIDM01189	GBM	1855	KRAS (G12C) Inhibitor-12	KRAS (G12C)	ERK MAPK signaling	1046	Y	0.020011	20	5.50815	0.967688	0.04275	0.729902
Brain Cancer	U87MG	Low	High	GDSC2	290	14814970	687590	SIDM01189	GBM	1908	Ulixertinib	ERK1, ERK2	ERK MAPK signaling	1046	Y	0.010005	10	3.55054	0.928931	0.099165	0.714448
Brain Cancer	U87MG	Low	High	GDSC2	290	14815001	687590	SIDM01189	GBM	2047	Ulixertinib	ERK1, ERK2	ERK MAPK signaling	1046	Y	0.002001	2	2.33318	0.943895	0.07535	0.051879
Brain Cancer	U87MG	Low	High	GDSC2	290	14815003	687590	SIDM01189	GBM	2096	VX-11e	ERK2	ERK MAPK signaling	1046	Y	0.010005	10	3.53928	0.928456	0.033193	0.653754
Brain Cancer	YH13	Low	High	GDSC1	289	14584343	909905	SIDM00316	GBM	157	JNK-9L	JNK2, JNK3	JNK and p38 signaling	1045	Y	0.02	5.12	1.11932	0.823785	0.111028	1.33266
Brain Cancer	YH13	Low	High	GDSC1	289	14584345	909905	SIDM00316	GBM	159	HG6-64-1	BRAF	ERK MAPK signaling	1045	Y	0.02	5.12	0.843153	0.791439	0.100895	-0.076325
Brain Cancer	YH13	Low	High	GDSC1	289	14584378	909905	SIDM00316	GBM	207	AS601245	JNK1, JNK2, JNK2	JNK and p38 signaling	1045	Y	0.03125	8	2.15851	0.882456	0.079008	-0.034587
Brain Cancer	YH13	Low	High	GDSC1	289	14441547	909905	SIDM00316	GBM	221	TAK-715	p38alpha, p38beta	JNK and p38 signaling	1045	Y	0.04	20	5.40194	0.98607	0.051911	1.07364
Brain Cancer	YH13	Low	High	GDSC1	289	14584396	909905	SIDM00316	GBM	262	VX-11e	ERK2	ERK MAPK signaling	1045	Y	0.02	5.12	4.17778	0.986356	0.029727	0.971825
Brain Cancer	YH13	Low	High	GDSC1	289	14584397	909905	SIDM00316	GBM	263	FR-180204	ERK1, ERK2	ERK MAPK signaling	1045	Y	0.078125	20	4.89931	0.974948	0.028518	-0.033043
Brain Cancer	YH13	Low	High	GDSC1	289	14584410	909905	SIDM00316	GBM	279	BIX02189	MEK5, ERK5	ERK MAPK signaling	1045	Y	0.078125	20	3.06957	0.882006	0.057773	-1.03473
Brain Cancer	YH13	Low	High	GDSC1	289	14584419	909905	SIDM00316	GBM	291	KIN001-266	MAP3K8	ERK MAPK signaling	1019	Y	0.078125	20	2.9947	0.875428	0.135699	-0.365233
Brain Cancer	YH13	Low	High	GDSC1	289	14584246	909905	SIDM00316	GBM	1014	Refametinib	MEK1, MEK2	ERK MAPK signaling	1046	Y	0.019531	5	1.09173	0.823352	0.050362	-0.291191
Brain Cancer	YH13	Low	High	GDSC1	289	14584247	909905	SIDM00316	GBM	1015	CI-1040	MEK1, MEK2	ERK MAPK signaling	1046	Y	0.039063	10	2.40352	0.884325	0.047514	0.198502
Brain Cancer	YH13	Low	High	GDSC1	289	14584259	909905	SIDM00316	GBM	1028	VX-702	p38	JNK and p38 signaling	1046	Y	0.007813	2	3.0087	0.983011	0.02962	0.256599
Brain Cancer	YH13	Low	High	GDSC1	289	14584265	909905	SIDM00316	GBM	1036	PLX-4720	BRAF	ERK MAPK signaling	1046	Y	0.039063	10	4.11647	0.972771	0.027445	0.369562
Brain Cancer	YH13	Low	High	GDSC1	289	14584269	909905	SIDM00316	GBM	1042	Doramapimod	p38, JNK2	JNK and p38 signaling	1046	Y	0.039063	10	4.49797	0.980957	0.14194	0.419776
Brain Cancer	YH13	Low	High	GDSC1	289	14584270	909905	SIDM00316	GBM	1043	JNK Inhibitor VIII	JNK	JNK and p38 signaling	1046	Y	0.039063	10	3.60058	0.956512	0.040989	-0.921253
Brain Cancer	YH13	Low	High	GDSC1	289	14431300	909905	SIDM00316	GBM	1060	PD0325901	MEK1, MEK2	ERK MAPK signaling	1046	Y	0.000977	2	-1.13332	0.896736	0.098755	-0.151687
Brain Cancer	YH13	Low	High	GDSC1	289	14584281	909905	SIDM00316	GBM	1061	SB590885	BRAF	ERK MAPK signaling	1046	Y	0.019531	5	4.15333	0.986346	0.035238	0.560603
Brain Cancer	YH13	Low	High	GDSC1	289	14584282	909905	SIDM00316	GBM	1062	Selumetinib	MEK1, MEK2	ERK MAPK signaling	1046	Y	0.015625	4	3.04721	0.968651	0.066503	0.386966
Brain Cancer	YH13	Low	High	GDSC1	289	14584293	909905	SIDM00316	GBM	1161	ZG-10	JNK1	JNK and p38 signaling	1019	Y	0.039063	10	0.712382	0.683089	0.024716	-0.656991
Brain Cancer	YH13	Low	High	GDSC1	289	14584294	909905	SIDM00316	GBM	1164	XMD8-92	MAPK7	ERK MAPK signaling	1019	Y	0.039063	10	2.22929	0.868845	0.045417	-0.928753
Brain Cancer	YH13	Low	High	GDSC1	289	14584322	909905	SIDM00316	GBM	1371	PLX-4720	BRAF	ERK MAPK signaling	1046	Y	0.039063	10	4.43739	0.979834	0.14274	0.241358
Brain Cancer	YH13	Low	High	GDSC1	289	14584323	909905	SIDM00316	GBM	1372	Trametinib	MEK1, MEK2	ERK MAPK signaling	1046	Y	0.003906	1	-1.40966	0.709128	0.188032	-0.067996
Brain Cancer	YH13	Low	High	GDSC1	289	14584324	909905	SIDM00316	GBM	1373	Dabrafenib	BRAF	ERK MAPK signaling	1046	Y	0.039063	10	2.92635	0.922816	0.042271	-0.07389
Brain Cancer	YH13	Low	High	GDSC1	289	14584331	909905	SIDM00316	GBM	1498	Selumetinib	MEK1, MEK2	ERK MAPK signaling	1046	Y	0.015625	4	2.58335	0.952464	0.106039	0.53279
Brain Cancer	YH13	Low	High	GDSC1	289	14584336	909905	SIDM00316	GBM	1526	Refametinib	MEK1, MEK2	ERK MAPK signaling	1046	Y	0.019531	5	1.29959	0.845687	0.038931	-0.157159
Brain Cancer	YH13	Low	High	GDSC2	290	14813192	909905	SIDM00316	GBM	1036	PLX-4720	BRAF	ERK MAPK signaling	1046	Y	0.010005	10	3.62115	0.948227	0.080874	-0.427038
Brain Cancer	YH13	Low	High	GDSC2	290	14813197	909905	SIDM00316	GBM	1060	PD0325901	MEK1, MEK2	ERK MAPK signaling	1046	Y	0.00025	0.25	1.97245	0.988974	0.064257	0.918326
Brain Cancer	YH13	Low	High	GDSC2	290	14813219	909905	SIDM00316	GBM	1372	Trametinib	MEK1, MEK2	ERK MAPK signaling	1046	Y	0.001001	1	1.02408	0.936442	0.09949	0.463667
Brain Cancer	YH13	Low	High	GDSC2	290	14813220	909905	SIDM00316	GBM	1373	Dabrafenib	BRAF	ERK MAPK signaling	1046	Y	0.010005	10	5.38626	0.986303	0.042853	0.476537
Brain Cancer	YH13	Low	High	GDSC2	290	14889201	909905	SIDM00316	GBM	1564	SCH772984	ERK1, ERK2	ERK MAPK signaling	1046	Y	0.005003	5	3.03866	0.952145	0.068999	0.446945
Brain Cancer	YH13	Low	High	GDSC2	290	14813272	909905	SIDM00316	GBM	1855	KRAS (G12C) Inhibitor-12	KRAS (G12C)	ERK MAPK signaling	1046	Y	0.020011	20	4.27336	0.946709	0.06696	-0.085898
Brain Cancer	YH13	Low	High	GDSC2	290	14813275	909905	SIDM00316	GBM	1908	Ulixertinib	ERK1, ERK2	ERK MAPK signaling	1046	Y	0.010005	10	3.82224	0.955153	0.059685	0.91608
Brain Cancer	YH13	Low	High	GDSC2	290	14813306	909905	SIDM00316	GBM	2047	Ulixertinib	ERK1, ERK2	ERK MAPK signaling	1046	Y	0.002001	2	2.93367	0.97371	0.036245	0.44631
Brain Cancer	YH13	Low	High	GDSC2	290	14813308	909905	SIDM00316	GBM	2096	VX-11e	ERK2	ERK MAPK signaling	1046	Y	0.010005	10	4.21056	0.966252	0.032837	1.12901
Brain Cancer	YKG1	Low	Low	GDSC1	289	14448380	687592	SIDM00315	GBM	157	JNK-9L	JNK2, JNK3	JNK and p38 signaling	1045	Y	0.02	5.12	-1.01452	0.519517	0.133163	-0.711801
Brain Cancer	YKG1	Low	Low	GDSC1	289	14448382	687592	SIDM00315	GBM	159	HG6-64-1	BRAF	ERK MAPK signaling	1045	Y	0.02	5.12	1.622	0.868636	0.109243	0.399455
Brain Cancer	YKG1	Low	Low	GDSC1	289	14448414	687592	SIDM00315	GBM	207	AS601245	JNK1, JNK2, JNK2	JNK and p38 signaling	1045	Y	0.03125	8	1.11498	0.764818	0.174745	-0.961694
Brain Cancer	YKG1	Low	Low	GDSC1	289	14448418	687592	SIDM00315	GBM	221	TAK-715	p38alpha, p38beta	JNK and p38 signaling	1045	Y	0.078125	20	4.04057	0.940722	0.072185	-0.116601
Brain Cancer	YKG1	Low	Low	GDSC1	289	14448439	687592	SIDM00315	GBM	262	VX-11e	ERK2	ERK MAPK signaling	1045	Y	0.02	5.12	3.34809	0.966359	0.049347	0.395789
Brain Cancer	YKG1	Low	Low	GDSC1	289	14448440	687592	SIDM00315	GBM	263	FR-180204	ERK1, ERK2	ERK MAPK signaling	1045	Y	0.078125	20	5.08934	0.975917	0.032187	0.189635
Brain Cancer	YKG1	Low	Low	GDSC1	289	14448451	687592	SIDM00315	GBM	279	BIX02189	MEK5, ERK5	ERK MAPK signaling	1045	Y	0.078125	20	5.37565	0.981387	0.039167	0.930574
Brain Cancer	YKG1	Low	Low	GDSC1	289	14448460	687592	SIDM00315	GBM	291	KIN001-266	MAP3K8	ERK MAPK signaling	1019	Y	0.078125	20	2.99998	0.870013	0.177375	-0.360406
Brain Cancer	YKG1	Low	Low	GDSC1	289	14448288	687592	SIDM00315	GBM	1014	Refametinib	MEK1, MEK2	ERK MAPK signaling	1046	Y	0.019531	5	-0.128723	0.658384	0.099564	-0.956956
Brain Cancer	YKG1	Low	Low	GDSC1	289	14448289	687592	SIDM00315	GBM	1015	CI-1040	MEK1, MEK2	ERK MAPK signaling	1046	Y	0.039063	10	2.12512	0.853134	0.07511	0.003356
Brain Cancer	YKG1	Low	Low	GDSC1	289	14448301	687592	SIDM00315	GBM	1028	VX-702	p38	JNK and p38 signaling	1046	Y	0.007813	2	3.29245	0.984756	0.030818	0.568997
Brain Cancer	YKG1	Low	Low	GDSC1	289	14448307	687592	SIDM00315	GBM	1036	PLX-4720	BRAF	ERK MAPK signaling	1046	Y	0.039063	10	2.14176	0.854738	0.096818	-1.14352
Brain Cancer	YKG1	Low	Low	GDSC1	289	14448311	687592	SIDM00315	GBM	1042	Doramapimod	p38, JNK2	JNK and p38 signaling	1046	Y	0.039063	10	4.31594	0.974132	0.064795	0.209654
Brain Cancer	YKG1	Low	Low	GDSC1	289	14448312	687592	SIDM00315	GBM	1043	JNK Inhibitor VIII	JNK	JNK and p38 signaling	1046	Y	0.039063	10	3.91539	0.963241	0.091104	-0.519811
Brain Cancer	YKG1	Low	Low	GDSC1	289	14428571	687592	SIDM00315	GBM	1060	PD0325901	MEK1, MEK2	ERK MAPK signaling	1046	Y	0.000977	2	-0.794121	0.915188	0.053687	0.019245
Brain Cancer	YKG1	Low	Low	GDSC1	289	14448323	687592	SIDM00315	GBM	1061	SB590885	BRAF	ERK MAPK signaling	1046	Y	0.019531	5	3.56634	0.972803	0.038235	0.089383
Brain Cancer	YKG1	Low	Low	GDSC1	289	14448324	687592	SIDM00315	GBM	1062	Selumetinib	MEK1, MEK2	ERK MAPK signaling	1046	Y	0.015625	4	1.27462	0.859405	0.056328	-0.809052
Brain Cancer	YKG1	Low	Low	GDSC1	289	14448358	687592	SIDM00315	GBM	1371	PLX-4720	BRAF	ERK MAPK signaling	1046	Y	0.039063	10	5.10703	0.987371	0.038533	0.744767
Brain Cancer	YKG1	Low	Low	GDSC1	289	14448359	687592	SIDM00315	GBM	1372	Trametinib	MEK1, MEK2	ERK MAPK signaling	1046	Y	0.003906	1	-1.67092	0.668205	0.187891	-0.165976
Brain Cancer	YKG1	Low	Low	GDSC1	289	14448360	687592	SIDM00315	GBM	1373	Dabrafenib	BRAF	ERK MAPK signaling	1046	Y	0.039063	10	4.34394	0.974768	0.036227	0.572479
Brain Cancer	YKG1	Low	Low	GDSC1	289	14448367	687592	SIDM00315	GBM	1498	Selumetinib	MEK1, MEK2	ERK MAPK signaling	1046	Y	0.015625	4	1.69549	0.895225	0.086658	0.062647
Brain Cancer	YKG1	Low	Low	GDSC1	289	14448372	687592	SIDM00315	GBM	1526	Refametinib	MEK1, MEK2	ERK MAPK signaling	1046	Y	0.019531	5	1.60581	0.86931	0.040849	0.015924
Breast Cancer	AU565	High	High	GDSC1	289	14593180	910704	SIDM00898	BRCA	157	JNK-9L	JNK2, JNK3	JNK and p38 signaling	1045	Y	0.02	5.12	-0.720543	0.564249	0.173953	-0.430135
Breast Cancer	AU565	High	High	GDSC1	289	14593182	910704	SIDM00898	BRCA	159	HG6-64-1	BRAF	ERK MAPK signaling	1045	Y	0.02	5.12	1.95534	0.891212	0.04701	0.603087
Breast Cancer	AU565	High	High	GDSC1	289	14593214	910704	SIDM00898	BRCA	207	AS601245	JNK1, JNK2, JNK2	JNK and p38 signaling	1045	Y	0.03125	8	0.784148	0.717829	0.115452	-1.25561
Breast Cancer	AU565	High	High	GDSC1	289	14441571	910704	SIDM00898	BRCA	221	TAK-715	p38alpha, p38beta	JNK and p38 signaling	1045	Y	0.04	20	4.23154	0.95099	0.060301	0.050365
Breast Cancer	AU565	High	High	GDSC1	289	14593232	910704	SIDM00898	BRCA	262	VX-11e	ERK2	ERK MAPK signaling	1045	Y	0.02	5.12	4.22375	0.982504	0.056854	1.00374
Breast Cancer	AU565	High	High	GDSC1	289	14593233	910704	SIDM00898	BRCA	263	FR-180204	ERK1, ERK2	ERK MAPK signaling	1045	Y	0.078125	20	4.90882	0.968643	0.035095	-0.021904
Breast Cancer	AU565	High	High	GDSC1	289	14593246	910704	SIDM00898	BRCA	279	BIX02189	MEK5, ERK5	ERK MAPK signaling	1045	Y	0.078125	20	5.63209	0.983192	0.049896	1.14911
Breast Cancer	AU565	High	High	GDSC1	289	14593255	910704	SIDM00898	BRCA	291	KIN001-266	MAP3K8	ERK MAPK signaling	1019	Y	0.078125	20	2.95587	0.861026	0.115314	-0.400742
Breast Cancer	AU565	High	High	GDSC1	289	14593102	910704	SIDM00898	BRCA	1014	Refametinib	MEK1, MEK2	ERK MAPK signaling	1046	Y	0.019531	5	3.91985	0.977676	0.031934	1.25157
Breast Cancer	AU565	High	High	GDSC1	289	14593103	910704	SIDM00898	BRCA	1015	CI-1040	MEK1, MEK2	ERK MAPK signaling	1046	Y	0.039063	10	3.07177	0.921384	0.168701	0.666905
Breast Cancer	AU565	High	High	GDSC1	289	14593115	910704	SIDM00898	BRCA	1028	VX-702	p38	JNK and p38 signaling	1046	Y	0.007813	2	3.73687	0.988267	0.039925	1.05829
Breast Cancer	AU565	High	High	GDSC1	289	14593121	910704	SIDM00898	BRCA	1036	PLX-4720	BRAF	ERK MAPK signaling	1046	Y	0.039063	10	4.67421	0.978828	0.041171	0.796917
Breast Cancer	AU565	High	High	GDSC1	289	14593125	910704	SIDM00898	BRCA	1042	Doramapimod	p38, JNK2	JNK and p38 signaling	1046	Y	0.039063	10	3.03674	0.919291	0.165091	-1.26699
Breast Cancer	AU565	High	High	GDSC1	289	14593126	910704	SIDM00898	BRCA	1043	JNK Inhibitor VIII	JNK	JNK and p38 signaling	1046	Y	0.039063	10	3.88946	0.958824	0.084474	-0.552881
Breast Cancer	AU565	High	High	GDSC1	289	14431478	910704	SIDM00898	BRCA	1060	PD0325901	MEK1, MEK2	ERK MAPK signaling	1046	Y	0.000977	2	-0.633336	0.92042	0.164906	0.100269
Breast Cancer	AU565	High	High	GDSC1	289	14593136	910704	SIDM00898	BRCA	1061	SB590885	BRAF	ERK MAPK signaling	1046	Y	0.019531	5	3.52357	0.968671	0.033006	0.055042
Breast Cancer	AU565	High	High	GDSC1	289	14593137	910704	SIDM00898	BRCA	1062	Selumetinib	MEK1, MEK2	ERK MAPK signaling	1046	Y	0.015625	4	4.35842	0.987498	0.034512	1.27168
Breast Cancer	AU565	High	High	GDSC1	289	14593148	910704	SIDM00898	BRCA	1161	ZG-10	JNK1	JNK and p38 signaling	1019	Y	0.039063	10	1.07724	0.727171	0.108458	-0.336809
Breast Cancer	AU565	High	High	GDSC1	289	14593149	910704	SIDM00898	BRCA	1164	XMD8-92	MAPK7	ERK MAPK signaling	1019	Y	0.039063	10	3.22215	0.929875	0.020068	0.098026
Breast Cancer	AU565	High	High	GDSC1	289	14593168	910704	SIDM00898	BRCA	1371	PLX-4720	BRAF	ERK MAPK signaling	1046	Y	0.039063	10	4.83371	0.981571	0.042102	0.539298
Breast Cancer	AU565	High	High	GDSC2	290	14824598	910704	SIDM00898	BRCA	1036	PLX-4720	BRAF	ERK MAPK signaling	1046	Y	0.010005	10	4.78423	0.977613	0.050026	0.304096
Breast Cancer	AU565	High	High	GDSC2	290	14789962	910704	SIDM00898	BRCA	1042	Doramapimod	p38, JNK2	JNK and p38 signaling	1046	Y	0.009766	10	4.16841	0.96463	0.107171	-0.27798
Breast Cancer	AU565	High	High	GDSC2	290	14824601	910704	SIDM00898	BRCA	1060	PD0325901	MEK1, MEK2	ERK MAPK signaling	1046	Y	0.00025	0.25	1.24552	0.980039	0.055597	0.541787
Breast Cancer	AU565	High	High	GDSC2	290	14789976	910704	SIDM00898	BRCA	1372	Trametinib	MEK1, MEK2	ERK MAPK signaling	1046	Y	0.000977	1	3.58441	0.990525	0.063012	1.47023
Breast Cancer	AU565	High	High	GDSC2	290	14789977	910704	SIDM00898	BRCA	1373	Dabrafenib	BRAF	ERK MAPK signaling	1046	Y	0.009766	10	4.54304	0.973225	0.089576	0.103791
Breast Cancer	AU565	High	High	GDSC2	290	14789981	910704	SIDM00898	BRCA	1564	SCH772984	ERK1, ERK2	ERK MAPK signaling	1046	Y	0.004883	5	2.88195	0.945886	0.068253	0.365024
Breast Cancer	AU565	High	High	GDSC2	290	14824664	910704	SIDM00898	BRCA	1855	KRAS (G12C) Inhibitor-12	KRAS (G12C)	ERK MAPK signaling	1046	Y	0.020011	20	3.1752	0.889196	0.074202	-0.811426
Breast Cancer	AU565	High	High	GDSC2	290	14824667	910704	SIDM00898	BRCA	1908	Ulixertinib	ERK1, ERK2	ERK MAPK signaling	1046	Y	0.010005	10	3.20975	0.930288	0.078499	0.461537
Breast Cancer	AU565	High	High	GDSC2	290	14824697	910704	SIDM00898	BRCA	2047	Ulixertinib	ERK1, ERK2	ERK MAPK signaling	1046	Y	0.002001	2	2.87874	0.972004	0.042578	0.410229
Breast Cancer	AU565	High	High	GDSC2	290	14824699	910704	SIDM00898	BRCA	2096	VX-11e	ERK2	ERK MAPK signaling	1046	Y	0.010005	10	3.40357	0.938864	0.075615	0.557672
Breast Cancer	BT549	High	High	GDSC1	289	14492266	905951	SIDM00122	BRCA	1014	Refametinib	MEK1, MEK2	ERK MAPK signaling	1046	Y	0.019531	5	2.56221	0.900849	0.073193	0.510971
Breast Cancer	BT549	High	High	GDSC1	289	14492267	905951	SIDM00122	BRCA	1015	CI-1040	MEK1, MEK2	ERK MAPK signaling	1046	Y	0.039063	10	4.99551	0.96742	0.067457	2.01534
Breast Cancer	BT549	High	High	GDSC1	289	14492279	905951	SIDM00122	BRCA	1028	VX-702	p38	JNK and p38 signaling	1046	Y	0.007813	2	3.83152	0.975962	0.038711	1.16249
Breast Cancer	BT549	High	High	GDSC1	289	14492284	905951	SIDM00122	BRCA	1036	PLX-4720	BRAF	ERK MAPK signaling	1046	Y	0.039063	10	5.59651	0.978409	0.035987	1.50361
Breast Cancer	BT549	High	High	GDSC1	289	14492288	905951	SIDM00122	BRCA	1042	Doramapimod	p38, JNK2	JNK and p38 signaling	1046	Y	0.039063	10	3.87448	0.93209	0.104537	-0.299947
Breast Cancer	BT549	High	High	GDSC1	289	14492289	905951	SIDM00122	BRCA	1043	JNK Inhibitor VIII	JNK	JNK and p38 signaling	1046	Y	0.039063	10	5.14145	0.970492	0.038319	1.04365
Breast Cancer	BT549	High	High	GDSC1	289	14429456	905951	SIDM00122	BRCA	1060	PD0325901	MEK1, MEK2	ERK MAPK signaling	1046	Y	0.000977	2	1.45647	0.97057	0.086561	1.15339
Breast Cancer	BT549	High	High	GDSC1	289	14492300	905951	SIDM00122	BRCA	1061	SB590885	BRAF	ERK MAPK signaling	1046	Y	0.019531	5	4.90336	0.978409	0.035987	1.16271
Breast Cancer	BT549	High	High	GDSC1	289	14492301	905951	SIDM00122	BRCA	1062	Selumetinib	MEK1, MEK2	ERK MAPK signaling	1046	Y	0.015625	4	4.08842	0.967622	0.039981	1.0895
Breast Cancer	BT549	High	High	GDSC1	289	14492331	905951	SIDM00122	BRCA	1371	PLX-4720	BRAF	ERK MAPK signaling	1046	Y	0.039063	10	4.54937	0.95609	0.081441	0.325538
Breast Cancer	BT549	High	High	GDSC1	289	14492332	905951	SIDM00122	BRCA	1372	Trametinib	MEK1, MEK2	ERK MAPK signaling	1046	Y	0.003906	1	-0.38342	0.796127	0.166204	0.316877
Breast Cancer	BT549	High	High	GDSC1	289	14492333	905951	SIDM00122	BRCA	1373	Dabrafenib	BRAF	ERK MAPK signaling	1046	Y	0.039063	10	4.54758	0.956038	0.149818	0.665331
Breast Cancer	BT549	High	High	GDSC1	289	14492338	905951	SIDM00122	BRCA	1498	Selumetinib	MEK1, MEK2	ERK MAPK signaling	1046	Y	0.015625	4	1.64579	0.853218	0.12177	0.036328
Breast Cancer	BT549	High	High	GDSC1	289	14492340	905951	SIDM00122	BRCA	1526	Refametinib	MEK1, MEK2	ERK MAPK signaling	1046	Y	0.019531	5	2.92359	0.920275	0.078031	0.760765
Breast Cancer	BT549	High	High	GDSC2	290	14872295	905951	SIDM00122	BRCA	1036	PLX-4720	BRAF	ERK MAPK signaling	1046	Y	0.010005	10	4.66556	0.951544	0.087553	0.229494
Breast Cancer	BT549	High	High	GDSC2	290	14791084	905951	SIDM00122	BRCA	1042	Doramapimod	p38, JNK2	JNK and p38 signaling	1046	Y	0.009766	10	4.92875	0.95831	0.066578	0.351337
Breast Cancer	BT549	High	High	GDSC2	290	14872298	905951	SIDM00122	BRCA	1060	PD0325901	MEK1, MEK2	ERK MAPK signaling	1046	Y	0.00025	0.25	2.0162	0.973186	0.067366	0.940987
Breast Cancer	BT549	High	High	GDSC2	290	14791099	905951	SIDM00122	BRCA	1372	Trametinib	MEK1, MEK2	ERK MAPK signaling	1046	Y	0.000977	1	2.60695	0.957857	0.07133	1.08595
Breast Cancer	BT549	High	High	GDSC2	290	14791100	905951	SIDM00122	BRCA	1373	Dabrafenib	BRAF	ERK MAPK signaling	1046	Y	0.009766	10	5.49914	0.969888	0.11053	0.526434
Breast Cancer	BT549	High	High	GDSC2	290	14791104	905951	SIDM00122	BRCA	1564	SCH772984	ERK1, ERK2	ERK MAPK signaling	1046	Y	0.004883	5	3.58713	0.940335	0.12627	0.733675
Breast Cancer	BT549	High	High	GDSC2	290	14872362	905951	SIDM00122	BRCA	1855	KRAS (G12C) Inhibitor-12	KRAS (G12C)	ERK MAPK signaling	1046	Y	0.020011	20	4.94675	0.93927	0.056555	0.359
Breast Cancer	BT549	High	High	GDSC2	290	14872365	905951	SIDM00122	BRCA	1908	Ulixertinib	ERK1, ERK2	ERK MAPK signaling	1046	Y	0.010005	10	5.9383	0.976598	0.058532	2.48647
Breast Cancer	BT549	High	High	GDSC2	290	14872395	905951	SIDM00122	BRCA	2047	Ulixertinib	ERK1, ERK2	ERK MAPK signaling	1046	Y	0.002001	2	4.78051	0.982067	0.051077	1.65941
Breast Cancer	BT549	High	High	GDSC2	290	14872397	905951	SIDM00122	BRCA	2096	VX-11e	ERK2	ERK MAPK signaling	1046	Y	0.010005	10	3.84014	0.924311	0.055026	0.866758
Breast Cancer	CAL51	High	Low	GDSC1	289	14601634	910927	SIDM00933	BRCA	157	JNK-9L	JNK2, JNK3	JNK and p38 signaling	1045	Y	0.02	5.12	-1.59319	0.426036	0.101279	-1.26623
Breast Cancer	CAL51	High	Low	GDSC1	289	14601636	910927	SIDM00933	BRCA	159	HG6-64-1	BRAF	ERK MAPK signaling	1045	Y	0.02	5.12	-1.12488	0.502381	0.090155	-1.27856
Breast Cancer	CAL51	High	Low	GDSC1	289	14601669	910927	SIDM00933	BRCA	207	AS601245	JNK1, JNK2, JNK2	JNK and p38 signaling	1045	Y	0.03125	8	1.00647	0.763038	0.172135	-1.0581
Breast Cancer	CAL51	High	Low	GDSC1	289	14441613	910927	SIDM00933	BRCA	221	TAK-715	p38alpha, p38beta	JNK and p38 signaling	1045	Y	0.04	20	3.57944	0.937396	0.124347	-0.519763
Breast Cancer	CAL51	High	Low	GDSC1	289	14601687	910927	SIDM00933	BRCA	262	VX-11e	ERK2	ERK MAPK signaling	1045	Y	0.02	5.12	3.95859	0.987416	0.02216	0.81965
Breast Cancer	CAL51	High	Low	GDSC1	289	14601688	910927	SIDM00933	BRCA	263	FR-180204	ERK1, ERK2	ERK MAPK signaling	1045	Y	0.078125	20	5.59546	0.990578	0.020468	0.782701
Breast Cancer	CAL51	High	Low	GDSC1	289	14601701	910927	SIDM00933	BRCA	279	BIX02189	MEK5, ERK5	ERK MAPK signaling	1045	Y	0.078125	20	5.52989	0.9899	0.021306	1.06201
Breast Cancer	CAL51	High	Low	GDSC1	289	14601710	910927	SIDM00933	BRCA	291	KIN001-266	MAP3K8	ERK MAPK signaling	1019	Y	0.078125	20	4.61478	0.973931	0.064747	1.11617
Breast Cancer	CAL51	High	Low	GDSC1	289	14601542	910927	SIDM00933	BRCA	1014	Refametinib	MEK1, MEK2	ERK MAPK signaling	1046	Y	0.019531	5	1.29803	0.855441	0.122578	-0.178652
Breast Cancer	CAL51	High	Low	GDSC1	289	14601543	910927	SIDM00933	BRCA	1015	CI-1040	MEK1, MEK2	ERK MAPK signaling	1046	Y	0.039063	10	2.75271	0.921239	0.113628	0.443267
Breast Cancer	CAL51	High	Low	GDSC1	289	14601555	910927	SIDM00933	BRCA	1028	VX-702	p38	JNK and p38 signaling	1046	Y	0.007813	2	2.72964	0.98299	0.042277	-0.050641
Breast Cancer	CAL51	High	Low	GDSC1	289	14601561	910927	SIDM00933	BRCA	1036	PLX-4720	BRAF	ERK MAPK signaling	1046	Y	0.039063	10	4.09489	0.978133	0.187294	0.353022
Breast Cancer	CAL51	High	Low	GDSC1	289	14601565	910927	SIDM00933	BRCA	1042	Doramapimod	p38, JNK2	JNK and p38 signaling	1046	Y	0.039063	10	4.59775	0.98701	0.045668	0.534956
Breast Cancer	CAL51	High	Low	GDSC1	289	14601566	910927	SIDM00933	BRCA	1043	JNK Inhibitor VIII	JNK	JNK and p38 signaling	1046	Y	0.039063	10	4.62665	0.987398	0.028047	0.387177
Breast Cancer	CAL51	High	Low	GDSC1	289	14431657	910927	SIDM00933	BRCA	1060	PD0325901	MEK1, MEK2	ERK MAPK signaling	1046	Y	0.000977	2	0.61553	0.982369	0.065371	0.729609
Breast Cancer	CAL51	High	Low	GDSC1	289	14601577	910927	SIDM00933	BRCA	1061	SB590885	BRAF	ERK MAPK signaling	1046	Y	0.019531	5	3.93234	0.987383	0.031969	0.3832
Breast Cancer	CAL51	High	Low	GDSC1	289	14601578	910927	SIDM00933	BRCA	1062	Selumetinib	MEK1, MEK2	ERK MAPK signaling	1046	Y	0.015625	4	3.18289	0.978229	0.080017	0.478513
Breast Cancer	CAL51	High	Low	GDSC1	289	14601612	910927	SIDM00933	BRCA	1371	PLX-4720	BRAF	ERK MAPK signaling	1046	Y	0.039063	10	3.6489	0.965787	0.077427	-0.351404
Breast Cancer	CAL51	High	Low	GDSC1	289	14601613	910927	SIDM00933	BRCA	1372	Trametinib	MEK1, MEK2	ERK MAPK signaling	1046	Y	0.003906	1	0.564517	0.928745	0.141202	0.672382
Breast Cancer	CAL51	High	Low	GDSC1	289	14601614	910927	SIDM00933	BRCA	1373	Dabrafenib	BRAF	ERK MAPK signaling	1046	Y	0.039063	10	1.57963	0.808488	0.19258	-0.687943
Breast Cancer	CAL51	High	Low	GDSC1	289	14601621	910927	SIDM00933	BRCA	1498	Selumetinib	MEK1, MEK2	ERK MAPK signaling	1046	Y	0.015625	4	2.46687	0.955722	0.100699	0.471113
Breast Cancer	CAL51	High	Low	GDSC1	289	14601626	910927	SIDM00933	BRCA	1526	Refametinib	MEK1, MEK2	ERK MAPK signaling	1046	Y	0.019531	5	2.87053	0.962807	0.093477	0.730776
Breast Cancer	CAL51	High	Low	GDSC2	290	14791804	910927	SIDM00933	BRCA	1036	PLX-4720	BRAF	ERK MAPK signaling	1046	Y	0.010005	10	4.87583	0.970874	0.045274	0.361676
Breast Cancer	CAL51	High	Low	GDSC2	290	14789123	910927	SIDM00933	BRCA	1042	Doramapimod	p38, JNK2	JNK and p38 signaling	1046	Y	0.009766	10	6.15625	0.987931	0.039026	1.36732
Breast Cancer	CAL51	High	Low	GDSC2	290	14791807	910927	SIDM00933	BRCA	1060	PD0325901	MEK1, MEK2	ERK MAPK signaling	1046	Y	0.00025	0.25	0.360008	0.949994	0.104146	0.083101
Breast Cancer	CAL51	High	Low	GDSC2	290	14789138	910927	SIDM00933	BRCA	1372	Trametinib	MEK1, MEK2	ERK MAPK signaling	1046	Y	0.000977	1	0.240322	0.87875	0.138176	0.155541
Breast Cancer	CAL51	High	Low	GDSC2	290	14789139	910927	SIDM00933	BRCA	1373	Dabrafenib	BRAF	ERK MAPK signaling	1046	Y	0.009766	10	3.83644	0.94302	0.051728	-0.208563
Breast Cancer	CAL51	High	Low	GDSC2	290	14789143	910927	SIDM00933	BRCA	1564	SCH772984	ERK1, ERK2	ERK MAPK signaling	1046	Y	0.004883	5	2.78223	0.928861	0.117441	0.312891
Breast Cancer	CAL51	High	Low	GDSC2	290	14791870	910927	SIDM00933	BRCA	1855	KRAS (G12C) Inhibitor-12	KRAS (G12C)	ERK MAPK signaling	1046	Y	0.020011	20	3.22276	0.877474	0.067443	-0.780003
Breast Cancer	CAL51	High	Low	GDSC2	290	14791873	910927	SIDM00933	BRCA	1908	Ulixertinib	ERK1, ERK2	ERK MAPK signaling	1046	Y	0.010005	10	2.27298	0.859795	0.13505	-0.233673
Breast Cancer	CAL51	High	Low	GDSC2	290	14791903	910927	SIDM00933	BRCA	2047	Ulixertinib	ERK1, ERK2	ERK MAPK signaling	1046	Y	0.002001	2	2.30343	0.945502	0.037384	0.032338
Breast Cancer	CAL51	High	Low	GDSC2	290	14791905	910927	SIDM00933	BRCA	2096	VX-11e	ERK2	ERK MAPK signaling	1046	Y	0.010005	10	2.49696	0.875317	0.028751	-0.084205
Breast Cancer	CAMA1	High	High	GDSC1	289	14620352	946382	SIDM00920	BRCA	157	JNK-9L	JNK2, JNK3	JNK and p38 signaling	1045	Y	0.02	5.12	2.65956	0.921024	0.05771	2.80838
Breast Cancer	CAMA1	High	High	GDSC1	289	14620354	946382	SIDM00920	BRCA	159	HG6-64-1	BRAF	ERK MAPK signaling	1045	Y	0.02	5.12	-0.39937	0.60696	0.166829	-0.835357
Breast Cancer	CAMA1	High	High	GDSC1	289	14620387	946382	SIDM00920	BRCA	207	AS601245	JNK1, JNK2, JNK2	JNK and p38 signaling	1045	Y	0.03125	8	3.24511	0.928219	0.089938	0.930778
Breast Cancer	CAMA1	High	High	GDSC1	289	14441649	946382	SIDM00920	BRCA	221	TAK-715	p38alpha, p38beta	JNK and p38 signaling	1045	Y	0.04	20	3.91076	0.923587	0.099822	-0.230089
Breast Cancer	CAMA1	High	High	GDSC1	289	14620405	946382	SIDM00920	BRCA	262	VX-11e	ERK2	ERK MAPK signaling	1045	Y	0.02	5.12	3.91882	0.968196	0.018872	0.792039
Breast Cancer	CAMA1	High	High	GDSC1	289	14620406	946382	SIDM00920	BRCA	263	FR-180204	ERK1, ERK2	ERK MAPK signaling	1045	Y	0.078125	20	6.02475	0.982041	0.028338	1.28574
Breast Cancer	CAMA1	High	High	GDSC1	289	14620419	946382	SIDM00920	BRCA	279	BIX02189	MEK5, ERK5	ERK MAPK signaling	1045	Y	0.078125	20	5.05327	0.962253	0.020871	0.65583
Breast Cancer	CAMA1	High	High	GDSC1	289	14620428	946382	SIDM00920	BRCA	291	KIN001-266	MAP3K8	ERK MAPK signaling	1019	Y	0.078125	20	3.15778	0.862445	0.142903	-0.21611
Breast Cancer	CAMA1	High	High	GDSC1	289	14620264	946382	SIDM00920	BRCA	1014	Refametinib	MEK1, MEK2	ERK MAPK signaling	1046	Y	0.019531	5	4.28517	0.976384	0.106852	1.45086
Breast Cancer	CAMA1	High	High	GDSC1	289	14620265	946382	SIDM00920	BRCA	1015	CI-1040	MEK1, MEK2	ERK MAPK signaling	1046	Y	0.039063	10	2.7224	0.882552	0.200422	0.422014
Breast Cancer	CAMA1	High	High	GDSC1	289	14620277	946382	SIDM00920	BRCA	1028	VX-702	p38	JNK and p38 signaling	1046	Y	0.007813	2	2.3119	0.947901	0.167244	-0.510549
Breast Cancer	CAMA1	High	High	GDSC1	289	14620283	946382	SIDM00920	BRCA	1036	PLX-4720	BRAF	ERK MAPK signaling	1046	Y	0.039063	10	4.95341	0.975927	0.025542	1.01085
Breast Cancer	CAMA1	High	High	GDSC1	289	14620287	946382	SIDM00920	BRCA	1042	Doramapimod	p38, JNK2	JNK and p38 signaling	1046	Y	0.039063	10	5.01176	0.976985	0.143385	1.01286
Breast Cancer	CAMA1	High	High	GDSC1	289	14620288	946382	SIDM00920	BRCA	1043	JNK Inhibitor VIII	JNK	JNK and p38 signaling	1046	Y	0.039063	10	3.66967	0.937643	0.093653	-0.833153
Breast Cancer	CAMA1	High	High	GDSC1	289	14620295	946382	SIDM00920	BRCA	1060	PD0325901	MEK1, MEK2	ERK MAPK signaling	1046	Y	0.007813	2	1.36112	0.899751	0.131341	1.10533
Breast Cancer	CAMA1	High	High	GDSC1	289	14620296	946382	SIDM00920	BRCA	1061	SB590885	BRAF	ERK MAPK signaling	1046	Y	0.019531	5	2.76277	0.927605	0.102733	-0.555707
Breast Cancer	CAMA1	High	High	GDSC1	289	14440094	946382	SIDM00920	BRCA	1062	Selumetinib	MEK1, MEK2	ERK MAPK signaling	1046	Y	0.007813	4	2.4999	0.954562	0.148461	0.01768
Breast Cancer	CAMA1	High	High	GDSC1	289	14620330	946382	SIDM00920	BRCA	1371	PLX-4720	BRAF	ERK MAPK signaling	1046	Y	0.039063	10	5.63772	0.98587	0.082781	1.14372
Breast Cancer	CAMA1	High	High	GDSC1	289	14620331	946382	SIDM00920	BRCA	1372	Trametinib	MEK1, MEK2	ERK MAPK signaling	1046	Y	0.003906	1	2.37291	0.97023	0.033332	1.35058
Breast Cancer	CAMA1	High	High	GDSC1	289	14620332	946382	SIDM00920	BRCA	1373	Dabrafenib	BRAF	ERK MAPK signaling	1046	Y	0.039063	10	5.05754	0.977783	0.044447	0.897852
Breast Cancer	CAMA1	High	High	GDSC1	289	14620339	946382	SIDM00920	BRCA	1498	Selumetinib	MEK1, MEK2	ERK MAPK signaling	1046	Y	0.015625	4	4.19318	0.978658	0.054328	1.38524
Breast Cancer	CAMA1	High	High	GDSC1	289	14620344	946382	SIDM00920	BRCA	1526	Refametinib	MEK1, MEK2	ERK MAPK signaling	1046	Y	0.019531	5	4.32473	0.977093	0.030789	1.55272
Breast Cancer	CAMA1	High	High	GDSC2	290	14809468	946382	SIDM00920	BRCA	1036	PLX-4720	BRAF	ERK MAPK signaling	1046	Y	0.010005	10	4.39342	0.977184	0.071266	0.058421
Breast Cancer	CAMA1	High	High	GDSC2	290	14789553	946382	SIDM00920	BRCA	1042	Doramapimod	p38, JNK2	JNK and p38 signaling	1046	Y	0.009766	10	3.98754	0.968191	0.09941	-0.427686
Breast Cancer	CAMA1	High	High	GDSC2	290	14809471	946382	SIDM00920	BRCA	1060	PD0325901	MEK1, MEK2	ERK MAPK signaling	1046	Y	0.00025	0.25	1.7846	0.990975	0.035068	0.821021
Breast Cancer	CAMA1	High	High	GDSC2	290	14789568	946382	SIDM00920	BRCA	1372	Trametinib	MEK1, MEK2	ERK MAPK signaling	1046	Y	0.000977	1	2.10875	0.977602	0.089049	0.890089
Breast Cancer	CAMA1	High	High	GDSC2	290	14789569	946382	SIDM00920	BRCA	1373	Dabrafenib	BRAF	ERK MAPK signaling	1046	Y	0.009766	10	4.16033	0.972396	0.072005	-0.065384
Breast Cancer	CAMA1	High	High	GDSC2	290	14789573	946382	SIDM00920	BRCA	1564	SCH772984	ERK1, ERK2	ERK MAPK signaling	1046	Y	0.004883	5	3.49825	0.973096	0.090868	0.687213
Breast Cancer	CAMA1	High	High	GDSC2	290	14809534	946382	SIDM00920	BRCA	1855	KRAS (G12C) Inhibitor-12	KRAS (G12C)	ERK MAPK signaling	1046	Y	0.020011	20	5.12991	0.977999	0.106629	0.480007
Breast Cancer	CAMA1	High	High	GDSC2	290	14809537	946382	SIDM00920	BRCA	1908	Ulixertinib	ERK1, ERK2	ERK MAPK signaling	1046	Y	0.010005	10	2.93489	0.92793	0.08641	0.25755
Breast Cancer	CAMA1	High	High	GDSC2	290	14809567	946382	SIDM00920	BRCA	2047	Ulixertinib	ERK1, ERK2	ERK MAPK signaling	1046	Y	0.002001	2	3.00032	0.980988	0.071284	0.490087
Breast Cancer	CAMA1	High	High	GDSC2	290	14809569	946382	SIDM00920	BRCA	2096	VX-11e	ERK2	ERK MAPK signaling	1046	Y	0.010005	10	3.05114	0.933796	0.070547	0.308153
Breast Cancer	DU4475	High	High	GDSC1	289	14514067	906844	SIDM01001	BRCA	29	AZ628	BRAF	ERK MAPK signaling	1045	Y	0.015625	4	-3.39686	0.184301	0.061954	-2.80742
Breast Cancer	DU4475	High	High	GDSC1	289	14513984	906844	SIDM01001	BRCA	157	JNK-9L	JNK2, JNK3	JNK and p38 signaling	1045	Y	0.02	5.12	-0.548347	0.599542	0.103803	-0.265153
Breast Cancer	DU4475	High	High	GDSC1	289	14513986	906844	SIDM01001	BRCA	159	HG6-64-1	BRAF	ERK MAPK signaling	1045	Y	0.02	5.12	0.325118	0.739012	0.078561	-0.392782
Breast Cancer	DU4475	High	High	GDSC1	289	14514021	906844	SIDM01001	BRCA	207	AS601245	JNK1, JNK2, JNK2	JNK and p38 signaling	1045	Y	0.03125	8	1.82269	0.874987	0.177971	-0.332941
Breast Cancer	DU4475	High	High	GDSC1	289	14514025	906844	SIDM01001	BRCA	221	TAK-715	p38alpha, p38beta	JNK and p38 signaling	1045	Y	0.078125	20	2.84823	0.886048	0.121854	-1.15906
Breast Cancer	DU4475	High	High	GDSC1	289	14514045	906844	SIDM01001	BRCA	262	VX-11e	ERK2	ERK MAPK signaling	1045	Y	0.02	5.12	-2.06351	0.345663	0.095753	-3.36136
Breast Cancer	DU4475	High	High	GDSC1	289	14514046	906844	SIDM01001	BRCA	263	FR-180204	ERK1, ERK2	ERK MAPK signaling	1045	Y	0.078125	20	4.1216	0.968292	0.056066	-0.94435
Breast Cancer	DU4475	High	High	GDSC1	289	14514059	906844	SIDM01001	BRCA	279	BIX02189	MEK5, ERK5	ERK MAPK signaling	1045	Y	0.078125	20	4.5212	0.979921	0.065698	0.202383
Breast Cancer	DU4475	High	High	GDSC1	289	14514069	906844	SIDM01001	BRCA	291	KIN001-266	MAP3K8	ERK MAPK signaling	1019	Y	0.078125	20	2.7744	0.878645	0.187647	-0.566674
Breast Cancer	DU4475	High	High	GDSC1	289	14513886	906844	SIDM01001	BRCA	1014	Refametinib	MEK1, MEK2	ERK MAPK signaling	1046	Y	0.019531	5	-3.2957	0.168831	0.087728	-2.68457
Breast Cancer	DU4475	High	High	GDSC1	289	14513887	906844	SIDM01001	BRCA	1015	CI-1040	MEK1, MEK2	ERK MAPK signaling	1046	Y	0.039063	10	-2.248	0.215594	0.094762	-3.06196
Breast Cancer	DU4475	High	High	GDSC1	289	14513899	906844	SIDM01001	BRCA	1028	VX-702	p38	JNK and p38 signaling	1046	Y	0.007813	2	1.48853	0.954455	0.189679	-1.41705
Breast Cancer	DU4475	High	High	GDSC1	289	14513905	906844	SIDM01001	BRCA	1036	PLX-4720	BRAF	ERK MAPK signaling	1046	Y	0.039063	10	-1.55292	0.320119	0.150601	-3.9745
Breast Cancer	DU4475	High	High	GDSC1	289	14513910	906844	SIDM01001	BRCA	1042	Doramapimod	p38, JNK2	JNK and p38 signaling	1046	Y	0.039063	10	3.62242	0.974542	0.094382	-0.590907
Breast Cancer	DU4475	High	High	GDSC1	289	14513911	906844	SIDM01001	BRCA	1043	JNK Inhibitor VIII	JNK	JNK and p38 signaling	1046	Y	0.039063	10	3.33055	0.964641	0.135799	-1.2656
Breast Cancer	DU4475	High	High	GDSC1	289	14429899	906844	SIDM01001	BRCA	1060	PD0325901	MEK1, MEK2	ERK MAPK signaling	1046	Y	0.000977	2	-5.50091	0.279571	0.104223	-2.35265
Breast Cancer	DU4475	High	High	GDSC1	289	14513923	906844	SIDM01001	BRCA	1061	SB590885	BRAF	ERK MAPK signaling	1046	Y	0.019531	5	-2.03915	0.35348	0.225939	-4.41058
Breast Cancer	DU4475	High	High	GDSC1	289	14513962	906844	SIDM01001	BRCA	1371	PLX-4720	BRAF	ERK MAPK signaling	1046	Y	0.039063	10	-0.05496	0.570091	0.061652	-3.13582
Breast Cancer	DU4475	High	High	GDSC1	289	14513963	906844	SIDM01001	BRCA	1372	Trametinib	MEK1, MEK2	ERK MAPK signaling	1046	Y	0.003906	1	-6.86167	0.025555	0.081489	-2.11266
Breast Cancer	DU4475	High	High	GDSC1	289	14513964	906844	SIDM01001	BRCA	1373	Dabrafenib	BRAF	ERK MAPK signaling	1046	Y	0.039063	10	-4.50262	0.027254	0.048131	-3.46121
Breast Cancer	DU4475	High	High	GDSC1	289	14513971	906844	SIDM01001	BRCA	1498	Selumetinib	MEK1, MEK2	ERK MAPK signaling	1046	Y	0.015625	4	-2.86161	0.259376	0.077397	-2.35047
Breast Cancer	DU4475	High	High	GDSC1	289	14513976	906844	SIDM01001	BRCA	1526	Refametinib	MEK1, MEK2	ERK MAPK signaling	1046	Y	0.019531	5	-2.64274	0.258737	0.056331	-2.38546
Breast Cancer	DU4475	High	High	GDSC2	290	14805890	906844	SIDM01001	BRCA	1036	PLX-4720	BRAF	ERK MAPK signaling	1046	Y	0.010005	10	-0.930781	0.531389	0.078604	-3.28846
Breast Cancer	DU4475	High	High	GDSC2	290	14789398	906844	SIDM01001	BRCA	1042	Doramapimod	p38, JNK2	JNK and p38 signaling	1046	Y	0.009766	10	4.47959	0.995327	0.058992	-0.020427
Breast Cancer	DU4475	High	High	GDSC2	290	14805893	906844	SIDM01001	BRCA	1060	PD0325901	MEK1, MEK2	ERK MAPK signaling	1046	Y	0.00025	0.25	-5.83997	0.358221	0.075406	-3.12841
Breast Cancer	DU4475	High	High	GDSC2	290	14789413	906844	SIDM01001	BRCA	1372	Trametinib	MEK1, MEK2	ERK MAPK signaling	1046	Y	0.000977	1	-7.64245	0.032074	0.11066	-2.94348
Breast Cancer	DU4475	High	High	GDSC2	290	14789414	906844	SIDM01001	BRCA	1373	Dabrafenib	BRAF	ERK MAPK signaling	1046	Y	0.009766	10	-5.06859	0.044143	0.043724	-4.14503
Breast Cancer	DU4475	High	High	GDSC2	290	14789418	906844	SIDM01001	BRCA	1564	SCH772984	ERK1, ERK2	ERK MAPK signaling	1046	Y	0.004883	5	-4.01983	0.203031	0.19795	-3.24307
Breast Cancer	DU4475	High	High	GDSC2	290	14805954	906844	SIDM01001	BRCA	1855	KRAS (G12C) Inhibitor-12	KRAS (G12C)	ERK MAPK signaling	1046	Y	0.020011	20	2.27074	0.863408	0.059444	-1.40898
Breast Cancer	DU4475	High	High	GDSC2	290	14805957	906844	SIDM01001	BRCA	1908	Ulixertinib	ERK1, ERK2	ERK MAPK signaling	1046	Y	0.010005	10	-1.2234	0.489683	0.076877	-2.82844
Breast Cancer	DU4475	High	High	GDSC2	290	14805987	906844	SIDM01001	BRCA	2047	Ulixertinib	ERK1, ERK2	ERK MAPK signaling	1046	Y	0.002001	2	-1.57059	0.668253	0.05896	-2.51232
Breast Cancer	DU4475	High	High	GDSC2	290	14805989	906844	SIDM01001	BRCA	2096	VX-11e	ERK2	ERK MAPK signaling	1046	Y	0.010005	10	-1.6611	0.427385	0.067845	-3.02808
Breast Cancer	EFM19	High	High	GDSC1	289	14515157	906851	SIDM01056	BRCA	157	JNK-9L	JNK2, JNK3	JNK and p38 signaling	1045	Y	0.02	5.12	-0.350649	0.604088	0.139841	-0.075736
Breast Cancer	EFM19	High	High	GDSC1	289	14515158	906851	SIDM01056	BRCA	159	HG6-64-1	BRAF	ERK MAPK signaling	1045	Y	0.02	5.12	0.659473	0.726666	0.156779	-0.188531
Breast Cancer	EFM19	High	High	GDSC1	289	14515190	906851	SIDM01056	BRCA	207	AS601245	JNK1, JNK2, JNK2	JNK and p38 signaling	1045	Y	0.03125	8	2.16865	0.831019	0.111844	-0.025583
Breast Cancer	EFM19	High	High	GDSC1	289	14515194	906851	SIDM01056	BRCA	221	TAK-715	p38alpha, p38beta	JNK and p38 signaling	1045	Y	0.078125	20	5.31163	0.952249	0.092634	0.994691
Breast Cancer	EFM19	High	High	GDSC1	289	14515215	906851	SIDM01056	BRCA	262	VX-11e	ERK2	ERK MAPK signaling	1045	Y	0.02	5.12	4.88206	0.973679	0.065355	1.46079
Breast Cancer	EFM19	High	High	GDSC1	289	14515216	906851	SIDM01056	BRCA	263	FR-180204	ERK1, ERK2	ERK MAPK signaling	1045	Y	0.078125	20	6.11577	0.971382	0.048366	1.39239
Breast Cancer	EFM19	High	High	GDSC1	289	14515229	906851	SIDM01056	BRCA	279	BIX02189	MEK5, ERK5	ERK MAPK signaling	1045	Y	0.078125	20	3.82927	0.885491	0.057864	-0.387297
Breast Cancer	EFM19	High	High	GDSC1	289	14515238	906851	SIDM01056	BRCA	291	KIN001-266	MAP3K8	ERK MAPK signaling	1019	Y	0.078125	20	2.57539	0.784732	0.118135	-0.748654
Breast Cancer	EFM19	High	High	GDSC1	289	14515065	906851	SIDM01056	BRCA	1014	Refametinib	MEK1, MEK2	ERK MAPK signaling	1046	Y	0.019531	5	4.74536	0.971675	0.085676	1.70189
Breast Cancer	EFM19	High	High	GDSC1	289	14515066	906851	SIDM01056	BRCA	1015	CI-1040	MEK1, MEK2	ERK MAPK signaling	1046	Y	0.039063	10	4.10886	0.934707	0.090019	1.39385
Breast Cancer	EFM19	High	High	GDSC1	289	14515078	906851	SIDM01056	BRCA	1028	VX-702	p38	JNK and p38 signaling	1046	Y	0.007813	2	3.52935	0.965641	0.067071	0.829812
Breast Cancer	EFM19	High	High	GDSC1	289	14515084	906851	SIDM01056	BRCA	1036	PLX-4720	BRAF	ERK MAPK signaling	1046	Y	0.039063	10	2.97128	0.874762	0.140163	-0.507921
Breast Cancer	EFM19	High	High	GDSC1	289	14515088	906851	SIDM01056	BRCA	1042	Doramapimod	p38, JNK2	JNK and p38 signaling	1046	Y	0.039063	10	3.52459	0.907915	0.17149	-0.70384
Breast Cancer	EFM19	High	High	GDSC1	289	14515089	906851	SIDM01056	BRCA	1043	JNK Inhibitor VIII	JNK	JNK and p38 signaling	1046	Y	0.039063	10	4.63401	0.952709	0.135731	0.39657
Breast Cancer	EFM19	High	High	GDSC1	289	14429923	906851	SIDM01056	BRCA	1060	PD0325901	MEK1, MEK2	ERK MAPK signaling	1046	Y	0.000977	2	2.53675	0.983099	0.04198	1.69777
Breast Cancer	EFM19	High	High	GDSC1	289	14515100	906851	SIDM01056	BRCA	1061	SB590885	BRAF	ERK MAPK signaling	1046	Y	0.019531	5	4.91961	0.974709	0.077858	1.17575
Breast Cancer	EFM19	High	High	GDSC1	289	14515101	906851	SIDM01056	BRCA	1062	Selumetinib	MEK1, MEK2	ERK MAPK signaling	1046	Y	0.015625	4	2.94828	0.924451	0.139719	0.320213
Breast Cancer	EFM19	High	High	GDSC1	289	14515135	906851	SIDM01056	BRCA	1371	PLX-4720	BRAF	ERK MAPK signaling	1046	Y	0.039063	10	5.62354	0.974886	0.054729	1.13306
Breast Cancer	EFM19	High	High	GDSC1	289	14515136	906851	SIDM01056	BRCA	1372	Trametinib	MEK1, MEK2	ERK MAPK signaling	1046	Y	0.003906	1	2.28453	0.951305	0.022533	1.31744
Breast Cancer	EFM19	High	High	GDSC1	289	14515137	906851	SIDM01056	BRCA	1373	Dabrafenib	BRAF	ERK MAPK signaling	1046	Y	0.039063	10	5.48707	0.972553	0.047409	1.0937
Breast Cancer	EFM19	High	High	GDSC1	289	14515144	906851	SIDM01056	BRCA	1498	Selumetinib	MEK1, MEK2	ERK MAPK signaling	1046	Y	0.015625	4	4.35278	0.968398	0.067901	1.46976
Breast Cancer	EFM19	High	High	GDSC1	289	14515149	906851	SIDM01056	BRCA	1526	Refametinib	MEK1, MEK2	ERK MAPK signaling	1046	Y	0.019531	5	4.82564	0.973113	0.048695	1.83585
Breast Cancer	EFM19	High	High	GDSC2	290	14869500	906851	SIDM01056	BRCA	1036	PLX-4720	BRAF	ERK MAPK signaling	1046	Y	0.010005	10	5.17389	0.973842	0.095026	0.549043
Breast Cancer	EFM19	High	High	GDSC2	290	14791004	906851	SIDM01056	BRCA	1042	Doramapimod	p38, JNK2	JNK and p38 signaling	1046	Y	0.009766	10	2.86676	0.894265	0.130626	-1.35533
Breast Cancer	EFM19	High	High	GDSC2	290	14869503	906851	SIDM01056	BRCA	1060	PD0325901	MEK1, MEK2	ERK MAPK signaling	1046	Y	0.00025	0.25	2.28847	0.984645	0.052853	1.08202
Breast Cancer	EFM19	High	High	GDSC2	290	14791019	906851	SIDM01056	BRCA	1372	Trametinib	MEK1, MEK2	ERK MAPK signaling	1046	Y	0.000977	1	2.86123	0.973758	0.058797	1.18592
Breast Cancer	EFM19	High	High	GDSC2	290	14791020	906851	SIDM01056	BRCA	1373	Dabrafenib	BRAF	ERK MAPK signaling	1046	Y	0.009766	10	4.88268	0.968501	0.050199	0.253929
Breast Cancer	EFM19	High	High	GDSC2	290	14791024	906851	SIDM01056	BRCA	1564	SCH772984	ERK1, ERK2	ERK MAPK signaling	1046	Y	0.004883	5	3.36321	0.946976	0.074836	0.616615
Breast Cancer	EFM19	High	High	GDSC2	290	14869567	906851	SIDM01056	BRCA	1855	KRAS (G12C) Inhibitor-12	KRAS (G12C)	ERK MAPK signaling	1046	Y	0.020011	20	3.81116	0.907634	0.117618	-0.391264
Breast Cancer	EFM19	High	High	GDSC2	290	14869570	906851	SIDM01056	BRCA	1908	Ulixertinib	ERK1, ERK2	ERK MAPK signaling	1046	Y	0.010005	10	3.98953	0.944579	0.063555	1.04023
Breast Cancer	EFM19	High	High	GDSC2	290	14869600	906851	SIDM01056	BRCA	2047	Ulixertinib	ERK1, ERK2	ERK MAPK signaling	1046	Y	0.002001	2	3.50003	0.972719	0.061471	0.818327
Breast Cancer	EFM19	High	High	GDSC2	290	14869602	906851	SIDM01056	BRCA	2096	VX-11e	ERK2	ERK MAPK signaling	1046	Y	0.010005	10	3.97507	0.944088	0.01479	0.962288
Breast Cancer	HCC1143	High	Low	GDSC1	289	14467797	749710	SIDM00866	BRCA	157	JNK-9L	JNK2, JNK3	JNK and p38 signaling	1045	Y	0.02	5.12	-0.026955	0.647733	0.134619	0.2344
Breast Cancer	HCC1143	High	Low	GDSC1	289	14467830	749710	SIDM00866	BRCA	207	AS601245	JNK1, JNK2, JNK2	JNK and p38 signaling	1045	Y	0.03125	8	1.65586	0.788855	0.128814	-0.481163
Breast Cancer	HCC1143	High	Low	GDSC1	289	14441175	749710	SIDM00866	BRCA	221	TAK-715	p38alpha, p38beta	JNK and p38 signaling	1045	Y	0.04	20	4.58729	0.936906	0.094892	0.361394
Breast Cancer	HCC1143	High	Low	GDSC1	289	14467848	749710	SIDM00866	BRCA	262	VX-11e	ERK2	ERK MAPK signaling	1045	Y	0.02	5.12	1.4337	0.810304	0.080676	-0.933323
Breast Cancer	HCC1143	High	Low	GDSC1	289	14467849	749710	SIDM00866	BRCA	263	FR-180204	ERK1, ERK2	ERK MAPK signaling	1045	Y	0.078125	20	5.23654	0.953422	0.05146	0.362116
Breast Cancer	HCC1143	High	Low	GDSC1	289	14467862	749710	SIDM00866	BRCA	279	BIX02189	MEK5, ERK5	ERK MAPK signaling	1045	Y	0.078125	20	5.89661	0.969768	0.036356	1.37454
Breast Cancer	HCC1143	High	Low	GDSC1	289	14467871	749710	SIDM00866	BRCA	291	KIN001-266	MAP3K8	ERK MAPK signaling	1019	Y	0.078125	20	3.55151	0.871775	0.118106	0.143919
Breast Cancer	HCC1143	High	Low	GDSC1	289	14467706	749710	SIDM00866	BRCA	1014	Refametinib	MEK1, MEK2	ERK MAPK signaling	1046	Y	0.019531	5	0.156437	0.673649	0.082843	-0.801399
Breast Cancer	HCC1143	High	Low	GDSC1	289	14467707	749710	SIDM00866	BRCA	1015	CI-1040	MEK1, MEK2	ERK MAPK signaling	1046	Y	0.039063	10	1.33246	0.730831	0.115604	-0.55225
Breast Cancer	HCC1143	High	Low	GDSC1	289	14467718	749710	SIDM00866	BRCA	1028	VX-702	p38	JNK and p38 signaling	1046	Y	0.007813	2	4.41069	0.982569	0.027017	1.80013
Breast Cancer	HCC1143	High	Low	GDSC1	289	14467724	749710	SIDM00866	BRCA	1036	PLX-4720	BRAF	ERK MAPK signaling	1046	Y	0.039063	10	5.79899	0.979739	0.035073	1.65876
Breast Cancer	HCC1143	High	Low	GDSC1	289	14467728	749710	SIDM00866	BRCA	1042	Doramapimod	p38, JNK2	JNK and p38 signaling	1046	Y	0.039063	10	4.56237	0.953988	0.12431	0.494114
Breast Cancer	HCC1143	High	Low	GDSC1	289	14467729	749710	SIDM00866	BRCA	1043	JNK Inhibitor VIII	JNK	JNK and p38 signaling	1046	Y	0.039063	10	4.52137	0.952758	0.08314	0.252922
Breast Cancer	HCC1143	High	Low	GDSC1	289	14428962	749710	SIDM00866	BRCA	1060	PD0325901	MEK1, MEK2	ERK MAPK signaling	1046	Y	0.000977	2	-2.4174	0.723891	0.16001	-0.798773
Breast Cancer	HCC1143	High	Low	GDSC1	289	14467740	749710	SIDM00866	BRCA	1061	SB590885	BRAF	ERK MAPK signaling	1046	Y	0.019531	5	5.39971	0.983413	0.027427	1.56117
Breast Cancer	HCC1143	High	Low	GDSC1	289	14467741	749710	SIDM00866	BRCA	1062	Selumetinib	MEK1, MEK2	ERK MAPK signaling	1046	Y	0.015625	4	4.27302	0.969482	0.037896	1.21406
Breast Cancer	HCC1143	High	Low	GDSC1	289	14467775	749710	SIDM00866	BRCA	1371	PLX-4720	BRAF	ERK MAPK signaling	1046	Y	0.039063	10	5.79344	0.979662	0.038418	1.26079
Breast Cancer	HCC1143	High	Low	GDSC1	289	14467776	749710	SIDM00866	BRCA	1372	Trametinib	MEK1, MEK2	ERK MAPK signaling	1046	Y	0.003906	1	-2.59752	0.523761	0.152115	-0.513476
Breast Cancer	HCC1143	High	Low	GDSC1	289	14467777	749710	SIDM00866	BRCA	1373	Dabrafenib	BRAF	ERK MAPK signaling	1046	Y	0.039063	10	5.3169	0.971969	0.090087	1.01611
Breast Cancer	HCC1143	High	Low	GDSC1	289	14467784	749710	SIDM00866	BRCA	1498	Selumetinib	MEK1, MEK2	ERK MAPK signaling	1046	Y	0.015625	4	0.630212	0.754478	0.13969	-0.501449
Breast Cancer	HCC1143	High	Low	GDSC1	289	14467789	749710	SIDM00866	BRCA	1526	Refametinib	MEK1, MEK2	ERK MAPK signaling	1046	Y	0.019531	5	0.703839	0.738078	0.050504	-0.493891
Breast Cancer	HCC1143	High	Low	GDSC2	290	14849715	749710	SIDM00866	BRCA	1036	PLX-4720	BRAF	ERK MAPK signaling	1046	Y	0.010005	10	4.50935	0.949828	0.068607	0.131299
Breast Cancer	HCC1143	High	Low	GDSC2	290	14790621	749710	SIDM00866	BRCA	1042	Doramapimod	p38, JNK2	JNK and p38 signaling	1046	Y	0.009766	10	6.6448	0.985886	0.047745	1.77168
Breast Cancer	HCC1143	High	Low	GDSC2	290	14849718	749710	SIDM00866	BRCA	1060	PD0325901	MEK1, MEK2	ERK MAPK signaling	1046	Y	0.00025	0.25	-0.891411	0.876161	0.146599	-0.565118
Breast Cancer	HCC1143	High	Low	GDSC2	290	14790636	749710	SIDM00866	BRCA	1372	Trametinib	MEK1, MEK2	ERK MAPK signaling	1046	Y	0.000977	1	-0.419657	0.812995	0.188074	-0.103921
Breast Cancer	HCC1143	High	Low	GDSC2	290	14790637	749710	SIDM00866	BRCA	1373	Dabrafenib	BRAF	ERK MAPK signaling	1046	Y	0.009766	10	5.78849	0.976294	0.067192	0.654344
Breast Cancer	HCC1143	High	Low	GDSC2	290	14790641	749710	SIDM00866	BRCA	1564	SCH772984	ERK1, ERK2	ERK MAPK signaling	1046	Y	0.004883	5	2.43293	0.895019	0.100635	0.130284
Breast Cancer	HCC1143	High	Low	GDSC2	290	14849781	749710	SIDM00866	BRCA	1855	KRAS (G12C) Inhibitor-12	KRAS (G12C)	ERK MAPK signaling	1046	Y	0.020011	20	4.30133	0.917839	0.086976	-0.067416
Breast Cancer	HCC1143	High	Low	GDSC2	290	14849784	749710	SIDM00866	BRCA	1908	Ulixertinib	ERK1, ERK2	ERK MAPK signaling	1046	Y	0.010005	10	1.50165	0.780572	0.122716	-0.806095
Breast Cancer	HCC1143	High	Low	GDSC2	290	14849814	749710	SIDM00866	BRCA	2047	Ulixertinib	ERK1, ERK2	ERK MAPK signaling	1046	Y	0.002001	2	3.18289	0.957299	0.065832	0.610012
Breast Cancer	HCC1143	High	Low	GDSC2	290	14849816	749710	SIDM00866	BRCA	2096	VX-11e	ERK2	ERK MAPK signaling	1046	Y	0.010005	10	4.10431	0.937115	0.018264	1.05379
Breast Cancer	HCC1187	High	High	GDSC1	289	14468136	749711	SIDM00885	BRCA	29	AZ628	BRAF	ERK MAPK signaling	1045	Y	0.015625	4	1.50806	0.901479	0.163542	-0.039776
Breast Cancer	HCC1187	High	High	GDSC1	289	14468052	749711	SIDM00885	BRCA	157	JNK-9L	JNK2, JNK3	JNK and p38 signaling	1045	Y	0.02	5.12	-0.346164	0.630087	0.114586	-0.071439
Breast Cancer	HCC1187	High	High	GDSC1	289	14468054	749711	SIDM00885	BRCA	159	HG6-64-1	BRAF	ERK MAPK signaling	1045	Y	0.02	5.12	3.53299	0.982998	0.019224	1.56684
Breast Cancer	HCC1187	High	High	GDSC1	289	14468089	749711	SIDM00885	BRCA	207	AS601245	JNK1, JNK2, JNK2	JNK and p38 signaling	1045	Y	0.03125	8	0.709042	0.724277	0.05058	-1.32234
Breast Cancer	HCC1187	High	High	GDSC1	289	14468093	749711	SIDM00885	BRCA	221	TAK-715	p38alpha, p38beta	JNK and p38 signaling	1045	Y	0.078125	20	3.27953	0.914364	0.102549	-0.781969
Breast Cancer	HCC1187	High	High	GDSC1	289	14468114	749711	SIDM00885	BRCA	262	VX-11e	ERK2	ERK MAPK signaling	1045	Y	0.02	5.12	3.33647	0.978991	0.044106	0.387725
Breast Cancer	HCC1187	High	High	GDSC1	289	14468115	749711	SIDM00885	BRCA	263	FR-180204	ERK1, ERK2	ERK MAPK signaling	1045	Y	0.078125	20	4.78432	0.980828	0.042377	-0.167782
Breast Cancer	HCC1187	High	High	GDSC1	289	14468128	749711	SIDM00885	BRCA	279	BIX02189	MEK5, ERK5	ERK MAPK signaling	1045	Y	0.078125	20	4.15442	0.962865	0.040678	-0.110191
Breast Cancer	HCC1187	High	High	GDSC1	289	14468138	749711	SIDM00885	BRCA	291	KIN001-266	MAP3K8	ERK MAPK signaling	1019	Y	0.078125	20	4.22133	0.965319	0.025731	0.756404
Breast Cancer	HCC1187	High	High	GDSC1	289	14467955	749711	SIDM00885	BRCA	1014	Refametinib	MEK1, MEK2	ERK MAPK signaling	1046	Y	0.019531	5	2.39996	0.94645	0.079043	0.422459
Breast Cancer	HCC1187	High	High	GDSC1	289	14467956	749711	SIDM00885	BRCA	1015	CI-1040	MEK1, MEK2	ERK MAPK signaling	1046	Y	0.039063	10	2.97235	0.939874	0.123107	0.59722
Breast Cancer	HCC1187	High	High	GDSC1	289	14467968	749711	SIDM00885	BRCA	1028	VX-702	p38	JNK and p38 signaling	1046	Y	0.007813	2	2.318	0.977157	0.0898	-0.503835
Breast Cancer	HCC1187	High	High	GDSC1	289	14467974	749711	SIDM00885	BRCA	1036	PLX-4720	BRAF	ERK MAPK signaling	1046	Y	0.039063	10	4.44097	0.986892	0.024547	0.618202
Breast Cancer	HCC1187	High	High	GDSC1	289	14467979	749711	SIDM00885	BRCA	1042	Doramapimod	p38, JNK2	JNK and p38 signaling	1046	Y	0.039063	10	4.33034	0.985205	0.127965	0.226275
Breast Cancer	HCC1187	High	High	GDSC1	289	14467980	749711	SIDM00885	BRCA	1043	JNK Inhibitor VIII	JNK	JNK and p38 signaling	1046	Y	0.039063	10	4.13507	0.981714	0.043574	-0.239678
Breast Cancer	HCC1187	High	High	GDSC1	289	14428968	749711	SIDM00885	BRCA	1060	PD0325901	MEK1, MEK2	ERK MAPK signaling	1046	Y	0.000977	2	-0.149932	0.9657	0.14124	0.343871
Breast Cancer	HCC1187	High	High	GDSC1	289	14467992	749711	SIDM00885	BRCA	1061	SB590885	BRAF	ERK MAPK signaling	1046	Y	0.019531	5	3.26534	0.9779	0.024165	-0.152254
Breast Cancer	HCC1187	High	High	GDSC1	289	14467993	749711	SIDM00885	BRCA	1062	Selumetinib	MEK1, MEK2	ERK MAPK signaling	1046	Y	0.015625	4	2.50643	0.961382	0.017599	0.022085
Breast Cancer	HCC1187	High	High	GDSC1	289	14468031	749711	SIDM00885	BRCA	1371	PLX-4720	BRAF	ERK MAPK signaling	1046	Y	0.039063	10	4.79936	0.991177	0.041584	0.513467
Breast Cancer	HCC1187	High	High	GDSC1	289	14468032	749711	SIDM00885	BRCA	1372	Trametinib	MEK1, MEK2	ERK MAPK signaling	1046	Y	0.003906	1	1.65935	0.977981	0.062407	1.08298
Breast Cancer	HCC1187	High	High	GDSC1	289	14468033	749711	SIDM00885	BRCA	1373	Dabrafenib	BRAF	ERK MAPK signaling	1046	Y	0.039063	10	4.03727	0.979685	0.023849	0.432647
Breast Cancer	HCC1187	High	High	GDSC1	289	14468040	749711	SIDM00885	BRCA	1498	Selumetinib	MEK1, MEK2	ERK MAPK signaling	1046	Y	0.015625	4	2.73592	0.969487	0.082752	0.613584
Breast Cancer	HCC1187	High	High	GDSC2	290	14864573	749711	SIDM00885	BRCA	1036	PLX-4720	BRAF	ERK MAPK signaling	1046	Y	0.010005	10	5.58815	0.990664	0.064694	0.809452
Breast Cancer	HCC1187	High	High	GDSC2	290	14790869	749711	SIDM00885	BRCA	1042	Doramapimod	p38, JNK2	JNK and p38 signaling	1046	Y	0.009766	10	3.96424	0.964833	0.050832	-0.446967
Breast Cancer	HCC1187	High	High	GDSC2	290	14864576	749711	SIDM00885	BRCA	1060	PD0325901	MEK1, MEK2	ERK MAPK signaling	1046	Y	0.00025	0.25	2.24238	0.993019	0.053345	1.05815
Breast Cancer	HCC1187	High	High	GDSC2	290	14790884	749711	SIDM00885	BRCA	1372	Trametinib	MEK1, MEK2	ERK MAPK signaling	1046	Y	0.000977	1	2.74117	0.985319	0.102094	1.13872
Breast Cancer	HCC1187	High	High	GDSC2	290	14790885	749711	SIDM00885	BRCA	1373	Dabrafenib	BRAF	ERK MAPK signaling	1046	Y	0.009766	10	4.22446	0.971365	0.0721	-0.037039
Breast Cancer	HCC1187	High	High	GDSC2	290	14790889	749711	SIDM00885	BRCA	1564	SCH772984	ERK1, ERK2	ERK MAPK signaling	1046	Y	0.004883	5	5.01551	0.991597	0.059327	1.4804
Breast Cancer	HCC1187	High	High	GDSC2	290	14864639	749711	SIDM00885	BRCA	1855	KRAS (G12C) Inhibitor-12	KRAS (G12C)	ERK MAPK signaling	1046	Y	0.020011	20	2.57221	0.851534	0.084172	-1.20981
Breast Cancer	HCC1187	High	High	GDSC2	290	14864642	749711	SIDM00885	BRCA	1908	Ulixertinib	ERK1, ERK2	ERK MAPK signaling	1046	Y	0.010005	10	3.4744	0.94867	0.100037	0.657939
Breast Cancer	HCC1187	High	High	GDSC2	290	14864672	749711	SIDM00885	BRCA	2047	Ulixertinib	ERK1, ERK2	ERK MAPK signaling	1046	Y	0.002001	2	3.73477	0.988536	0.027243	0.972513
Breast Cancer	HCC1187	High	High	GDSC2	290	14864674	749711	SIDM00885	BRCA	2096	VX-11e	ERK2	ERK MAPK signaling	1046	Y	0.010005	10	3.34865	0.943655	0.045164	0.518788
Breast Cancer	HCC1395	High	Low	GDSC1	289	14468342	749712	SIDM00884	BRCA	157	JNK-9L	JNK2, JNK3	JNK and p38 signaling	1045	Y	0.02	5.12	-0.618561	0.574053	0.117874	-0.332426
Breast Cancer	HCC1395	High	Low	GDSC1	289	14468344	749712	SIDM00884	BRCA	159	HG6-64-1	BRAF	ERK MAPK signaling	1045	Y	0.02	5.12	0.087517	0.670414	0.168593	-0.537928
Breast Cancer	HCC1395	High	Low	GDSC1	289	14468376	749712	SIDM00884	BRCA	207	AS601245	JNK1, JNK2, JNK2	JNK and p38 signaling	1045	Y	0.03125	8	2.87235	0.901547	0.161673	0.599612
Breast Cancer	HCC1395	High	Low	GDSC1	289	14441181	749712	SIDM00884	BRCA	221	TAK-715	p38alpha, p38beta	JNK and p38 signaling	1045	Y	0.04	20	5.69809	0.976317	0.062946	1.33256
Breast Cancer	HCC1395	High	Low	GDSC1	289	14468395	749712	SIDM00884	BRCA	262	VX-11e	ERK2	ERK MAPK signaling	1045	Y	0.02	5.12	4.51068	0.976806	0.039962	1.20295
Breast Cancer	HCC1395	High	Low	GDSC1	289	14468396	749712	SIDM00884	BRCA	263	FR-180204	ERK1, ERK2	ERK MAPK signaling	1045	Y	0.078125	20	6.07632	0.980048	0.042	1.34616
Breast Cancer	HCC1395	High	Low	GDSC1	289	14468409	749712	SIDM00884	BRCA	279	BIX02189	MEK5, ERK5	ERK MAPK signaling	1045	Y	0.078125	20	4.21079	0.925026	0.038958	-0.062156
Breast Cancer	HCC1395	High	Low	GDSC1	289	14468420	749712	SIDM00884	BRCA	291	KIN001-266	MAP3K8	ERK MAPK signaling	1019	Y	0.078125	20	3.17461	0.857487	0.210201	-0.200724
Breast Cancer	HCC1395	High	Low	GDSC1	289	14468250	749712	SIDM00884	BRCA	1014	Refametinib	MEK1, MEK2	ERK MAPK signaling	1046	Y	0.019531	5	2.71914	0.919651	0.101183	0.596577
Breast Cancer	HCC1395	High	Low	GDSC1	289	14468251	749712	SIDM00884	BRCA	1015	CI-1040	MEK1, MEK2	ERK MAPK signaling	1046	Y	0.039063	10	4.05931	0.948078	0.086857	1.35912
Breast Cancer	HCC1395	High	Low	GDSC1	289	14468263	749712	SIDM00884	BRCA	1028	VX-702	p38	JNK and p38 signaling	1046	Y	0.007813	2	4.27652	0.986312	0.064412	1.65242
Breast Cancer	HCC1395	High	Low	GDSC1	289	14468269	749712	SIDM00884	BRCA	1036	PLX-4720	BRAF	ERK MAPK signaling	1046	Y	0.039063	10	4.85193	0.970488	0.060203	0.93309
Breast Cancer	HCC1395	High	Low	GDSC1	289	14468273	749712	SIDM00884	BRCA	1042	Doramapimod	p38, JNK2	JNK and p38 signaling	1046	Y	0.039063	10	4.2754	0.955365	0.189399	0.162856
Breast Cancer	HCC1395	High	Low	GDSC1	289	14468274	749712	SIDM00884	BRCA	1043	JNK Inhibitor VIII	JNK	JNK and p38 signaling	1046	Y	0.039063	10	4.28115	0.955546	0.122213	-0.053405
Breast Cancer	HCC1395	High	Low	GDSC1	289	14428974	749712	SIDM00884	BRCA	1060	PD0325901	MEK1, MEK2	ERK MAPK signaling	1046	Y	0.000977	2	-0.378515	0.914151	0.155171	0.228681
Breast Cancer	HCC1395	High	Low	GDSC1	289	14468280	749712	SIDM00884	BRCA	1061	SB590885	BRAF	ERK MAPK signaling	1046	Y	0.019531	5	5.40914	0.988378	0.020515	1.56874
Breast Cancer	HCC1395	High	Low	GDSC1	289	14437980	749712	SIDM00884	BRCA	1062	Selumetinib	MEK1, MEK2	ERK MAPK signaling	1046	Y	0.007813	4	4.22048	0.978585	0.05545	1.17861
Breast Cancer	HCC1395	High	Low	GDSC1	289	14468292	749712	SIDM00884	BRCA	1161	ZG-10	JNK1	JNK and p38 signaling	1019	Y	0.039063	10	1.22564	0.729439	0.102832	-0.206589
Breast Cancer	HCC1395	High	Low	GDSC1	289	14468293	749712	SIDM00884	BRCA	1164	XMD8-92	MAPK7	ERK MAPK signaling	1019	Y	0.039063	10	4.44885	0.960532	0.034856	1.36664
Breast Cancer	HCC1395	High	Low	GDSC1	289	14468321	749712	SIDM00884	BRCA	1371	PLX-4720	BRAF	ERK MAPK signaling	1046	Y	0.039063	10	4.27885	0.955474	0.178705	0.122171
Breast Cancer	HCC1395	High	Low	GDSC1	289	14468322	749712	SIDM00884	BRCA	1372	Trametinib	MEK1, MEK2	ERK MAPK signaling	1046	Y	0.003906	1	-0.111624	0.832312	0.111536	0.418809
Breast Cancer	HCC1395	High	Low	GDSC1	289	14468323	749712	SIDM00884	BRCA	1373	Dabrafenib	BRAF	ERK MAPK signaling	1046	Y	0.039063	10	4.14822	0.951196	0.166926	0.48324
Breast Cancer	HCC1395	High	Low	GDSC1	289	14468330	749712	SIDM00884	BRCA	1498	Selumetinib	MEK1, MEK2	ERK MAPK signaling	1046	Y	0.015625	4	2.22685	0.904463	0.116387	0.344018
Breast Cancer	HCC1395	High	Low	GDSC1	289	14468335	749712	SIDM00884	BRCA	1526	Refametinib	MEK1, MEK2	ERK MAPK signaling	1046	Y	0.019531	5	2.31953	0.896312	0.057259	0.419337
Breast Cancer	HCC1395	High	Low	GDSC2	290	14797810	749712	SIDM00884	BRCA	1036	PLX-4720	BRAF	ERK MAPK signaling	1046	Y	0.010005	10	4.04284	0.954424	0.046983	-0.161959
Breast Cancer	HCC1395	High	Low	GDSC2	290	14789256	749712	SIDM00884	BRCA	1042	Doramapimod	p38, JNK2	JNK and p38 signaling	1046	Y	0.009766	10	5.04955	0.977363	0.048961	0.451327
Breast Cancer	HCC1395	High	Low	GDSC2	290	14797812	749712	SIDM00884	BRCA	1060	PD0325901	MEK1, MEK2	ERK MAPK signaling	1046	Y	0.00025	0.25	1.27854	0.975925	0.069921	0.558888
Breast Cancer	HCC1395	High	Low	GDSC2	290	14789273	749712	SIDM00884	BRCA	1372	Trametinib	MEK1, MEK2	ERK MAPK signaling	1046	Y	0.000977	1	1.21032	0.935737	0.106799	0.536883
Breast Cancer	HCC1395	High	Low	GDSC2	290	14789274	749712	SIDM00884	BRCA	1373	Dabrafenib	BRAF	ERK MAPK signaling	1046	Y	0.009766	10	5.42099	0.982644	0.059904	0.491888
Breast Cancer	HCC1395	High	Low	GDSC2	290	14789279	749712	SIDM00884	BRCA	1564	SCH772984	ERK1, ERK2	ERK MAPK signaling	1046	Y	0.004883	5	3.0075	0.943062	0.075231	0.430659
Breast Cancer	HCC1395	High	Low	GDSC2	290	14797829	749712	SIDM00884	BRCA	1908	Ulixertinib	ERK1, ERK2	ERK MAPK signaling	1046	Y	0.010005	10	2.32994	0.869801	0.084832	-0.191395
Breast Cancer	HCC1395	High	Low	GDSC2	290	14797859	749712	SIDM00884	BRCA	2047	Ulixertinib	ERK1, ERK2	ERK MAPK signaling	1046	Y	0.002001	2	2.60016	0.959269	0.031794	0.227246
Breast Cancer	HCC1395	High	Low	GDSC2	290	14797861	749712	SIDM00884	BRCA	2096	VX-11e	ERK2	ERK MAPK signaling	1046	Y	0.010005	10	2.98093	0.910329	0.057492	0.258444
Breast Cancer	HCC1419	High	High	GDSC1	289	14521721	907045	SIDM00882	BRCA	157	JNK-9L	JNK2, JNK3	JNK and p38 signaling	1045	Y	0.02	5.12	0.012857	0.658226	0.177003	0.272543
Breast Cancer	HCC1419	High	High	GDSC1	289	14521723	907045	SIDM00882	BRCA	159	HG6-64-1	BRAF	ERK MAPK signaling	1045	Y	0.02	5.12	3.35933	0.943592	0.156494	1.46076
Breast Cancer	HCC1419	High	High	GDSC1	289	14521755	907045	SIDM00882	BRCA	207	AS601245	JNK1, JNK2, JNK2	JNK and p38 signaling	1045	Y	0.03125	8	3.15782	0.914016	0.125484	0.85323
Breast Cancer	HCC1419	High	High	GDSC1	289	14441385	907045	SIDM00882	BRCA	221	TAK-715	p38alpha, p38beta	JNK and p38 signaling	1045	Y	0.04	20	4.85464	0.953656	0.095312	0.595144
Breast Cancer	HCC1419	High	High	GDSC1	289	14521773	907045	SIDM00882	BRCA	262	VX-11e	ERK2	ERK MAPK signaling	1045	Y	0.02	5.12	4.79688	0.979368	0.039214	1.40165
Breast Cancer	HCC1419	High	High	GDSC1	289	14521774	907045	SIDM00882	BRCA	263	FR-180204	ERK1, ERK2	ERK MAPK signaling	1045	Y	0.078125	20	5.44233	0.965604	0.027552	0.60326
Breast Cancer	HCC1419	High	High	GDSC1	289	14521787	907045	SIDM00882	BRCA	279	BIX02189	MEK5, ERK5	ERK MAPK signaling	1045	Y	0.078125	20	5.42509	0.965186	0.027229	0.972709
Breast Cancer	HCC1419	High	High	GDSC1	289	14521796	907045	SIDM00882	BRCA	291	KIN001-266	MAP3K8	ERK MAPK signaling	1019	Y	0.078125	20	6.00894	0.977005	0.025098	2.391
Breast Cancer	HCC1419	High	High	GDSC1	289	14521623	907045	SIDM00882	BRCA	1014	Refametinib	MEK1, MEK2	ERK MAPK signaling	1046	Y	0.019531	5	4.33608	0.971777	0.02692	1.47863
Breast Cancer	HCC1419	High	High	GDSC1	289	14521624	907045	SIDM00882	BRCA	1015	CI-1040	MEK1, MEK2	ERK MAPK signaling	1046	Y	0.039063	10	3.30902	0.910047	0.128833	0.833204
Breast Cancer	HCC1419	High	High	GDSC1	289	14521636	907045	SIDM00882	BRCA	1028	VX-702	p38	JNK and p38 signaling	1046	Y	0.007813	2	4.03073	0.981809	0.031622	1.38181
Breast Cancer	HCC1419	High	High	GDSC1	289	14521642	907045	SIDM00882	BRCA	1036	PLX-4720	BRAF	ERK MAPK signaling	1046	Y	0.039063	10	4.65214	0.963188	0.057607	0.780011
Breast Cancer	HCC1419	High	High	GDSC1	289	14521646	907045	SIDM00882	BRCA	1042	Doramapimod	p38, JNK2	JNK and p38 signaling	1046	Y	0.039063	10	3.47178	0.91882	0.181129	-0.764798
Breast Cancer	HCC1419	High	High	GDSC1	289	14521647	907045	SIDM00882	BRCA	1043	JNK Inhibitor VIII	JNK	JNK and p38 signaling	1046	Y	0.039063	10	3.12954	0.899494	0.204952	-1.52192
Breast Cancer	HCC1419	High	High	GDSC1	289	14430061	907045	SIDM00882	BRCA	1060	PD0325901	MEK1, MEK2	ERK MAPK signaling	1046	Y	0.000977	2	-1.9958	0.778903	0.134526	-0.586317
Breast Cancer	HCC1419	High	High	GDSC1	289	14521658	907045	SIDM00882	BRCA	1061	SB590885	BRAF	ERK MAPK signaling	1046	Y	0.019531	5	3.13712	0.935641	0.075592	-0.25519
Breast Cancer	HCC1419	High	High	GDSC1	289	14521659	907045	SIDM00882	BRCA	1062	Selumetinib	MEK1, MEK2	ERK MAPK signaling	1046	Y	0.015625	4	2.64746	0.923455	0.058517	0.117245
Breast Cancer	HCC1419	High	High	GDSC1	289	14521671	907045	SIDM00882	BRCA	1161	ZG-10	JNK1	JNK and p38 signaling	1019	Y	0.039063	10	3.2966	0.909347	0.061668	1.61078
Breast Cancer	HCC1419	High	High	GDSC1	289	14521672	907045	SIDM00882	BRCA	1164	XMD8-92	MAPK7	ERK MAPK signaling	1019	Y	0.039063	10	4.10239	0.946313	0.019452	1.00834
Breast Cancer	HCC1419	High	High	GDSC1	289	14521700	907045	SIDM00882	BRCA	1371	PLX-4720	BRAF	ERK MAPK signaling	1046	Y	0.039063	10	5.42242	0.978704	0.03775	0.981867
Breast Cancer	HCC1419	High	High	GDSC1	289	14521701	907045	SIDM00882	BRCA	1372	Trametinib	MEK1, MEK2	ERK MAPK signaling	1046	Y	0.003906	1	2.23013	0.959999	0.036662	1.29704
Breast Cancer	HCC1419	High	High	GDSC1	289	14521702	907045	SIDM00882	BRCA	1373	Dabrafenib	BRAF	ERK MAPK signaling	1046	Y	0.039063	10	3.34931	0.912288	0.210214	0.118965
Breast Cancer	HCC1419	High	High	GDSC1	289	14521709	907045	SIDM00882	BRCA	1498	Selumetinib	MEK1, MEK2	ERK MAPK signaling	1046	Y	0.015625	4	3.566	0.958578	0.052781	1.05313
Breast Cancer	HCC1419	High	High	GDSC1	289	14521714	907045	SIDM00882	BRCA	1526	Refametinib	MEK1, MEK2	ERK MAPK signaling	1046	Y	0.019531	5	4.05058	0.965472	0.018377	1.39776
Breast Cancer	HCC1419	High	High	GDSC2	290	14860730	907045	SIDM00882	BRCA	1036	PLX-4720	BRAF	ERK MAPK signaling	1046	Y	0.010005	10	5.2568	0.990435	0.075284	0.601161
Breast Cancer	HCC1419	High	High	GDSC2	290	14790719	907045	SIDM00882	BRCA	1042	Doramapimod	p38, JNK2	JNK and p38 signaling	1046	Y	0.009766	10	2.46807	0.904431	0.147456	-1.68532
Breast Cancer	HCC1419	High	High	GDSC2	290	14860733	907045	SIDM00882	BRCA	1060	PD0325901	MEK1, MEK2	ERK MAPK signaling	1046	Y	0.00025	0.25	1.74991	0.991889	0.075051	0.803053
Breast Cancer	HCC1419	High	High	GDSC2	290	14790734	907045	SIDM00882	BRCA	1372	Trametinib	MEK1, MEK2	ERK MAPK signaling	1046	Y	0.000977	1	2.40301	0.98438	0.099092	1.00578
Breast Cancer	HCC1419	High	High	GDSC2	290	14790735	907045	SIDM00882	BRCA	1373	Dabrafenib	BRAF	ERK MAPK signaling	1046	Y	0.009766	10	5.54547	0.992665	0.037381	0.546918
Breast Cancer	HCC1419	High	High	GDSC2	290	14790739	907045	SIDM00882	BRCA	1564	SCH772984	ERK1, ERK2	ERK MAPK signaling	1046	Y	0.004883	5	3.04081	0.963902	0.090975	0.448072
Breast Cancer	HCC1419	High	High	GDSC2	290	14860795	907045	SIDM00882	BRCA	1855	KRAS (G12C) Inhibitor-12	KRAS (G12C)	ERK MAPK signaling	1046	Y	0.020011	20	4.0357	0.95017	0.065624	-0.242916
Breast Cancer	HCC1419	High	High	GDSC2	290	14860798	907045	SIDM00882	BRCA	1908	Ulixertinib	ERK1, ERK2	ERK MAPK signaling	1046	Y	0.010005	10	2.64728	0.915506	0.032474	0.04411
Breast Cancer	HCC1419	High	High	GDSC2	290	14860828	907045	SIDM00882	BRCA	2047	Ulixertinib	ERK1, ERK2	ERK MAPK signaling	1046	Y	0.002001	2	2.36909	0.970506	0.047103	0.075468
Breast Cancer	HCC1419	High	High	GDSC2	290	14860830	907045	SIDM00882	BRCA	2096	VX-11e	ERK2	ERK MAPK signaling	1046	Y	0.010005	10	4.28829	0.977393	0.053397	1.18405
Breast Cancer	HCC1428	High	Low	GDSC1	289	14657434	1290905	SIDM00881	BRCA	157	JNK-9L	JNK2, JNK3	JNK and p38 signaling	1045	Y	0.02	5.12	0.163907	0.697541	0.150941	0.417266
Breast Cancer	HCC1428	High	Low	GDSC1	289	14657435	1290905	SIDM00881	BRCA	159	HG6-64-1	BRAF	ERK MAPK signaling	1045	Y	0.02	5.12	3.62441	0.974045	0.071629	1.62269
Breast Cancer	HCC1428	High	Low	GDSC1	289	14657468	1290905	SIDM00881	BRCA	207	AS601245	JNK1, JNK2, JNK2	JNK and p38 signaling	1045	Y	0.03125	8	2.62462	0.912813	0.136269	0.379514
Breast Cancer	HCC1428	High	Low	GDSC1	289	14441833	1290905	SIDM00881	BRCA	221	TAK-715	p38alpha, p38beta	JNK and p38 signaling	1045	Y	0.04	20	4.66683	0.969183	0.08183	0.430937
Breast Cancer	HCC1428	High	Low	GDSC1	289	14657486	1290905	SIDM00881	BRCA	262	VX-11e	ERK2	ERK MAPK signaling	1045	Y	0.02	5.12	4.36356	0.986759	0.035945	1.10081
Breast Cancer	HCC1428	High	Low	GDSC1	289	14657487	1290905	SIDM00881	BRCA	263	FR-180204	ERK1, ERK2	ERK MAPK signaling	1045	Y	0.078125	20	5.54025	0.984285	0.02279	0.718008
Breast Cancer	HCC1428	High	Low	GDSC1	289	14657500	1290905	SIDM00881	BRCA	279	BIX02189	MEK5, ERK5	ERK MAPK signaling	1045	Y	0.078125	20	5.13912	0.977359	0.035307	0.728994
Breast Cancer	HCC1428	High	Low	GDSC1	289	14657509	1290905	SIDM00881	BRCA	291	KIN001-266	MAP3K8	ERK MAPK signaling	1019	Y	0.078125	20	3.2695	0.893234	0.162577	-0.113957
Breast Cancer	HCC1428	High	Low	GDSC1	289	14657335	1290905	SIDM00881	BRCA	1014	Refametinib	MEK1, MEK2	ERK MAPK signaling	1046	Y	0.019531	5	4.3397	0.986757	0.024124	1.4806
Breast Cancer	HCC1428	High	Low	GDSC1	289	14657336	1290905	SIDM00881	BRCA	1015	CI-1040	MEK1, MEK2	ERK MAPK signaling	1046	Y	0.039063	10	3.28592	0.938334	0.069974	0.81701
Breast Cancer	HCC1428	High	Low	GDSC1	289	14657348	1290905	SIDM00881	BRCA	1028	VX-702	p38	JNK and p38 signaling	1046	Y	0.007813	2	3.22086	0.984041	0.023764	0.490174
Breast Cancer	HCC1428	High	Low	GDSC1	289	14657354	1290905	SIDM00881	BRCA	1036	PLX-4720	BRAF	ERK MAPK signaling	1046	Y	0.039063	10	4.73204	0.982538	0.01945	0.841231
Breast Cancer	HCC1428	High	Low	GDSC1	289	14657358	1290905	SIDM00881	BRCA	1042	Doramapimod	p38, JNK2	JNK and p38 signaling	1046	Y	0.039063	10	4.70175	0.982048	0.093049	0.655012
Breast Cancer	HCC1428	High	Low	GDSC1	289	14657359	1290905	SIDM00881	BRCA	1043	JNK Inhibitor VIII	JNK	JNK and p38 signaling	1046	Y	0.039063	10	4.2633	0.973328	0.045603	-0.076156
Breast Cancer	HCC1428	High	Low	GDSC1	289	14432826	1290905	SIDM00881	BRCA	1060	PD0325901	MEK1, MEK2	ERK MAPK signaling	1046	Y	0.000977	2	0.099051	0.959528	0.081869	0.469341
Breast Cancer	HCC1428	High	Low	GDSC1	289	14657370	1290905	SIDM00881	BRCA	1061	SB590885	BRAF	ERK MAPK signaling	1046	Y	0.019531	5	4.32076	0.986523	0.022102	0.695014
Breast Cancer	HCC1428	High	Low	GDSC1	289	14657371	1290905	SIDM00881	BRCA	1062	Selumetinib	MEK1, MEK2	ERK MAPK signaling	1046	Y	0.015625	4	3.68461	0.980321	0.045433	0.817037
Breast Cancer	HCC1428	High	Low	GDSC1	289	14657383	1290905	SIDM00881	BRCA	1161	ZG-10	JNK1	JNK and p38 signaling	1019	Y	0.039063	10	2.06094	0.847571	0.040925	0.526428
Breast Cancer	HCC1428	High	Low	GDSC1	289	14657384	1290905	SIDM00881	BRCA	1164	XMD8-92	MAPK7	ERK MAPK signaling	1019	Y	0.039063	10	3.65588	0.954689	0.049616	0.54658
Breast Cancer	HCC1428	High	Low	GDSC1	289	14657412	1290905	SIDM00881	BRCA	1371	PLX-4720	BRAF	ERK MAPK signaling	1046	Y	0.039063	10	5.00162	0.986369	0.032672	0.665521
Breast Cancer	HCC1428	High	Low	GDSC1	289	14657413	1290905	SIDM00881	BRCA	1372	Trametinib	MEK1, MEK2	ERK MAPK signaling	1046	Y	0.003906	1	2.29806	0.980317	0.08885	1.32251
Breast Cancer	HCC1428	High	Low	GDSC1	289	14657414	1290905	SIDM00881	BRCA	1373	Dabrafenib	BRAF	ERK MAPK signaling	1046	Y	0.039063	10	3.82802	0.960903	0.037473	0.337237
Breast Cancer	HCC1428	High	Low	GDSC1	289	14657421	1290905	SIDM00881	BRCA	1498	Selumetinib	MEK1, MEK2	ERK MAPK signaling	1046	Y	0.015625	4	1.82202	0.90528	0.082762	0.129646
Breast Cancer	HCC1428	High	Low	GDSC1	289	14657426	1290905	SIDM00881	BRCA	1526	Refametinib	MEK1, MEK2	ERK MAPK signaling	1046	Y	0.019531	5	4.28601	0.986084	0.037048	1.53084
Breast Cancer	HCC1428	High	Low	GDSC2	290	14861758	1290905	SIDM00881	BRCA	1036	PLX-4720	BRAF	ERK MAPK signaling	1046	Y	0.010005	10	6.45899	0.964707	0.068523	1.35688
Breast Cancer	HCC1428	High	Low	GDSC2	290	14790786	1290905	SIDM00881	BRCA	1042	Doramapimod	p38, JNK2	JNK and p38 signaling	1046	Y	0.009766	10	5.01442	0.932927	0.090067	0.422244
Breast Cancer	HCC1428	High	Low	GDSC2	290	14861761	1290905	SIDM00881	BRCA	1060	PD0325901	MEK1, MEK2	ERK MAPK signaling	1046	Y	0.00025	0.25	4.16675	0.981588	0.029162	2.05494
Breast Cancer	HCC1428	High	Low	GDSC2	290	14790801	1290905	SIDM00881	BRCA	1372	Trametinib	MEK1, MEK2	ERK MAPK signaling	1046	Y	0.000977	1	4.35915	0.967945	0.074375	1.77481
Breast Cancer	HCC1428	High	Low	GDSC2	290	14790802	1290905	SIDM00881	BRCA	1373	Dabrafenib	BRAF	ERK MAPK signaling	1046	Y	0.009766	10	8.19536	0.984372	0.034341	1.7183
Breast Cancer	HCC1428	High	Low	GDSC2	290	14790806	1290905	SIDM00881	BRCA	1564	SCH772984	ERK1, ERK2	ERK MAPK signaling	1046	Y	0.004883	5	5.61971	0.962384	0.049805	1.79626
Breast Cancer	HCC1428	High	Low	GDSC2	290	14861824	1290905	SIDM00881	BRCA	1855	KRAS (G12C) Inhibitor-12	KRAS (G12C)	ERK MAPK signaling	1046	Y	0.020011	20	8.02534	0.976451	0.03673	2.39296
Breast Cancer	HCC1428	High	Low	GDSC2	290	14861827	1290905	SIDM00881	BRCA	1908	Ulixertinib	ERK1, ERK2	ERK MAPK signaling	1046	Y	0.010005	10	5.03851	0.933421	0.050286	1.81871
Breast Cancer	HCC1428	High	Low	GDSC2	290	14861857	1290905	SIDM00881	BRCA	2047	Ulixertinib	ERK1, ERK2	ERK MAPK signaling	1046	Y	0.002001	2	5.17945	0.969679	0.029812	1.92146
Breast Cancer	HCC1428	High	Low	GDSC2	290	14861859	1290905	SIDM00881	BRCA	2096	VX-11e	ERK2	ERK MAPK signaling	1046	Y	0.010005	10	5.48502	0.945249	0.06578	2.03132
Breast Cancer	HCC1806	High	Low	GDSC1	289	14522234	907047	SIDM00875	UNCLASSIFIED	157	JNK-9L	JNK2, JNK3	JNK and p38 signaling	1045	Y	0.02	5.12	-1.0855	0.50889	0.149858	-0.779802
Breast Cancer	HCC1806	High	Low	GDSC1	289	14522236	907047	SIDM00875	UNCLASSIFIED	159	HG6-64-1	BRAF	ERK MAPK signaling	1045	Y	0.02	5.12	0.470904	0.752765	0.144587	-0.303724
Breast Cancer	HCC1806	High	Low	GDSC1	289	14522268	907047	SIDM00875	UNCLASSIFIED	207	AS601245	JNK1, JNK2, JNK2	JNK and p38 signaling	1045	Y	0.03125	8	0.214383	0.647412	0.141557	-1.76181
Breast Cancer	HCC1806	High	Low	GDSC1	289	14441391	907047	SIDM00875	UNCLASSIFIED	221	TAK-715	p38alpha, p38beta	JNK and p38 signaling	1045	Y	0.04	20	3.27168	0.920912	0.086417	-0.788839
Breast Cancer	HCC1806	High	Low	GDSC1	289	14522286	907047	SIDM00875	UNCLASSIFIED	262	VX-11e	ERK2	ERK MAPK signaling	1045	Y	0.02	5.12	1.9661	0.915748	0.131	-0.563695
Breast Cancer	HCC1806	High	Low	GDSC1	289	14522287	907047	SIDM00875	UNCLASSIFIED	263	FR-180204	ERK1, ERK2	ERK MAPK signaling	1045	Y	0.078125	20	4.3217	0.967127	0.041636	-0.709877
Breast Cancer	HCC1806	High	Low	GDSC1	289	14522300	907047	SIDM00875	UNCLASSIFIED	279	BIX02189	MEK5, ERK5	ERK MAPK signaling	1045	Y	0.078125	20	3.70242	0.939871	0.069365	-0.495398
Breast Cancer	HCC1806	High	Low	GDSC1	289	14522309	907047	SIDM00875	UNCLASSIFIED	291	KIN001-266	MAP3K8	ERK MAPK signaling	1019	Y	0.078125	20	2.58892	0.847976	0.156841	-0.736279
Breast Cancer	HCC1806	High	Low	GDSC1	289	14522143	907047	SIDM00875	UNCLASSIFIED	1014	Refametinib	MEK1, MEK2	ERK MAPK signaling	1046	Y	0.019531	5	2.11095	0.927427	0.242932	0.264802
Breast Cancer	HCC1806	High	Low	GDSC1	289	14522144	907047	SIDM00875	UNCLASSIFIED	1015	CI-1040	MEK1, MEK2	ERK MAPK signaling	1046	Y	0.039063	10	2.50548	0.905801	0.142937	0.269966
Breast Cancer	HCC1806	High	Low	GDSC1	289	14522156	907047	SIDM00875	UNCLASSIFIED	1028	VX-702	p38	JNK and p38 signaling	1046	Y	0.007813	2	2.40503	0.977904	0.124329	-0.408018
Breast Cancer	HCC1806	High	Low	GDSC1	289	14522162	907047	SIDM00875	UNCLASSIFIED	1036	PLX-4720	BRAF	ERK MAPK signaling	1046	Y	0.039063	10	3.28817	0.953909	0.059858	-0.26511
Breast Cancer	HCC1806	High	Low	GDSC1	289	14522166	907047	SIDM00875	UNCLASSIFIED	1042	Doramapimod	p38, JNK2	JNK and p38 signaling	1046	Y	0.039063	10	3.49032	0.96223	0.195116	-0.743399
Breast Cancer	HCC1806	High	Low	GDSC1	289	14522167	907047	SIDM00875	UNCLASSIFIED	1043	JNK Inhibitor VIII	JNK	JNK and p38 signaling	1046	Y	0.039063	10	3.78595	0.972	0.122163	-0.684873
Breast Cancer	HCC1806	High	Low	GDSC1	289	14430073	907047	SIDM00875	UNCLASSIFIED	1060	PD0325901	MEK1, MEK2	ERK MAPK signaling	1046	Y	0.000977	2	-0.999053	0.919658	0.068345	-0.084026
Breast Cancer	HCC1806	High	Low	GDSC1	289	14522178	907047	SIDM00875	UNCLASSIFIED	1061	SB590885	BRAF	ERK MAPK signaling	1046	Y	0.019531	5	3.86212	0.98756	0.063038	0.326827
Breast Cancer	HCC1806	High	Low	GDSC1	289	14522179	907047	SIDM00875	UNCLASSIFIED	1062	Selumetinib	MEK1, MEK2	ERK MAPK signaling	1046	Y	0.015625	4	1.75311	0.918204	0.274029	-0.486196
Breast Cancer	HCC1806	High	Low	GDSC1	289	14522212	907047	SIDM00875	UNCLASSIFIED	1371	PLX-4720	BRAF	ERK MAPK signaling	1046	Y	0.039063	10	4.5712	0.987772	0.058922	0.341947
Breast Cancer	HCC1806	High	Low	GDSC1	289	14522213	907047	SIDM00875	UNCLASSIFIED	1372	Trametinib	MEK1, MEK2	ERK MAPK signaling	1046	Y	0.003906	1	0.393431	0.920095	0.138461	0.60822
Breast Cancer	HCC1806	High	Low	GDSC1	289	14522214	907047	SIDM00875	UNCLASSIFIED	1373	Dabrafenib	BRAF	ERK MAPK signaling	1046	Y	0.039063	10	3.44848	0.960625	0.093486	0.164181
Breast Cancer	HCC1806	High	Low	GDSC1	289	14522221	907047	SIDM00875	UNCLASSIFIED	1498	Selumetinib	MEK1, MEK2	ERK MAPK signaling	1046	Y	0.015625	4	2.45426	0.957476	0.105449	0.464436
Breast Cancer	HCC1806	High	Low	GDSC1	289	14522226	907047	SIDM00875	UNCLASSIFIED	1526	Refametinib	MEK1, MEK2	ERK MAPK signaling	1046	Y	0.019531	5	2.49513	0.94924	0.012981	0.518588
Breast Cancer	HCC1806	High	Low	GDSC2	290	14849826	907047	SIDM00875	UNCLASSIFIED	1036	PLX-4720	BRAF	ERK MAPK signaling	1046	Y	0.010005	10	4.21913	0.980106	0.058036	-0.051138
Breast Cancer	HCC1806	High	Low	GDSC2	290	14790654	907047	SIDM00875	UNCLASSIFIED	1042	Doramapimod	p38, JNK2	JNK and p38 signaling	1046	Y	0.009766	10	5.23607	0.992505	0.030828	0.605705
Breast Cancer	HCC1806	High	Low	GDSC2	290	14849829	907047	SIDM00875	UNCLASSIFIED	1060	PD0325901	MEK1, MEK2	ERK MAPK signaling	1046	Y	0.00025	0.25	-0.931	0.928902	0.106317	-0.585624
Breast Cancer	HCC1806	High	Low	GDSC2	290	14790668	907047	SIDM00875	UNCLASSIFIED	1372	Trametinib	MEK1, MEK2	ERK MAPK signaling	1046	Y	0.000977	1	-0.269599	0.879351	0.244306	-0.044928
Breast Cancer	HCC1806	High	Low	GDSC2	290	14790669	907047	SIDM00875	UNCLASSIFIED	1373	Dabrafenib	BRAF	ERK MAPK signaling	1046	Y	0.009766	10	4.42116	0.983601	0.055886	0.049912
Breast Cancer	HCC1806	High	Low	GDSC2	290	14790673	907047	SIDM00875	UNCLASSIFIED	1564	SCH772984	ERK1, ERK2	ERK MAPK signaling	1046	Y	0.004883	5	1.72833	0.908367	0.176442	-0.238061
Breast Cancer	HCC1806	High	Low	GDSC2	290	14849892	907047	SIDM00875	UNCLASSIFIED	1855	KRAS (G12C) Inhibitor-12	KRAS (G12C)	ERK MAPK signaling	1046	Y	0.020011	20	3.29069	0.91946	0.063957	-0.735126
Breast Cancer	HCC1806	High	Low	GDSC2	290	14849895	907047	SIDM00875	UNCLASSIFIED	1908	Ulixertinib	ERK1, ERK2	ERK MAPK signaling	1046	Y	0.010005	10	2.60422	0.919871	0.11216	0.012153
Breast Cancer	HCC1806	High	Low	GDSC2	290	14849925	907047	SIDM00875	UNCLASSIFIED	2047	Ulixertinib	ERK1, ERK2	ERK MAPK signaling	1046	Y	0.002001	2	1.79533	0.958462	0.035692	-0.301413
Breast Cancer	HCC1806	High	Low	GDSC2	290	14849927	907047	SIDM00875	UNCLASSIFIED	2096	VX-11e	ERK2	ERK MAPK signaling	1046	Y	0.010005	10	1.87017	0.865136	0.057044	-0.527962
Breast Cancer	HCC1937	High	Low	GDSC1	289	14468805	749714	SIDM00874	BRCA	157	JNK-9L	JNK2, JNK3	JNK and p38 signaling	1045	Y	0.02	5.12	0.14854	0.685869	0.084729	0.402543
Breast Cancer	HCC1937	High	Low	GDSC1	289	14468807	749714	SIDM00874	BRCA	159	HG6-64-1	BRAF	ERK MAPK signaling	1045	Y	0.02	5.12	3.31223	0.954661	0.101075	1.43199
Breast Cancer	HCC1937	High	Low	GDSC1	289	14468840	749714	SIDM00874	BRCA	207	AS601245	JNK1, JNK2, JNK2	JNK and p38 signaling	1045	Y	0.03125	8	1.56646	0.804406	0.110251	-0.560583
Breast Cancer	HCC1937	High	Low	GDSC1	289	14441187	749714	SIDM00874	BRCA	221	TAK-715	p38alpha, p38beta	JNK and p38 signaling	1045	Y	0.04	20	5.25237	0.974084	0.041384	0.942873
Breast Cancer	HCC1937	High	Low	GDSC1	289	14468858	749714	SIDM00874	BRCA	262	VX-11e	ERK2	ERK MAPK signaling	1045	Y	0.02	5.12	4.59315	0.983584	0.034185	1.26021
Breast Cancer	HCC1937	High	Low	GDSC1	289	14468859	749714	SIDM00874	BRCA	263	FR-180204	ERK1, ERK2	ERK MAPK signaling	1045	Y	0.078125	20	5.51023	0.976454	0.043256	0.682828
Breast Cancer	HCC1937	High	Low	GDSC1	289	14468872	749714	SIDM00874	BRCA	279	BIX02189	MEK5, ERK5	ERK MAPK signaling	1045	Y	0.078125	20	4.47014	0.947074	0.045632	0.158873
Breast Cancer	HCC1937	High	Low	GDSC1	289	14468881	749714	SIDM00874	BRCA	291	KIN001-266	MAP3K8	ERK MAPK signaling	1019	Y	0.078125	20	2.66613	0.823442	0.150489	-0.665681
Breast Cancer	HCC1937	High	Low	GDSC1	289	14468712	749714	SIDM00874	BRCA	1014	Refametinib	MEK1, MEK2	ERK MAPK signaling	1046	Y	0.019531	5	2.79875	0.934661	0.14154	0.640004
Breast Cancer	HCC1937	High	Low	GDSC1	289	14468713	749714	SIDM00874	BRCA	1015	CI-1040	MEK1, MEK2	ERK MAPK signaling	1046	Y	0.039063	10	2.16669	0.842245	0.116643	0.032492
Breast Cancer	HCC1937	High	Low	GDSC1	289	14468725	749714	SIDM00874	BRCA	1028	VX-702	p38	JNK and p38 signaling	1046	Y	0.007813	2	3.17367	0.975804	0.126304	0.43822
Breast Cancer	HCC1937	High	Low	GDSC1	289	14468731	749714	SIDM00874	BRCA	1036	PLX-4720	BRAF	ERK MAPK signaling	1046	Y	0.039063	10	3.96764	0.954174	0.111018	0.255523
Breast Cancer	HCC1937	High	Low	GDSC1	289	14468735	749714	SIDM00874	BRCA	1042	Doramapimod	p38, JNK2	JNK and p38 signaling	1046	Y	0.039063	10	3.57798	0.938649	0.129354	-0.642214
Breast Cancer	HCC1937	High	Low	GDSC1	289	14468736	749714	SIDM00874	BRCA	1043	JNK Inhibitor VIII	JNK	JNK and p38 signaling	1046	Y	0.039063	10	4.44106	0.968249	0.069942	0.150517
Breast Cancer	HCC1937	High	Low	GDSC1	289	14428977	749714	SIDM00874	BRCA	1060	PD0325901	MEK1, MEK2	ERK MAPK signaling	1046	Y	0.000977	2	-0.808873	0.89963	0.157462	0.011811
Breast Cancer	HCC1937	High	Low	GDSC1	289	14468742	749714	SIDM00874	BRCA	1061	SB590885	BRAF	ERK MAPK signaling	1046	Y	0.019531	5	4.6754	0.984946	0.059309	0.979705
Breast Cancer	HCC1937	High	Low	GDSC1	289	14437992	749714	SIDM00874	BRCA	1062	Selumetinib	MEK1, MEK2	ERK MAPK signaling	1046	Y	0.007813	4	4.27815	0.984509	0.100226	1.21752
Breast Cancer	HCC1937	High	Low	GDSC1	289	14468754	749714	SIDM00874	BRCA	1161	ZG-10	JNK1	JNK and p38 signaling	1019	Y	0.039063	10	2.22942	0.848042	0.056012	0.674279
Breast Cancer	HCC1937	High	Low	GDSC1	289	14468755	749714	SIDM00874	BRCA	1164	XMD8-92	MAPK7	ERK MAPK signaling	1019	Y	0.039063	10	3.805	0.948174	0.026677	0.700791
Breast Cancer	HCC1937	High	Low	GDSC1	289	14468783	749714	SIDM00874	BRCA	1371	PLX-4720	BRAF	ERK MAPK signaling	1046	Y	0.039063	10	4.96179	0.979043	0.04414	0.63558
Breast Cancer	HCC1937	High	Low	GDSC1	289	14468784	749714	SIDM00874	BRCA	1372	Trametinib	MEK1, MEK2	ERK MAPK signaling	1046	Y	0.003906	1	0.026946	0.856992	0.145358	0.470777
Breast Cancer	HCC1937	High	Low	GDSC1	289	14468785	749714	SIDM00874	BRCA	1373	Dabrafenib	BRAF	ERK MAPK signaling	1046	Y	0.039063	10	5.12135	0.981584	0.042872	0.926948
Breast Cancer	HCC1937	High	Low	GDSC1	289	14468792	749714	SIDM00874	BRCA	1498	Selumetinib	MEK1, MEK2	ERK MAPK signaling	1046	Y	0.015625	4	2.64546	0.937914	0.093027	0.565684
Breast Cancer	HCC1937	High	Low	GDSC1	289	14468797	749714	SIDM00874	BRCA	1526	Refametinib	MEK1, MEK2	ERK MAPK signaling	1046	Y	0.019531	5	2.60841	0.925059	0.037721	0.582617
Breast Cancer	HCC1937	High	Low	GDSC2	290	14832828	749714	SIDM00874	BRCA	1036	PLX-4720	BRAF	ERK MAPK signaling	1046	Y	0.010005	10	5.03511	0.968779	0.045193	0.4618
Breast Cancer	HCC1937	High	Low	GDSC2	290	14790186	749714	SIDM00874	BRCA	1042	Doramapimod	p38, JNK2	JNK and p38 signaling	1046	Y	0.009766	10	4.55135	0.958013	0.111419	0.038972
Breast Cancer	HCC1937	High	Low	GDSC2	290	14832831	749714	SIDM00874	BRCA	1060	PD0325901	MEK1, MEK2	ERK MAPK signaling	1046	Y	0.00025	0.25	1.72407	0.97541	0.083726	0.789669
Breast Cancer	HCC1937	High	Low	GDSC2	290	14790201	749714	SIDM00874	BRCA	1372	Trametinib	MEK1, MEK2	ERK MAPK signaling	1046	Y	0.000977	1	1.24948	0.924283	0.113311	0.552279
Breast Cancer	HCC1937	High	Low	GDSC2	290	14790202	749714	SIDM00874	BRCA	1373	Dabrafenib	BRAF	ERK MAPK signaling	1046	Y	0.009766	10	6.24969	0.985713	0.091807	0.858216
Breast Cancer	HCC1937	High	Low	GDSC2	290	14790206	749714	SIDM00874	BRCA	1564	SCH772984	ERK1, ERK2	ERK MAPK signaling	1046	Y	0.004883	5	3.52766	0.948719	0.097012	0.702586
Breast Cancer	HCC1937	High	Low	GDSC2	290	14832894	749714	SIDM00874	BRCA	1855	KRAS (G12C) Inhibitor-12	KRAS (G12C)	ERK MAPK signaling	1046	Y	0.020011	20	3.87311	0.906601	0.024481	-0.350332
Breast Cancer	HCC1937	High	Low	GDSC2	290	14832897	749714	SIDM00874	BRCA	1908	Ulixertinib	ERK1, ERK2	ERK MAPK signaling	1046	Y	0.010005	10	3.88101	0.937112	0.097944	0.959698
Breast Cancer	HCC1937	High	Low	GDSC2	290	14832928	749714	SIDM00874	BRCA	2047	Ulixertinib	ERK1, ERK2	ERK MAPK signaling	1046	Y	0.002001	2	3.84461	0.976045	0.024352	1.04466
Breast Cancer	HCC1937	High	Low	GDSC2	290	14832930	749714	SIDM00874	BRCA	2096	VX-11e	ERK2	ERK MAPK signaling	1046	Y	0.010005	10	3.42726	0.918509	0.063499	0.574447
Breast Cancer	HCC1954	High	Low	GDSC1	289	14467547	749709	SIDM00872	BRCA	157	JNK-9L	JNK2, JNK3	JNK and p38 signaling	1045	Y	0.02	5.12	-0.654758	0.573389	0.232794	-0.367107
Breast Cancer	HCC1954	High	Low	GDSC1	289	14467549	749709	SIDM00872	BRCA	159	HG6-64-1	BRAF	ERK MAPK signaling	1045	Y	0.02	5.12	3.87539	0.974319	0.034456	1.77601
Breast Cancer	HCC1954	High	Low	GDSC1	289	14467582	749709	SIDM00872	BRCA	207	AS601245	JNK1, JNK2, JNK2	JNK and p38 signaling	1045	Y	0.03125	8	1.78912	0.833469	0.220723	-0.362771
Breast Cancer	HCC1954	High	Low	GDSC1	289	14441169	749709	SIDM00872	BRCA	221	TAK-715	p38alpha, p38beta	JNK and p38 signaling	1045	Y	0.04	20	3.62475	0.918619	0.112746	-0.480149
Breast Cancer	HCC1954	High	Low	GDSC1	289	14467600	749709	SIDM00872	BRCA	262	VX-11e	ERK2	ERK MAPK signaling	1045	Y	0.02	5.12	4.48056	0.984609	0.029517	1.18204
Breast Cancer	HCC1954	High	Low	GDSC1	289	14467601	749709	SIDM00872	BRCA	263	FR-180204	ERK1, ERK2	ERK MAPK signaling	1045	Y	0.078125	20	5.82352	0.984349	0.029178	1.04994
Breast Cancer	HCC1954	High	Low	GDSC1	289	14467614	749709	SIDM00872	BRCA	279	BIX02189	MEK5, ERK5	ERK MAPK signaling	1045	Y	0.078125	20	5.84313	0.984609	0.029517	1.32897
Breast Cancer	HCC1954	High	Low	GDSC1	289	14467623	749709	SIDM00872	BRCA	291	KIN001-266	MAP3K8	ERK MAPK signaling	1019	Y	0.078125	20	4.30446	0.945352	0.070401	0.832418
Breast Cancer	HCC1954	High	Low	GDSC1	289	14467449	749709	SIDM00872	BRCA	1014	Refametinib	MEK1, MEK2	ERK MAPK signaling	1046	Y	0.019531	5	2.55869	0.928115	0.074188	0.50905
Breast Cancer	HCC1954	High	Low	GDSC1	289	14467450	749709	SIDM00872	BRCA	1015	CI-1040	MEK1, MEK2	ERK MAPK signaling	1046	Y	0.039063	10	3.1427	0.922059	0.134299	0.716626
Breast Cancer	HCC1954	High	Low	GDSC1	289	14467462	749709	SIDM00872	BRCA	1028	VX-702	p38	JNK and p38 signaling	1046	Y	0.007813	2	3.53848	0.984582	0.034761	0.83986
Breast Cancer	HCC1954	High	Low	GDSC1	289	14467468	749709	SIDM00872	BRCA	1036	PLX-4720	BRAF	ERK MAPK signaling	1046	Y	0.039063	10	5.11045	0.98408	0.067461	1.13118
Breast Cancer	HCC1954	High	Low	GDSC1	289	14467472	749709	SIDM00872	BRCA	1042	Doramapimod	p38, JNK2	JNK and p38 signaling	1046	Y	0.039063	10	3.89672	0.956365	0.096278	-0.274275
Breast Cancer	HCC1954	High	Low	GDSC1	289	14467473	749709	SIDM00872	BRCA	1043	JNK Inhibitor VIII	JNK	JNK and p38 signaling	1046	Y	0.039063	10	4.33463	0.969426	0.225903	0.014794
Breast Cancer	HCC1954	High	Low	GDSC1	289	14428957	749709	SIDM00872	BRCA	1060	PD0325901	MEK1, MEK2	ERK MAPK signaling	1046	Y	0.000977	2	-1.06795	0.887226	0.086864	-0.118743
Breast Cancer	HCC1954	High	Low	GDSC1	289	14467484	749709	SIDM00872	BRCA	1061	SB590885	BRAF	ERK MAPK signaling	1046	Y	0.019531	5	4.15307	0.980067	0.057782	0.560391
Breast Cancer	HCC1954	High	Low	GDSC1	289	14467485	749709	SIDM00872	BRCA	1062	Selumetinib	MEK1, MEK2	ERK MAPK signaling	1046	Y	0.015625	4	1.94206	0.90432	0.110984	-0.358707
Breast Cancer	HCC1954	High	Low	GDSC1	289	14467497	749709	SIDM00872	BRCA	1161	ZG-10	JNK1	JNK and p38 signaling	1019	Y	0.039063	10	2.02488	0.834729	0.167282	0.494787
Breast Cancer	HCC1954	High	Low	GDSC1	289	14467498	749709	SIDM00872	BRCA	1164	XMD8-92	MAPK7	ERK MAPK signaling	1019	Y	0.039063	10	4.98524	0.982285	0.038064	1.92136
Breast Cancer	HCC1954	High	Low	GDSC1	289	14467526	749709	SIDM00872	BRCA	1371	PLX-4720	BRAF	ERK MAPK signaling	1046	Y	0.039063	10	3.77067	0.95177	0.120435	-0.259861
Breast Cancer	HCC1954	High	Low	GDSC1	289	14467527	749709	SIDM00872	BRCA	1372	Trametinib	MEK1, MEK2	ERK MAPK signaling	1046	Y	0.003906	1	-1.77196	0.649283	0.236504	-0.203867
Breast Cancer	HCC1954	High	Low	GDSC1	289	14467528	749709	SIDM00872	BRCA	1373	Dabrafenib	BRAF	ERK MAPK signaling	1046	Y	0.039063	10	4.85349	0.980189	0.053028	0.804815
Breast Cancer	HCC1954	High	Low	GDSC1	289	14467535	749709	SIDM00872	BRCA	1498	Selumetinib	MEK1, MEK2	ERK MAPK signaling	1046	Y	0.015625	4	2.47177	0.935122	0.089908	0.473706
Breast Cancer	HCC1954	High	Low	GDSC1	289	14467540	749709	SIDM00872	BRCA	1526	Refametinib	MEK1, MEK2	ERK MAPK signaling	1046	Y	0.019531	5	1.66035	0.865379	0.070048	0.046753
Breast Cancer	HCC1954	High	Low	GDSC2	290	14883733	749709	SIDM00872	BRCA	1036	PLX-4720	BRAF	ERK MAPK signaling	1046	Y	0.010005	10	3.7805	0.960598	0.043414	-0.326866
Breast Cancer	HCC1954	High	Low	GDSC2	290	14791330	749709	SIDM00872	BRCA	1042	Doramapimod	p38, JNK2	JNK and p38 signaling	1046	Y	0.009766	10	4.76801	0.98239	0.059385	0.218294
Breast Cancer	HCC1954	High	Low	GDSC2	290	14883736	749709	SIDM00872	BRCA	1060	PD0325901	MEK1, MEK2	ERK MAPK signaling	1046	Y	0.00025	0.25	1.76103	0.990076	0.036293	0.808813
Breast Cancer	HCC1954	High	Low	GDSC2	290	14791345	749709	SIDM00872	BRCA	1372	Trametinib	MEK1, MEK2	ERK MAPK signaling	1046	Y	0.000977	1	0.768027	0.932917	0.106072	0.363002
Breast Cancer	HCC1954	High	Low	GDSC2	290	14791346	749709	SIDM00872	BRCA	1373	Dabrafenib	BRAF	ERK MAPK signaling	1046	Y	0.009766	10	5.95789	0.99361	0.069414	0.729227
Breast Cancer	HCC1954	High	Low	GDSC2	290	14791350	749709	SIDM00872	BRCA	1564	SCH772984	ERK1, ERK2	ERK MAPK signaling	1046	Y	0.004883	5	3.21375	0.964454	0.092771	0.538481
Breast Cancer	HCC1954	High	Low	GDSC2	290	14883799	749709	SIDM00872	BRCA	1855	KRAS (G12C) Inhibitor-12	KRAS (G12C)	ERK MAPK signaling	1046	Y	0.020011	20	3.31852	0.908124	0.121841	-0.716741
Breast Cancer	HCC1954	High	Low	GDSC2	290	14883802	749709	SIDM00872	BRCA	1908	Ulixertinib	ERK1, ERK2	ERK MAPK signaling	1046	Y	0.010005	10	3.28056	0.942281	0.085042	0.514084
Breast Cancer	HCC1954	High	Low	GDSC2	290	14883832	749709	SIDM00872	BRCA	2047	Ulixertinib	ERK1, ERK2	ERK MAPK signaling	1046	Y	0.002001	2	3.1916	0.98281	0.044711	0.615733
Breast Cancer	HCC1954	High	Low	GDSC2	290	14883834	749709	SIDM00872	BRCA	2096	VX-11e	ERK2	ERK MAPK signaling	1046	Y	0.010005	10	2.49105	0.899527	0.025978	-0.088385
Breast Cancer	HCC202	High	Low	GDSC1	289	14657708	1290906	SIDM00870	BRCA	207	AS601245	JNK1, JNK2, JNK2	JNK and p38 signaling	1045	Y	0.03125	8	2.41191	0.856357	0.075407	0.190541
Breast Cancer	HCC202	High	Low	GDSC1	289	14657712	1290906	SIDM00870	BRCA	221	TAK-715	p38alpha, p38beta	JNK and p38 signaling	1045	Y	0.078125	20	3.73123	0.884935	0.153632	-0.387051
Breast Cancer	HCC202	High	Low	GDSC1	289	14657729	1290906	SIDM00870	BRCA	262	VX-11e	ERK2	ERK MAPK signaling	1045	Y	0.02	5.12	3.56699	0.944143	0.038265	0.547769
Breast Cancer	HCC202	High	Low	GDSC1	289	14657730	1290906	SIDM00870	BRCA	263	FR-180204	ERK1, ERK2	ERK MAPK signaling	1045	Y	0.078125	20	4.76357	0.937969	0.035075	-0.192105
Breast Cancer	HCC202	High	Low	GDSC1	289	14657742	1290906	SIDM00870	BRCA	279	BIX02189	MEK5, ERK5	ERK MAPK signaling	1045	Y	0.078125	20	4.74859	0.937383	0.047647	0.396174
Breast Cancer	HCC202	High	Low	GDSC1	289	14657750	1290906	SIDM00870	BRCA	291	KIN001-266	MAP3K8	ERK MAPK signaling	1019	Y	0.078125	20	3.46573	0.866644	0.184588	0.065482
Breast Cancer	HCC202	High	Low	GDSC1	289	14657591	1290906	SIDM00870	BRCA	1014	Refametinib	MEK1, MEK2	ERK MAPK signaling	1046	Y	0.019531	5	4.87627	0.976815	0.059477	1.77331
Breast Cancer	HCC202	High	Low	GDSC1	289	14657592	1290906	SIDM00870	BRCA	1015	CI-1040	MEK1, MEK2	ERK MAPK signaling	1046	Y	0.039063	10	4.30599	0.946564	0.035696	1.53202
Breast Cancer	HCC202	High	Low	GDSC1	289	14657604	1290906	SIDM00870	BRCA	1028	VX-702	p38	JNK and p38 signaling	1046	Y	0.007813	2	4.02416	0.977804	0.04491	1.37457
Breast Cancer	HCC202	High	Low	GDSC1	289	14657610	1290906	SIDM00870	BRCA	1036	PLX-4720	BRAF	ERK MAPK signaling	1046	Y	0.039063	10	3.75898	0.924763	0.135941	0.095638
Breast Cancer	HCC202	High	Low	GDSC1	289	14657614	1290906	SIDM00870	BRCA	1042	Doramapimod	p38, JNK2	JNK and p38 signaling	1046	Y	0.039063	10	5.72138	0.979091	0.034533	1.83201
Breast Cancer	HCC202	High	Low	GDSC1	289	14657615	1290906	SIDM00870	BRCA	1043	JNK Inhibitor VIII	JNK	JNK and p38 signaling	1046	Y	0.039063	10	5.56955	0.976817	0.039603	1.58956
Breast Cancer	HCC202	High	Low	GDSC1	289	14432832	1290906	SIDM00870	BRCA	1060	PD0325901	MEK1, MEK2	ERK MAPK signaling	1046	Y	0.000977	2	2.40495	0.983801	0.071543	1.63135
Breast Cancer	HCC202	High	Low	GDSC1	289	14657626	1290906	SIDM00870	BRCA	1061	SB590885	BRAF	ERK MAPK signaling	1046	Y	0.019531	5	3.22047	0.931596	0.092524	-0.188274
Breast Cancer	HCC202	High	Low	GDSC1	289	14657627	1290906	SIDM00870	BRCA	1062	Selumetinib	MEK1, MEK2	ERK MAPK signaling	1046	Y	0.015625	4	4.69593	0.977479	0.048207	1.49941
Breast Cancer	HCC202	High	Low	GDSC1	289	14657639	1290906	SIDM00870	BRCA	1161	ZG-10	JNK1	JNK and p38 signaling	1019	Y	0.039063	10	2.35592	0.833747	0.075299	0.785289
Breast Cancer	HCC202	High	Low	GDSC1	289	14657640	1290906	SIDM00870	BRCA	1164	XMD8-92	MAPK7	ERK MAPK signaling	1019	Y	0.039063	10	4.97206	0.965377	0.02947	1.90773
Breast Cancer	HCC202	High	Low	GDSC1	289	14657667	1290906	SIDM00870	BRCA	1371	PLX-4720	BRAF	ERK MAPK signaling	1046	Y	0.039063	10	5.51069	0.975873	0.046595	1.04822
Breast Cancer	HCC202	High	Low	GDSC1	289	14657668	1290906	SIDM00870	BRCA	1372	Trametinib	MEK1, MEK2	ERK MAPK signaling	1046	Y	0.003906	1	2.57618	0.963172	0.08391	1.42682
Breast Cancer	HCC202	High	Low	GDSC1	289	14657669	1290906	SIDM00870	BRCA	1373	Dabrafenib	BRAF	ERK MAPK signaling	1046	Y	0.039063	10	5.20133	0.970283	0.121436	0.963414
Breast Cancer	HCC202	High	Low	GDSC1	289	14657674	1290906	SIDM00870	BRCA	1498	Selumetinib	MEK1, MEK2	ERK MAPK signaling	1046	Y	0.015625	4	4.24309	0.969437	0.060235	1.41167
Breast Cancer	HCC202	High	Low	GDSC1	289	14657679	1290906	SIDM00870	BRCA	1526	Refametinib	MEK1, MEK2	ERK MAPK signaling	1046	Y	0.019531	5	4.29074	0.965647	0.030228	1.53351
Breast Cancer	JIMT1	High	Low	GDSC1	289	14662245	1298157	SIDM01037	BRCA	157	JNK-9L	JNK2, JNK3	JNK and p38 signaling	1045	Y	0.02	5.12	-0.683505	0.570408	0.112475	-0.394649
Breast Cancer	JIMT1	High	Low	GDSC1	289	14662247	1298157	SIDM01037	BRCA	159	HG6-64-1	BRAF	ERK MAPK signaling	1045	Y	0.02	5.12	-0.633617	0.578041	0.089345	-0.978454
Breast Cancer	JIMT1	High	Low	GDSC1	289	14662280	1298157	SIDM01037	BRCA	207	AS601245	JNK1, JNK2, JNK2	JNK and p38 signaling	1045	Y	0.03125	8	1.31948	0.78771	0.102097	-0.780011
Breast Cancer	JIMT1	High	Low	GDSC1	289	14441875	1298157	SIDM01037	BRCA	221	TAK-715	p38alpha, p38beta	JNK and p38 signaling	1045	Y	0.04	20	4.63767	0.966295	0.034585	0.405442
Breast Cancer	JIMT1	High	Low	GDSC1	289	14662297	1298157	SIDM01037	BRCA	262	VX-11e	ERK2	ERK MAPK signaling	1045	Y	0.02	5.12	3.2766	0.962385	0.04273	0.346162
Breast Cancer	JIMT1	High	Low	GDSC1	289	14662298	1298157	SIDM01037	BRCA	263	FR-180204	ERK1, ERK2	ERK MAPK signaling	1045	Y	0.078125	20	5.43176	0.981107	0.026372	0.590877
Breast Cancer	JIMT1	High	Low	GDSC1	289	14662310	1298157	SIDM01037	BRCA	279	BIX02189	MEK5, ERK5	ERK MAPK signaling	1045	Y	0.078125	20	4.69008	0.963974	0.017575	0.346314
Breast Cancer	JIMT1	High	Low	GDSC1	289	14662316	1298157	SIDM01037	BRCA	291	KIN001-266	MAP3K8	ERK MAPK signaling	1019	Y	0.078125	20	3.30212	0.892388	0.073572	-0.084129
Breast Cancer	JIMT1	High	Low	GDSC1	289	14662148	1298157	SIDM01037	BRCA	1014	Refametinib	MEK1, MEK2	ERK MAPK signaling	1046	Y	0.019531	5	2.1303	0.907898	0.066775	0.275356
Breast Cancer	JIMT1	High	Low	GDSC1	289	14662149	1298157	SIDM01037	BRCA	1015	CI-1040	MEK1, MEK2	ERK MAPK signaling	1046	Y	0.039063	10	2.21856	0.859364	0.101138	0.068853
Breast Cancer	JIMT1	High	Low	GDSC1	289	14662161	1298157	SIDM01037	BRCA	1028	VX-702	p38	JNK and p38 signaling	1046	Y	0.007813	2	3.43433	0.985613	0.036033	0.725204
Breast Cancer	JIMT1	High	Low	GDSC1	289	14662167	1298157	SIDM01037	BRCA	1036	PLX-4720	BRAF	ERK MAPK signaling	1046	Y	0.039063	10	2.84279	0.909208	0.045596	-0.606372
Breast Cancer	JIMT1	High	Low	GDSC1	289	14662171	1298157	SIDM01037	BRCA	1042	Doramapimod	p38, JNK2	JNK and p38 signaling	1046	Y	0.039063	10	3.78705	0.957007	0.132084	-0.400873
Breast Cancer	JIMT1	High	Low	GDSC1	289	14662172	1298157	SIDM01037	BRCA	1043	JNK Inhibitor VIII	JNK	JNK and p38 signaling	1046	Y	0.039063	10	4.11909	0.96754	0.060798	-0.260065
Breast Cancer	JIMT1	High	Low	GDSC1	289	14432927	1298157	SIDM01037	BRCA	1060	PD0325901	MEK1, MEK2	ERK MAPK signaling	1046	Y	0.000977	2	-0.955703	0.901593	0.102027	-0.062181
Breast Cancer	JIMT1	High	Low	GDSC1	289	14662182	1298157	SIDM01037	BRCA	1061	SB590885	BRAF	ERK MAPK signaling	1046	Y	0.019531	5	3.15153	0.959031	0.094373	-0.243623
Breast Cancer	JIMT1	High	Low	GDSC1	289	14662183	1298157	SIDM01037	BRCA	1062	Selumetinib	MEK1, MEK2	ERK MAPK signaling	1046	Y	0.015625	4	3.707	0.979076	0.048114	0.832148
Breast Cancer	JIMT1	High	Low	GDSC1	289	14662195	1298157	SIDM01037	BRCA	1161	ZG-10	JNK1	JNK and p38 signaling	1019	Y	0.039063	10	2.92429	0.914566	0.018547	1.28406
Breast Cancer	JIMT1	High	Low	GDSC1	289	14662196	1298157	SIDM01037	BRCA	1164	XMD8-92	MAPK7	ERK MAPK signaling	1019	Y	0.039063	10	2.50922	0.884544	0.014515	-0.639264
Breast Cancer	JIMT1	High	Low	GDSC1	289	14662224	1298157	SIDM01037	BRCA	1371	PLX-4720	BRAF	ERK MAPK signaling	1046	Y	0.039063	10	3.73112	0.954958	0.024869	-0.289593
Breast Cancer	JIMT1	High	Low	GDSC1	289	14662225	1298157	SIDM01037	BRCA	1372	Trametinib	MEK1, MEK2	ERK MAPK signaling	1046	Y	0.003906	1	-1.57318	0.680845	0.270127	-0.129318
Breast Cancer	JIMT1	High	Low	GDSC1	289	14662226	1298157	SIDM01037	BRCA	1373	Dabrafenib	BRAF	ERK MAPK signaling	1046	Y	0.039063	10	2.12665	0.850682	0.263066	-0.43852
Breast Cancer	JIMT1	High	Low	GDSC1	289	14662233	1298157	SIDM01037	BRCA	1498	Selumetinib	MEK1, MEK2	ERK MAPK signaling	1046	Y	0.015625	4	1.28428	0.857692	0.153601	-0.1551
Breast Cancer	JIMT1	High	Low	GDSC1	289	14662238	1298157	SIDM01037	BRCA	1526	Refametinib	MEK1, MEK2	ERK MAPK signaling	1046	Y	0.019531	5	1.33612	0.841108	0.101156	-0.136509
Breast Cancer	JIMT1	High	Low	GDSC2	290	14814038	1298157	SIDM01037	BRCA	1036	PLX-4720	BRAF	ERK MAPK signaling	1046	Y	0.010005	10	5.07596	0.983119	0.041913	0.487479
Breast Cancer	JIMT1	High	Low	GDSC2	290	14789717	1298157	SIDM01037	BRCA	1042	Doramapimod	p38, JNK2	JNK and p38 signaling	1046	Y	0.009766	10	4.60044	0.975638	0.066876	0.079605
Breast Cancer	JIMT1	High	Low	GDSC2	290	14814041	1298157	SIDM01037	BRCA	1060	PD0325901	MEK1, MEK2	ERK MAPK signaling	1046	Y	0.00025	0.25	2.19124	0.991103	0.042088	1.03165
Breast Cancer	JIMT1	High	Low	GDSC2	290	14789732	1298157	SIDM01037	BRCA	1372	Trametinib	MEK1, MEK2	ERK MAPK signaling	1046	Y	0.000977	1	0.563348	0.915146	0.155098	0.282535
Breast Cancer	JIMT1	High	Low	GDSC2	290	14789733	1298157	SIDM01037	BRCA	1373	Dabrafenib	BRAF	ERK MAPK signaling	1046	Y	0.009766	10	5.72604	0.989965	0.03889	0.626738
Breast Cancer	JIMT1	High	Low	GDSC2	290	14789737	1298157	SIDM01037	BRCA	1564	SCH772984	ERK1, ERK2	ERK MAPK signaling	1046	Y	0.004883	5	5.01564	0.989826	0.043001	1.48047
Breast Cancer	JIMT1	High	Low	GDSC2	290	14814104	1298157	SIDM01037	BRCA	1855	KRAS (G12C) Inhibitor-12	KRAS (G12C)	ERK MAPK signaling	1046	Y	0.020011	20	5.8656	0.984355	0.015984	0.966063
Breast Cancer	JIMT1	High	Low	GDSC2	290	14814107	1298157	SIDM01037	BRCA	1908	Ulixertinib	ERK1, ERK2	ERK MAPK signaling	1046	Y	0.010005	10	3.49762	0.944613	0.072933	0.675172
Breast Cancer	JIMT1	High	Low	GDSC2	290	14814137	1298157	SIDM01037	BRCA	2047	Ulixertinib	ERK1, ERK2	ERK MAPK signaling	1046	Y	0.002001	2	3.38846	0.982052	0.017607	0.745043
Breast Cancer	JIMT1	High	Low	GDSC2	290	14814139	1298157	SIDM01037	BRCA	2096	VX-11e	ERK2	ERK MAPK signaling	1046	Y	0.010005	10	3.64503	0.950134	0.077791	0.728625
Breast Cancer	MCF7	High	High	GDSC1	289	14491219	905946	SIDM00148	BRCA	157	JNK-9L	JNK2, JNK3	JNK and p38 signaling	1045	Y	0.02	5.12	-1.15332	0.497809	0.152143	-0.844782
Breast Cancer	MCF7	High	High	GDSC1	289	14491221	905946	SIDM00148	BRCA	159	HG6-64-1	BRAF	ERK MAPK signaling	1045	Y	0.02	5.12	0.941573	0.800951	0.18428	-0.016202
Breast Cancer	MCF7	High	High	GDSC1	289	14491254	905946	SIDM00148	BRCA	207	AS601245	JNK1, JNK2, JNK2	JNK and p38 signaling	1045	Y	0.03125	8	0.229719	0.643297	0.2184	-1.74819
Breast Cancer	MCF7	High	High	GDSC1	289	14441283	905946	SIDM00148	BRCA	221	TAK-715	p38alpha, p38beta	JNK and p38 signaling	1045	Y	0.04	20	4.45536	0.96462	0.123467	0.24605
Breast Cancer	MCF7	High	High	GDSC1	289	14491272	905946	SIDM00148	BRCA	262	VX-11e	ERK2	ERK MAPK signaling	1045	Y	0.02	5.12	4.2064	0.985695	0.029323	0.991695
Breast Cancer	MCF7	High	High	GDSC1	289	14491273	905946	SIDM00148	BRCA	263	FR-180204	ERK1, ERK2	ERK MAPK signaling	1045	Y	0.078125	20	5.56898	0.985695	0.029323	0.751664
Breast Cancer	MCF7	High	High	GDSC1	289	14491286	905946	SIDM00148	BRCA	279	BIX02189	MEK5, ERK5	ERK MAPK signaling	1045	Y	0.078125	20	5.56898	0.985695	0.029323	1.09533
Breast Cancer	MCF7	High	High	GDSC1	289	14491295	905946	SIDM00148	BRCA	291	KIN001-266	MAP3K8	ERK MAPK signaling	1019	Y	0.078125	20	5.22947	0.980362	0.047618	1.67825
Breast Cancer	MCF7	High	High	GDSC1	289	14491127	905946	SIDM00148	BRCA	1014	Refametinib	MEK1, MEK2	ERK MAPK signaling	1046	Y	0.019531	5	3.65457	0.976634	0.102448	1.10686
Breast Cancer	MCF7	High	High	GDSC1	289	14491128	905946	SIDM00148	BRCA	1015	CI-1040	MEK1, MEK2	ERK MAPK signaling	1046	Y	0.039063	10	3.38717	0.945347	0.074356	0.887986
Breast Cancer	MCF7	High	High	GDSC1	289	14491140	905946	SIDM00148	BRCA	1028	VX-702	p38	JNK and p38 signaling	1046	Y	0.007813	2	3.24937	0.985465	0.068973	0.52156
Breast Cancer	MCF7	High	High	GDSC1	289	14491146	905946	SIDM00148	BRCA	1036	PLX-4720	BRAF	ERK MAPK signaling	1046	Y	0.039063	10	2.63805	0.900415	0.246221	-0.763249
Breast Cancer	MCF7	High	High	GDSC1	289	14491150	905946	SIDM00148	BRCA	1042	Doramapimod	p38, JNK2	JNK and p38 signaling	1046	Y	0.039063	10	4.46211	0.978968	0.165745	0.378384
Breast Cancer	MCF7	High	High	GDSC1	289	14491151	905946	SIDM00148	BRCA	1043	JNK Inhibitor VIII	JNK	JNK and p38 signaling	1046	Y	0.039063	10	3.90083	0.965005	0.074901	-0.538377
Breast Cancer	MCF7	High	High	GDSC1	289	14429432	905946	SIDM00148	BRCA	1060	PD0325901	MEK1, MEK2	ERK MAPK signaling	1046	Y	0.000977	2	-0.228782	0.948624	0.101944	0.304136
Breast Cancer	MCF7	High	High	GDSC1	289	14491162	905946	SIDM00148	BRCA	1061	SB590885	BRAF	ERK MAPK signaling	1046	Y	0.019531	5	3.0724	0.96056	0.160303	-0.30714
Breast Cancer	MCF7	High	High	GDSC1	289	14491163	905946	SIDM00148	BRCA	1062	Selumetinib	MEK1, MEK2	ERK MAPK signaling	1046	Y	0.015625	4	3.6418	0.980754	0.110532	0.788153
Breast Cancer	MCF7	High	High	GDSC1	289	14491197	905946	SIDM00148	BRCA	1371	PLX-4720	BRAF	ERK MAPK signaling	1046	Y	0.039063	10	4.86867	0.985599	0.075407	0.565578
Breast Cancer	MCF7	High	High	GDSC1	289	14491198	905946	SIDM00148	BRCA	1372	Trametinib	MEK1, MEK2	ERK MAPK signaling	1046	Y	0.003906	1	2.26862	0.980987	0.062177	1.31147
Breast Cancer	MCF7	High	High	GDSC1	289	14491199	905946	SIDM00148	BRCA	1373	Dabrafenib	BRAF	ERK MAPK signaling	1046	Y	0.039063	10	3.00046	0.924861	0.057763	-0.040095
Breast Cancer	MCF7	High	High	GDSC1	289	14491206	905946	SIDM00148	BRCA	1498	Selumetinib	MEK1, MEK2	ERK MAPK signaling	1046	Y	0.015625	4	3.28788	0.973361	0.091785	0.905861
Breast Cancer	MCF7	High	High	GDSC1	289	14491211	905946	SIDM00148	BRCA	1526	Refametinib	MEK1, MEK2	ERK MAPK signaling	1046	Y	0.019531	5	3.68073	0.977188	0.039125	1.18872
Breast Cancer	MCF7	High	High	GDSC2	290	14817735	905946	SIDM00148	BRCA	1036	PLX-4720	BRAF	ERK MAPK signaling	1046	Y	0.010005	10	6.08197	0.978153	0.090817	1.11987
Breast Cancer	MCF7	High	High	GDSC2	290	14789808	905946	SIDM00148	BRCA	1042	Doramapimod	p38, JNK2	JNK and p38 signaling	1046	Y	0.009766	10	4.30293	0.940475	0.083654	-0.166639
Breast Cancer	MCF7	High	High	GDSC2	290	14817738	905946	SIDM00148	BRCA	1060	PD0325901	MEK1, MEK2	ERK MAPK signaling	1046	Y	0.00025	0.25	3.32667	0.987421	0.038122	1.61979
Breast Cancer	MCF7	High	High	GDSC2	290	14789823	905946	SIDM00148	BRCA	1372	Trametinib	MEK1, MEK2	ERK MAPK signaling	1046	Y	0.000977	1	3.89133	0.979607	0.07679	1.59089
Breast Cancer	MCF7	High	High	GDSC2	290	14789824	905946	SIDM00148	BRCA	1373	Dabrafenib	BRAF	ERK MAPK signaling	1046	Y	0.009766	10	4.49064	0.946242	0.06922	0.080628
Breast Cancer	MCF7	High	High	GDSC2	290	14789828	905946	SIDM00148	BRCA	1564	SCH772984	ERK1, ERK2	ERK MAPK signaling	1046	Y	0.004883	5	5.27836	0.976774	0.056801	1.61782
Breast Cancer	MCF7	High	High	GDSC2	290	14817801	905946	SIDM00148	BRCA	1855	KRAS (G12C) Inhibitor-12	KRAS (G12C)	ERK MAPK signaling	1046	Y	0.020011	20	6.60551	0.975881	0.066525	1.4549
Breast Cancer	MCF7	High	High	GDSC2	290	14817804	905946	SIDM00148	BRCA	1908	Ulixertinib	ERK1, ERK2	ERK MAPK signaling	1046	Y	0.010005	10	4.0765	0.932586	0.084129	1.10478
Breast Cancer	MCF7	High	High	GDSC2	290	14817834	905946	SIDM00148	BRCA	2047	Ulixertinib	ERK1, ERK2	ERK MAPK signaling	1046	Y	0.002001	2	3.91421	0.9698	0.053172	1.09038
Breast Cancer	MCF7	High	High	GDSC2	290	14817836	905946	SIDM00148	BRCA	2096	VX-11e	ERK2	ERK MAPK signaling	1046	Y	0.010005	10	3.732	0.919258	0.099462	0.790201
Breast Cancer	MDAMB157	High	High	GDSC1	289	14611815	925338	SIDM00529	BRCA	157	JNK-9L	JNK2, JNK3	JNK and p38 signaling	1045	Y	0.02	5.12	-0.326964	0.625953	0.169066	-0.053043
Breast Cancer	MDAMB157	High	High	GDSC1	289	14611817	925338	SIDM00529	BRCA	159	HG6-64-1	BRAF	ERK MAPK signaling	1045	Y	0.02	5.12	0.995347	0.805649	0.166653	0.016648
Breast Cancer	MDAMB157	High	High	GDSC1	289	14611850	925338	SIDM00529	BRCA	207	AS601245	JNK1, JNK2, JNK2	JNK and p38 signaling	1045	Y	0.03125	8	1.29419	0.788222	0.135069	-0.802474
Breast Cancer	MDAMB157	High	High	GDSC1	289	14441625	925338	SIDM00529	BRCA	221	TAK-715	p38alpha, p38beta	JNK and p38 signaling	1045	Y	0.04	20	5.76198	0.988776	0.040526	1.38843
Breast Cancer	MDAMB157	High	High	GDSC1	289	14611868	925338	SIDM00529	BRCA	262	VX-11e	ERK2	ERK MAPK signaling	1045	Y	0.02	5.12	4.07703	0.983085	0.043838	0.901876
Breast Cancer	MDAMB157	High	High	GDSC1	289	14611869	925338	SIDM00529	BRCA	263	FR-180204	ERK1, ERK2	ERK MAPK signaling	1045	Y	0.078125	20	5.59356	0.985327	0.029103	0.780467
Breast Cancer	MDAMB157	High	High	GDSC1	289	14611882	925338	SIDM00529	BRCA	279	BIX02189	MEK5, ERK5	ERK MAPK signaling	1045	Y	0.078125	20	5.39943	0.982449	0.021378	0.950834
Breast Cancer	MDAMB157	High	High	GDSC1	289	14611891	925338	SIDM00529	BRCA	291	KIN001-266	MAP3K8	ERK MAPK signaling	1019	Y	0.078125	20	4.43399	0.958394	0.04923	0.950858
Breast Cancer	MDAMB157	High	High	GDSC1	289	14611723	925338	SIDM00529	BRCA	1014	Refametinib	MEK1, MEK2	ERK MAPK signaling	1046	Y	0.019531	5	2.02819	0.904779	0.200613	0.219656
Breast Cancer	MDAMB157	High	High	GDSC1	289	14611724	925338	SIDM00529	BRCA	1015	CI-1040	MEK1, MEK2	ERK MAPK signaling	1046	Y	0.039063	10	2.30838	0.871615	0.2017	0.131813
Breast Cancer	MDAMB157	High	High	GDSC1	289	14611736	925338	SIDM00529	BRCA	1028	VX-702	p38	JNK and p38 signaling	1046	Y	0.007813	2	1.47328	0.928057	0.209813	-1.43383
Breast Cancer	MDAMB157	High	High	GDSC1	289	14611742	925338	SIDM00529	BRCA	1036	PLX-4720	BRAF	ERK MAPK signaling	1046	Y	0.039063	10	2.61528	0.896946	0.186396	-0.7807
Breast Cancer	MDAMB157	High	High	GDSC1	289	14611746	925338	SIDM00529	BRCA	1042	Doramapimod	p38, JNK2	JNK and p38 signaling	1046	Y	0.039063	10	2.89977	0.916917	0.109517	-1.4251
Breast Cancer	MDAMB157	High	High	GDSC1	289	14611747	925338	SIDM00529	BRCA	1043	JNK Inhibitor VIII	JNK	JNK and p38 signaling	1046	Y	0.039063	10	5.01885	0.986854	0.026736	0.887302
Breast Cancer	MDAMB157	High	High	GDSC1	289	14431864	925338	SIDM00529	BRCA	1060	PD0325901	MEK1, MEK2	ERK MAPK signaling	1046	Y	0.000977	2	1.62704	0.990038	0.174856	1.23934
Breast Cancer	MDAMB157	High	High	GDSC1	289	14611758	925338	SIDM00529	BRCA	1061	SB590885	BRAF	ERK MAPK signaling	1046	Y	0.019531	5	4.3257	0.986854	0.026736	0.698976
Breast Cancer	MDAMB157	High	High	GDSC1	289	14611759	925338	SIDM00529	BRCA	1062	Selumetinib	MEK1, MEK2	ERK MAPK signaling	1046	Y	0.015625	4	3.15959	0.968967	0.139496	0.462792
Breast Cancer	MDAMB157	High	High	GDSC1	289	14611793	925338	SIDM00529	BRCA	1371	PLX-4720	BRAF	ERK MAPK signaling	1046	Y	0.039063	10	4.99657	0.986579	0.056725	0.661725
Breast Cancer	MDAMB157	High	High	GDSC1	289	14611794	925338	SIDM00529	BRCA	1372	Trametinib	MEK1, MEK2	ERK MAPK signaling	1046	Y	0.003906	1	2.60429	0.985414	0.035052	1.43736
Breast Cancer	MDAMB157	High	High	GDSC1	289	14611795	925338	SIDM00529	BRCA	1373	Dabrafenib	BRAF	ERK MAPK signaling	1046	Y	0.039063	10	4.40515	0.976899	0.020144	0.600386
Breast Cancer	MDAMB157	High	High	GDSC1	289	14611802	925338	SIDM00529	BRCA	1498	Selumetinib	MEK1, MEK2	ERK MAPK signaling	1046	Y	0.015625	4	3.77312	0.982175	0.094482	1.16281
Breast Cancer	MDAMB157	High	High	GDSC1	289	14611807	925338	SIDM00529	BRCA	1526	Refametinib	MEK1, MEK2	ERK MAPK signaling	1046	Y	0.019531	5	4.05758	0.983152	0.028331	1.40172
Breast Cancer	MDAMB157	High	High	GDSC2	290	14870020	925338	SIDM00529	BRCA	1036	PLX-4720	BRAF	ERK MAPK signaling	1046	Y	0.010005	10	5.90075	0.988488	0.066915	1.00595
Breast Cancer	MDAMB157	High	High	GDSC2	290	14791037	925338	SIDM00529	BRCA	1042	Doramapimod	p38, JNK2	JNK and p38 signaling	1046	Y	0.009766	10	5.39	0.983265	0.068381	0.733103
Breast Cancer	MDAMB157	High	High	GDSC2	290	14870023	925338	SIDM00529	BRCA	1060	PD0325901	MEK1, MEK2	ERK MAPK signaling	1046	Y	0.00025	0.25	1.95875	0.98611	0.078972	0.911226
Breast Cancer	MDAMB157	High	High	GDSC2	290	14791052	925338	SIDM00529	BRCA	1372	Trametinib	MEK1, MEK2	ERK MAPK signaling	1046	Y	0.000977	1	2.06707	0.965165	0.118531	0.873705
Breast Cancer	MDAMB157	High	High	GDSC2	290	14791053	925338	SIDM00529	BRCA	1373	Dabrafenib	BRAF	ERK MAPK signaling	1046	Y	0.009766	10	6.51171	0.992738	0.02166	0.974044
Breast Cancer	MDAMB157	High	High	GDSC2	290	14791057	925338	SIDM00529	BRCA	1564	SCH772984	ERK1, ERK2	ERK MAPK signaling	1046	Y	0.004883	5	3.85787	0.969338	0.068063	0.875214
Breast Cancer	MDAMB157	High	High	GDSC2	290	14870087	925338	SIDM00529	BRCA	1855	KRAS (G12C) Inhibitor-12	KRAS (G12C)	ERK MAPK signaling	1046	Y	0.020011	20	4.81169	0.958393	0.059535	0.269765
Breast Cancer	MDAMB157	High	High	GDSC2	290	14870090	925338	SIDM00529	BRCA	1908	Ulixertinib	ERK1, ERK2	ERK MAPK signaling	1046	Y	0.010005	10	3.86534	0.950564	0.060525	0.948068
[truncated: 8,267 more rows]

## Sheet: Between Cell line Dose Reponses
DRUG_NAME	PUTATIVE_TARGET	meanHigherRank	meanLowerRank	tValue	lowerBound	upperBound	pValue	FDR
Refametinib	MEK1, MEK2	-0.320688	0.0649252	-5.48387	-0.531743	-0.251328	6.03937e-08	1.08709e-06
Trametinib	MEK1, MEK2	-0.164459	0.147479	-4.46347	-0.461457	-0.179443	9.6892e-06	5.94059e-05
Selumetinib	MEK1, MEK2	-0.272947	0.0427942	-4.45598	-0.481305	-0.186847	9.90099e-06	5.94059e-05
AZ628	BRAF	-0.303882	0.27217	-3.38063	-0.90821	-0.235287	0.00111128	0.00500075
CI-1040	MEK1, MEK2	-0.211436	0.0858075	-2.7107	-0.459819	-0.0730675	0.007073	0.0233748
PLX-4720	BRAF	-0.0354888	0.136609	-2.66692	-0.244709	-0.0372299	0.00779162	0.0233748
SCH772984	ERK1, ERK2	-0.049375	0.179091	-2.32024	-0.433144	-0.0355282	0.0210459	0.0478132
PD0325901	MEK1, MEK2	-0.151212	0.0233984	-2.30939	-0.29745	-0.0240556	0.0212503	0.0478132
KIN001-266	MAP3K8	0.123391	-0.0700983	2.00882	0.00343418	0.330715	0.0454099	0.0908197
Ulixertinib	ERK1, ERK2	-0.0621481	0.0462709	-1.8617	-0.302296	0.00811514	0.0631939	0.113749
KRAS (G12C) Inhibitor-12	KRAS (G12C)	0.102078	-0.0863426	1.43306	-0.0638482	0.405644	0.152955	0.234472
XMD8-92	MAPK7	-0.151226	0.067528	-1.42427	-0.522079	0.0845709	0.156315	0.234472
HG6-64-1	BRAF	-0.0478951	0.0683885	-1.21966	-0.332821	0.078089	0.223497	0.282113
VX-11e	ERK2	-0.0282863	0.0790552	-1.18946	-0.24029	0.0590199	0.234739	0.282113
Dabrafenib	BRAF	-0.0174987	0.146546	-1.18856	-0.145799	0.0358631	0.235094	0.282113
FR-180204	ERK1, ERK2	-0.0138821	0.0625411	-0.937009	-0.272141	0.0965649	0.349488	0.393174
BIX02189	MEK5, ERK5	0.039305	0.0473849	0.0887507	-0.190893	0.20893	0.929335	0.954934
SB590885	BRAF	-0.0575842	0.128414	0.0565561	-0.151728	0.16071	0.954934	0.954934

## Sheet: MAPK Dependence of Cell Lines
Higher MAPK Dependent Cell Lines	Lower MAPK Dependent Cell Lines
42MGBA	2313287
5637	639V
647V	769P
697	8MGBA
8305C	A253
A2058	A427
A2780	A431
A375	A549
A3KAW	ABC1
A673	AMO1
AGS	BFTC905
AU565	BHY
BFTC909	C33A
BICR22	CAL27
BICR31	CAL29
BICR78	CAL33
BT549	CAL51
C32	CCFSTTG1
CAKI1	CFPAC1
CAL12T	COLO678
CAL72	CORL311
CAL78	D283MED
CAMA1	DANG
CAS1	DB
CCK81	DEL
CHP212	EFO21
COLO679	EJM
COLO792	EKVX
COLO800	ES2
CORL23	ESO26
CORL279	FADU
DKMG	FTC133
DU4475	FU97
EBC1	GB1
EFM19	GCT
EFO27	HCC1143
EGI1	HCC1395
EM2	HCC1428
EN	HCC15
EPLC272H	HCC1806
ESS1	HCC1937
FLO1	HCC1954
G401	HCC202
G402	HDMYZ
GAMG	HGC27
GCIY	HSC2
GI1	HT
H4	HT55
HARA	IGR1
HCC1187	IPC298
HCC1419	JHH1
HCC366	JHH4
HCC827	JHH6
HEL	JHH7
HOP62	JHOS4
HSC3	JIMT1
HT1080	JJN3
HT115	KALS1
HT1197	KARPAS299
HT1376	KARPAS422
HT144	KATOIII
HT29	KCL22
JAR	KELLY
JHH2	KLE
JHOS2	KM12
JM1	KMRC20
JURLMK1	KNS42
KASUMI1	KNS62
KMRC1	KPNYN
KMS11	KU1919
KP2	KURAMOCHI
KP3	KYSE140
KP4	KYSE150
KU812	KYSE180
KYSE270	KYSE450
KYSE410	KYSE510
LCLC103H	KYSE520
LCLC97TM1	KYSE70
LK2	L1236
LN18	L363
LP1	MDAMB436
LS180	MDAMB453
LS513	MDAMB468
LXF289	MFE319
MCF7	MHHNB11
MDAMB157	MPP89
MDAMB231	NALM6
MDAMB415	NCIH1048
MDST8	NCIH1092
MELHO	NCIH1155
MELJUSO	NCIH1299
MKN45	NCIH1437
MM1S	NCIH1581
MOLM13	NCIH1915
MSTO211H	NCIH2023
MV411	NCIH2087
NB1	NCIH209
NB4	NCIH211
NCIH1568	NCIH2110
NCIH1573	NCIH2170
NCIH1648	NCIH2172
NCIH1650	NCIH2452
NCIH1666	NCIH446
NCIH1693	NCIH460
NCIH1703	NCIH526
NCIH1792	NCIH647
NCIH1793	NCIH727
NCIH1944	NCIH747
NCIH2030	NCIH82
NCIH2052	NCIH838
NCIH2122	NCIH841
NCIH2291	NCIN87
NCIH23	NUGC3
NCIH28	OACM51
NCIH292	OAW28
NCIH3122	OCUM1
NCIH441	OSRC2
NCIH520	OV90
NCIH661	OVCAR5
NCIH716	OVISE
NMCG1	OVK18
NOMO1	P31FUJ
OCIAML2	PANC0403
OCIAML3	PC14
OE21	PF382
OE33	PSN1
ONS76	RD
OPM2	REH
OV7	RKO
OVCAR8	RL952
OVTOKO	RPMI7951
PA1	RT112
PANC0203	SCC25
PANC1005	SF295
PECAPJ15	SF539
RCC10RGB	SHP77
RKN	SIMA
RPMI8226	SJSA1
RVH421	SKES1
SCC4	SKGT4
SF268	SKMEL24
SISO	SKMES1
SKGT2	SKMM2
SKHEP1	SKNAS
SKMEL2	SKNDZ
SKMEL30	SKOV3
SKNFI	SKPNDW
SKUT1	SNU398
SNB75	SNU475
SNGM	SUDHL10
SNU1	SUDHL4
SNU182	SUPM2
SNU387	SUPT1
SNU423	SW1088
SNU449	SW1573
SUIT2	SW620
SW1271	SW756
SW1463	SW837
SW48	T84
SW982	TCCSUP
T24	TE1
T98G	TE11
TC71	TE4
TE10	TE5
TOV21G	TE6
U118MG	TE8
U2OS	TE9
U87MG	THP1
UMUC3	UACC62
VMRCRCW	VMCUB1
WM115	YAPC
YH13	YKG1

## Sheet: Between Cancer Drug Responses
DRUG_NAME	PUTATIVE_TARGET	meanHigherRank	meanLowerRank	tValue	lowerBound	upperBound	pValue	FDR
PD0325901	MEK1, MEK2	-0.271375	0.116873	-5.86993	-0.548746	-0.273569	7.55719e-09	1.36029e-07
Selumetinib	MEK1, MEK2	-0.326578	0.0769141	-5.63195	-0.573898	-0.277085	2.86776e-08	2.58098e-07
AZ628	BRAF	-0.548992	0.465044	-6.0049	-1.4067	-0.705578	6.94378e-08	4.16627e-07
CI-1040	MEK1, MEK2	-0.285307	0.136503	-5.19696	-0.699935	-0.315293	4.05884e-07	1.62536e-06
Refametinib	MEK1, MEK2	-0.320359	0.0443415	-5.10795	-0.523455	-0.232674	4.51489e-07	1.62536e-06
Trametinib	MEK1, MEK2	-0.192725	0.15372	-4.99132	-0.508778	-0.22139	8.20066e-07	2.4602e-06
VX-11e	ERK2	-0.161701	0.189981	-4.65924	-0.510025	-0.207493	4.03001e-06	1.02974e-05
Dabrafenib	BRAF	-0.151638	0.257063	-4.63623	-0.33655	-0.136194	4.57661e-06	1.02974e-05
Ulixertinib	ERK1, ERK2	-0.193244	0.153855	-4.29165	-0.505981	-0.188216	2.11107e-05	4.22215e-05
SCH772984	ERK1, ERK2	-0.122499	0.231333	-3.76401	-0.571033	-0.178745	0.00020776	0.00035311
FR-180204	ERK1, ERK2	-0.139611	0.168325	-3.75025	-0.548978	-0.171015	0.000215789	0.00035311
PLX-4720	BRAF	-0.0794128	0.165279	-3.2317	-0.273951	-0.066932	0.00127555	0.00191332
SB590885	BRAF	-0.203863	0.244839	-3.14285	-0.437208	-0.100483	0.00184654	0.00255675
KIN001-266	MAP3K8	-0.0234599	0.0686021	-1.39159	-0.275618	0.0472345	0.164988	0.200466
XMD8-92	MAPK7	-0.154353	0.060117	-1.38824	-0.519649	0.0907081	0.167055	0.200466
KRAS (G12C) Inhibitor-12	KRAS (G12C)	-0.0508476	0.058775	-1.05649	-0.362031	0.109153	0.291662	0.32812
BIX02189	MEK5, ERK5	-0.00336664	0.0842963	-0.679047	-0.270726	0.131803	0.497607	0.526878
HG6-64-1	BRAF	-0.0271135	0.0419988	-0.626864	-0.271232	0.140161	0.531204	0.531204

## Sheet: MAPK Dependence of Cancers
Higher MAPK Dependent Cancers	Lower MAPK Dependent Cancers
Bile Duct Cancer	Brain Cancer
Bladder Cancer	Cervical Cancer
Bone Cancer	Endometrial/Uterine Cancer
Breast Cancer	Esophageal Cancer
Colon/Colorectal Cancer	Gastric Cancer
Head and Neck Cancer	Kidney Cancer
Leukemia	Liver Cancer
Myeloma	Lung Cancer
Ovarian Cancer	Lymphoma
Pancreatic Cancer	Neuroblastoma
Rhabdoid	Thyroid Cancer
Sarcoma
Skin Cancer

## Sheet: CRISPR Drug Sensitive Assoc
Drug	HugoSymbol	mean Dose Respose of cell lines with Higher MAPK Depedence	meanDoseRmean Dose Respose of cell lines with Lower MAPK Depedence	tStat	lowerBound	upperBound	pValue	FDR
JNK-9L	DUSP5	0.537813	-0.0226113	23.3971	0.974113	1.15311	5.76783e-67	1.25681e-63
HG6-64-1	FOS	1.55303	2.73292e-05	28.5355	1.43428	1.64805	9.82458e-57	1.07039e-53
Refametinib	ARRB1	-1.02315	-0.121868	-41.7395	-1.75531	-1.59553	9.19617e-56	5.00962e-53
KIN001-266	DUSP16	-0.514708	0.0340591	-19.6247	-0.951613	-0.777994	1.05829e-51	4.61204e-49
SCH772984	DUSP1	0.71006	0.0601286	12.2295	0.501843	0.694334	3.99451e-28	1.45067e-25
TAK-715	BAD	0.338231	-0.0456326	11.4919	0.504397	0.712751	6.38122e-26	1.98638e-23
KRAS (G12C) Inhibitor-12	DUSP5	-1.16143	0.0193864	-21.0394	-1.56496	-1.29179	1.56411e-25	4.26026e-23
Doramapimod	BAD	0.453916	-0.0483413	19.3796	0.888206	1.09368	1.02815e-24	2.48927e-22
KIN001-266	NF1	-0.587065	0.0313748	-10.9387	-0.556858	-0.387097	5.89574e-24	1.28468e-21
JNK-9L	PRKCA	-0.130005	-0.0155915	-14.8876	-0.857654	-0.65464	2.98383e-22	5.91069e-20
BIX02189	STAT2	0.097261	0.0425453	9.77625	0.405812	0.610281	5.82537e-20	1.05779e-17
SCH772984	NF1	-0.354434	0.0672969	-9.66202	-0.570033	-0.377115	2.21468e-19	3.71214e-17
SB590885	PAK1	-0.0122033	0.0367167	-12.1593	-0.621298	-0.445929	3.13105e-18	4.87326e-16
Selumetinib	DUSP5	-1.75088	-0.0987667	-25.343	-1.3536	-1.14887	7.97024e-18	1.08545e-15
XMD8-92	MAP4K2	-0.634691	-0.0215754	-9.47844	-0.918101	-0.60146	3.7195e-17	4.76753e-15
TAK-715	MAPK3	-0.154573	-0.0404451	-8.69082	-0.573793	-0.361974	1.76083e-16	2.13159e-14
TAK-715	NFKB1	-0.876743	-0.0294028	-14.7045	-1.08502	-0.82166	1.93884e-16	2.22355e-14
PLX-4720	BRAF	-1.12376	0.182432	-9.65211	-1.57981	-1.0413	4.04559e-16	4.19779e-14
Doramapimod	PRKACA	0.512146	-0.0569209	9.86552	0.427949	0.643995	9.89776e-16	9.80328e-14
KIN001-266	TSC1	-0.401908	0.0637541	-8.90896	-0.671876	-0.427502	7.65862e-15	7.25571e-13
PD0325901	BRAF	-1.01187	0.0391226	-9.50958	-1.30341	-0.851795	1.89685e-14	1.72218e-12
Dabrafenib	BRAF	-1.47618	0.231455	-10.1105	-2.06696	-1.3838	2.00664e-14	1.74899e-12
Refametinib	BRAF	-1.09868	-0.0146356	-9.11389	-1.34836	-0.864837	7.01715e-14	5.6631e-12
Trametinib	BRAF	-0.974065	0.0991542	-8.93851	-1.32091	-0.839052	3.12253e-13	2.43e-11
Refametinib	MAPK1	-1.15134	-0.0105821	-8.7505	-1.41411	-0.889579	4.78614e-13	3.47633e-11
VX-702	NF1	-0.224467	0.153132	7.46837	0.22854	0.391973	7.07061e-13	4.96995e-11
AZ628	PRKACA	-0.419617	0.0308953	-9.8009	-1.0605	-0.697913	3.36694e-12	2.29267e-10
JNK Inhibitor VIII	MKNK2	-0.613513	-0.107873	-7.71745	-0.542624	-0.321077	3.63038e-12	2.39715e-10
Dabrafenib	PTPN11	0.277812	-0.324088	7.20715	0.296963	0.519941	3.96478e-12	2.54096e-10
Trametinib	MAPK1	-0.974584	0.101189	-8.2241	-1.33987	-0.81684	7.1026e-12	4.42187e-10
Refametinib	RAF1	-1.04697	-0.029394	-8.15543	-1.30195	-0.790298	9.33714e-12	5.49882e-10
SCH772984	DUSP8	0.824678	0.0435769	8.4356	0.396915	0.645051	3.72959e-11	2.13863e-09
Selumetinib	BRAF	-1.06816	-0.0112071	-7.76037	-1.35998	-0.803751	5.49355e-11	2.99261e-09
PD0325901	MAPK1	-0.999582	0.0359853	-7.68272	-1.32169	-0.776712	8.01674e-11	4.15371e-09
Selumetinib	MAPK1	-1.09328	-0.00105012	-7.58962	-1.38728	-0.810243	8.19686e-11	4.15371e-09
Trametinib	RAF1	-0.867657	0.0787198	-7.70943	-1.20609	-0.709709	1.01242e-10	4.94303e-09
PLX-4720	PTPN11	0.21015	-0.235107	6.57889	0.266035	0.49247	1.0435e-10	4.94303e-09
KIN001-266	PXN	0.190107	-0.124319	6.69507	0.423408	0.77639	1.46085e-10	6.77273e-09
JNK-9L	BAD	-0.275659	-0.014937	-11.0605	-0.698992	-0.478259	1.86242e-10	8.45461e-09
Refametinib	KRAS	-0.366987	0.0389518	-6.26554	-0.595147	-0.311015	7.86584e-10	3.42793e-08
VX-11e	BRAF	-0.745747	0.113429	-6.87724	-1.15977	-0.638641	1.72163e-09	7.21431e-08
PLX-4720	MAPK1	-0.845947	0.149004	-6.48319	-1.30629	-0.69415	3.39723e-09	1.37085e-07
Dabrafenib	GRB2	0.164969	-0.411679	6.29933	0.30282	0.58015	4.34202e-09	1.72023e-07
HG6-64-1	DUSP5	0.507582	0.00500639	13.964	0.794947	1.08683	4.52606e-09	1.76112e-07
PD0325901	RAF1	-0.89117	0.0181276	-6.60269	-1.22662	-0.656641	9.79614e-09	3.62105e-07
Ulixertinib	BRAF	-0.69423	0.0686081	-6.46758	-0.997891	-0.527785	9.80458e-09	3.62105e-07
FR-180204	MAP3K3	-0.129814	0.0264423	7.73206	0.308254	0.529578	1.28523e-08	4.66751e-07
Selumetinib	RAF1	-0.970984	-0.0230409	-6.41973	-1.26957	-0.667312	1.65522e-08	5.77601e-07
SB590885	BAD	0.746275	0.0296938	8.83542	0.324393	0.524168	1.66998e-08	5.77601e-07
KIN001-266	NRAS	-0.147607	0.044325	-6.17354	-0.563982	-0.289399	1.83517e-08	6.24817e-07
Selumetinib	PTK2	-0.230998	0.11892	-5.62039	-0.565811	-0.272686	3.19623e-08	1.05524e-06
Dabrafenib	MAPK1	-0.999504	0.182512	-6.25629	-1.61338	-0.831384	4.9053e-08	1.59532e-06
VX-11e	NF1	-0.651743	0.0311012	-14.4615	-1.07914	-0.788579	1.04963e-07	3.31469e-06
Refametinib	PTK2	-0.266933	0.145981	-5.30383	-0.569507	-0.261501	1.86624e-07	5.72752e-06
TAK-715	MAP3K4	-0.071742	-0.0418942	8.05458	0.384298	0.655691	2.32903e-07	7.04855e-06
CI-1040	BRAF	-1.00912	0.0452897	-6.23424	-1.4579	-0.743386	2.58527e-07	7.71686e-06
Dabrafenib	TSC1	-0.691667	0.130216	-5.9511	-1.1078	-0.5482	3.05017e-07	8.98152e-06
CI-1040	RAF1	-0.914825	0.0282585	-6.21302	-1.32479	-0.673336	3.1302e-07	9.09428e-06
SCH772984	BRAF	-0.915664	0.16975	-6.38939	-1.50918	-0.779584	3.49898e-07	1.0032e-05
SB590885	PTPN11	0.253166	-0.347899	5.17203	0.30345	0.677826	6.12866e-07	1.73433e-05
Trametinib	NF1	0.407523	-0.0109209	13.5341	0.755593	1.06467	7.07478e-07	1.9764e-05
KIN001-266	BCL2	-0.314321	0.0396727	-6.52518	-0.693274	-0.360619	7.82479e-07	2.15825e-05
VX-702	MAP3K4	-0.694659	0.157342	-10.796	-0.721682	-0.473789	1.0466e-06	2.85067e-05
KIN001-266	RAF1	-0.440475	0.0722392	-5.71592	-0.86239	-0.412163	1.07246e-06	2.88506e-05
PLX-4720	GRB2	0.129104	-0.316351	4.97327	0.225881	0.522372	1.3111e-06	3.44203e-05
Selumetinib	KRAS	-0.293036	0.00945849	-4.87521	-0.513735	-0.218578	1.48136e-06	3.7975e-05
PLX-4720	MAP3K5	0.657597	0.0488583	13.0139	0.385127	0.552902	1.83248e-06	4.58964e-05
Trametinib	KRAS	-0.201155	0.122927	-4.78672	-0.484017	-0.202325	2.21931e-06	5.49531e-05
PLX-4720	TSC1	-0.462752	0.094292	-4.9891	-0.656659	-0.282547	3.02976e-06	7.3354e-05
KIN001-266	SOS1	-0.198307	0.0753806	-4.79673	-0.496171	-0.206951	3.3435e-06	8.00602e-05
HG6-64-1	MAPK14	-0.42621	0.0682358	-4.98357	-0.715775	-0.307037	3.79804e-06	8.99558e-05
VX-11e	TSC1	-0.684778	0.0869458	-5.12125	-1.12527	-0.492092	4.17304e-06	9.67346e-05
VX-11e	RAF1	-0.625362	0.0919317	-5.03272	-1.07127	-0.462333	4.29542e-06	9.74971e-05
Dabrafenib	MKNK2	-0.311501	0.0711245	-5.13485	-0.211201	-0.0922714	5.45382e-06	0.000122514
VX-11e	TSC2	-0.310986	0.111237	-4.64248	-0.658403	-0.265607	6.70245e-06	0.000147522
PD0325901	KRAS	-0.232386	0.0528431	-4.54679	-0.461694	-0.183082	6.83415e-06	0.000148916
TAK-715	BCL2	-1.13596	0.00241067	-6.67541	-1.46277	-0.754069	7.95678e-06	0.000171662
Dabrafenib	DUSP5	-1.9127	0.0863168	-14.036	-1.31749	-0.925627	8.74269e-06	0.000186768
Trametinib	DUSP5	-1.95158	0.0120493	-13.9977	-2.11169	-1.48111	9.46443e-06	0.000200223
KIN001-266	DUSP5	0.237005	0.0238376	-7.57916	-0.547805	-0.301189	1.10244e-05	0.000230982
VX-702	DDIT3	-0.0355781	0.154851	-6.95689	-0.845911	-0.443877	1.20862e-05	0.000250817
VX-11e	NRAS	-0.518344	0.085339	-4.70467	-0.931383	-0.376774	1.24895e-05	0.000253505
SB590885	BRAF	-1.28062	0.184082	-5.12239	-2.08162	-0.898413	1.25647e-05	0.000253505
CI-1040	MAPK1	-0.988237	0.0360631	-5.08304	-1.47481	-0.632799	1.27454e-05	0.00025479
Ulixertinib	MAPK1	-0.621461	0.0579362	-4.70997	-0.967556	-0.391237	1.37419e-05	0.000269762
PD0325901	GRB2	0.020447	-0.464124	4.48027	0.273546	0.70572	1.54816e-05	0.0003012
TAK-715	CREB1	0.383755	-0.0486764	6.27033	0.317593	0.646817	1.86376e-05	0.000359393
VX-11e	MAPK1	-0.608359	0.0952325	-4.59609	-1.05535	-0.41626	1.95862e-05	0.000371116
VX-11e	CREB1	-0.233925	0.0294061	-6.87108	-0.893283	-0.459928	2.65893e-05	0.000495198
Ulixertinib	DUSP4	-0.644824	0.0279473	-4.82243	-0.960814	-0.391423	2.77945e-05	0.000508943
CI-1040	PTK2	-0.141744	0.100753	-4.19174	-0.569065	-0.205273	3.82202e-05	0.000694015
SB590885	GRB2	0.137699	-0.434161	4.30935	0.256953	0.698012	4.65515e-05	0.000838311
AZ628	PPP1CA	-0.159145	0.445943	-4.27487	-0.938782	-0.34302	4.77779e-05	0.000853344
PLX-4720	MAP2K2	-0.886195	0.0816031	-4.71461	-1.46425	-0.5798	4.9182e-05	0.000856903
PLX-4720	TAOK2	0.534641	0.048235	8.59011	0.311763	0.546896	4.95501e-05	0.000856903
SCH772984	MAPK1	-0.851293	0.159094	-4.73497	-1.49438	-0.593501	5.01656e-05	0.000860715
VX-702	OSM	0.656108	0.145246	5.29602	0.162894	0.377497	5.15974e-05	0.000878366
Trametinib	MYC	-0.0200864	0.48846	-5.27727	-0.817725	-0.351756	5.3112e-05	0.000897141
Refametinib	DAXX	-0.395506	-0.0410555	-4.10987	-0.539196	-0.189799	5.42059e-05	0.000901639
AS601245	CRK	-0.369204	0.00427109	-4.35147	-0.674512	-0.249306	5.72995e-05	0.000945876
Ulixertinib	DUSP5	-2.23983	0.0163485	-11.0527	-2.76939	-1.74297	6.51253e-05	0.00105411
Trametinib	PTK2	-0.102705	0.183512	-4.03582	-0.459724	-0.158547	6.53075e-05	0.00105411
KIN001-266	RPS6KA3	0.323197	0.012634	-4.3537	-0.384381	-0.141642	6.71051e-05	0.00107516
Dabrafenib	TSC2	-0.25675	0.14779	-4.09675	-0.463009	-0.161682	6.87319e-05	0.00109319
CI-1040	PRKCA	-0.402268	-0.0571867	4.15231	0.118839	0.336354	6.97765e-05	0.00110176
ZG-10	TSC1	-0.660516	0.101724	-4.86732	-0.839059	-0.337633	7.30692e-05	0.00114545
TAK-715	TSC2	-0.398756	0.05484	-4.09979	-0.720112	-0.251061	7.59026e-05	0.00117809
VX-11e	GRB2	0.111475	-0.369656	4.05792	0.203041	0.588071	7.73723e-05	0.00117809
VX-11e	PTPN11	0.143153	-0.181682	3.99219	0.162393	0.477497	7.78545e-05	0.00117809
TAK-715	DUSP16	-1.31925	-0.0226367	-9.53328	-1.48174	-0.875531	7.96912e-05	0.00119757
PLX-4720	ARRB1	0.568333	0.0475222	7.63547	0.309537	0.581416	8.27536e-05	0.00122667
VX-702	RAC1	0.265373	-0.141609	4.03808	0.226883	0.662443	8.99335e-05	0.00132409
KRAS (G12C) Inhibitor-12	MAP4K2	-0.832984	0.0281695	-6.76082	-1.37465	-0.681449	0.000103873	0.00151905
PD0325901	MAPKAP1	0.120919	-0.124065	3.93083	0.147159	0.442304	0.000105924	0.00153872
HG6-64-1	DUSP3	-0.0432996	0.0110581	-5.88509	-0.949647	-0.432476	0.000107164	0.00154642
JNK Inhibitor VIII	OSM	0.0755293	-0.115507	9.12551	0.530338	0.923387	0.000117816	0.00168896
Dabrafenib	BCL2	-0.730042	0.101263	-4.5406	-1.20627	-0.453203	0.000125006	0.00178031
VX-702	TSC1	-0.363402	0.194333	-4.33929	-0.834064	-0.301226	0.000132926	0.00187803
PLX-4720	JUN	-0.148543	0.0923777	-3.88786	-0.44289	-0.144905	0.000134453	0.00187803
PLX-4720	KRAS	0.149222	-0.0155407	3.82552	0.0964536	0.299764	0.000140829	0.0019422
PLX-4720	MAP2K1	-0.922398	0.0838651	-4.31657	-1.5567	-0.558253	0.000145369	0.00197974
PD0325901	PTPN11	0.0487921	-0.268106	3.83456	0.154363	0.479432	0.00014899	0.00200974
FR-180204	RAC1	0.130407	-0.247457	3.89165	0.202193	0.61929	0.000149416	0.00200974
VX-11e	DUSP5	-2.9143	0.0544754	-9.40683	-3.78753	-2.17239	0.000196588	0.00261198
Refametinib	RAC1	-0.220961	0.11558	-3.76017	-0.497212	-0.155537	0.00020558	0.00269855
Trametinib	RAC1	-0.0882804	0.198881	-3.73367	-0.465025	-0.144004	0.000226393	0.00295395
SB590885	PXN	0.205786	-0.114632	3.7156	0.141036	0.458444	0.000238661	0.00309549
AS601245	TSC1	-0.470196	0.00722442	-3.98939	-0.66905	-0.220129	0.000241216	0.00311012
Dabrafenib	MAP2K1	-1.2901	0.113666	-4.49073	-2.19004	-0.798218	0.000244908	0.00313914
KRAS (G12C) Inhibitor-12	PTK2	0.155937	-0.283504	3.74136	0.225528	0.729014	0.00024696	0.00314694
HG6-64-1	JUN	-0.148454	0.0438511	-3.77127	-0.601945	-0.187359	0.000258543	0.00327234
CI-1040	GRB2	0.0439462	-0.546098	3.83446	0.288709	0.913088	0.000260258	0.00327234
BIX02189	DUSP13	0.86396	0.0333621	10.7558	0.988675	1.6467	0.000261307	0.00327234
Trametinib	DAXX	-0.263453	0.0726809	-3.68897	-0.514069	-0.156039	0.000284733	0.00354534
KIN001-266	RAC1	0.135915	-0.256109	3.66673	0.145259	0.482945	0.000309389	0.00383044
BIX02189	PAK1	0.257583	0.040757	6.00034	0.303345	0.681931	0.000321984	0.00392293
Ulixertinib	WNK1	-0.0203975	0.606134	-4.7804	-0.903866	-0.342719	0.00032226	0.00392293
XMD8-92	SPAG9	0.537814	-0.0745171	5.0303	0.538519	1.36732	0.000327646	0.00393253
Ulixertinib	TSC2	-0.307991	0.0665949	-3.66875	-0.582255	-0.174818	0.000328463	0.00393253
JNK-9L	DDIT3	0.316372	-0.0270009	4.74917	0.243209	0.647152	0.000353561	0.00420989
CI-1040	KRAS	-0.278871	0.0816061	-3.61749	-0.558662	-0.164843	0.000356933	0.00422694
KIN001-266	TSC2	-0.102431	0.0601528	-3.62962	-0.42713	-0.126378	0.000362401	0.00426849
Dabrafenib	MAP2K2	-0.816209	0.0937754	-4.41163	-1.5303	-0.541092	0.00036599	0.00428759
Trametinib	MAPKAP1	0.241151	-0.0881455	3.6012	0.142219	0.485832	0.000387465	0.0045149
JNK-9L	MYC	-0.0162767	-0.0749657	-6.79946	-1.24644	-0.591427	0.000416068	0.00481684
Trametinib	RPS6KA3	-0.879033	0.0270461	-4.11287	-1.37061	-0.453595	0.000417798	0.00481684
SCH772984	RAF1	-0.612699	0.128969	-3.98845	-1.20512	-0.387442	0.000429503	0.00492572
VX-11e	MAPKAP1	0.188287	-0.0282153	3.54945	0.114878	0.400308	0.000436714	0.00495625
Doramapimod	NF1	0.270049	-0.0467742	9.60942	0.56216	1.00054	0.000443816	0.00501075
VX-702	GRB2	0.221835	-0.190953	3.65311	0.21506	0.731638	0.000487677	0.00547757
VX-702	PXN	0.285958	0.02294	3.50592	0.127723	0.454393	0.000520331	0.00580412
SB590885	TSC1	-0.687179	0.0935706	-3.9483	-0.955303	-0.301527	0.000522078	0.00580412
PLX-4720	MAP3K2	0.829751	0.0385269	4.39611	0.374895	1.08328	0.000547854	0.00602916
VX-11e	TRAF6	0.56398	0.00749085	4.01927	0.308659	0.968727	0.000598858	0.00652456
VX-11e	KRAS	-0.137652	0.136293	-3.45117	-0.408436	-0.112102	0.000605197	0.00652833
VX-702	NFKB1	-1.61474	0.181669	-7.27693	-2.47402	-1.19723	0.000608767	0.0065345
BIX02189	PXN	0.230102	-0.128252	3.45541	0.147867	0.538785	0.000621481	0.00663195
FR-180204	TSC2	-0.347515	0.123969	-3.54759	-0.754418	-0.212709	0.000623933	0.00663195
KIN001-266	NFKB1	-0.917046	0.04023	-6.32023	-0.836737	-0.372829	0.000627328	0.00663567
AZ628	CREB1	0.785853	0.00415272	6.35302	0.423538	0.948294	0.000636611	0.00670133
SB590885	MAPK1	-1.00962	0.157634	-3.7466	-1.63053	-0.484098	0.000655369	0.00684319
Dabrafenib	RAC1	0.0970348	-0.011227	3.44814	0.0833733	0.305331	0.000656369	0.00684319
Ulixertinib	DUSP8	0.4275	-0.0197655	4.10863	0.297667	0.922946	0.000690212	0.00712783
KRAS (G12C) Inhibitor-12	TSC1	-0.616122	0.0645978	-3.77553	-1.06077	-0.315808	0.000713667	0.00733528
Selumetinib	MAPKAP1	0.0553147	-0.166592	3.4162	0.118397	0.440189	0.000723899	0.00737092
KRAS (G12C) Inhibitor-12	PXN	0.207155	-0.175825	3.41244	0.1696	0.631993	0.000738511	0.00747492
Ulixertinib	DUSP1	1.52938	-0.0180789	10.9075	1.13064	1.95789	0.000744404	0.00747492
FR-180204	MAPK3	0.651519	0.0149731	5.41071	0.270942	0.681103	0.000780442	0.00780084
PD0325901	NRAS	-0.47325	-0.0207374	-3.51019	-0.738668	-0.203274	0.000796137	0.00792139
KIN001-266	GRB2	0.0317985	-0.00146065	3.45103	0.141056	0.522502	0.000817722	0.00805063
Ulixertinib	RAF1	-0.481335	0.0380447	-3.5316	-0.819247	-0.226462	0.000820211	0.00805063
Selumetinib	PTPN11	-0.0126817	-0.292537	3.35425	0.119209	0.457066	0.000879739	0.00855781
Refametinib	TAOK2	-0.484709	-0.124396	4.41273	0.107776	0.319419	0.00090852	0.00875958
JNK-9L	MAP3K3	0.88514	-0.0287619	10.0391	1.05026	1.90309	0.000914363	0.00877708
FR-180204	TRAF6	0.243994	0.0177449	4.17028	0.212119	0.661928	0.000956543	0.0091417
Trametinib	TRAF6	0.218567	-0.0147979	3.61229	0.115569	0.413692	0.000998928	0.00950508
Selumetinib	LAMTOR2	-0.165922	0.0618761	-3.31641	-0.415591	-0.106078	0.00102054	0.00962661
KIN001-266	PRKCA	0.898626	0.0123822	7.91514	1.14252	2.33193	0.00105088	0.00983524
Refametinib	MAP3K2	-0.734752	-0.117425	-4.78679	-1.20382	-0.429339	0.00105619	0.00983524
PLX-4720	TSC2	-0.193973	0.116953	-3.30446	-0.398929	-0.101054	0.00107898	0.00996231
XMD8-92	NFKB1	-1.3763	-0.0238012	-11.5491	-1.71817	-0.986829	0.00118518	0.0108966
Ulixertinib	TSC1	-0.468256	0.0301239	-3.43191	-0.794852	-0.207902	0.00121545	0.0110814
PD0325901	DUSP4	-0.667856	-0.030365	-3.51398	-1.03659	-0.277142	0.0012583	0.0114243
HG6-64-1	MAP3K4	0.008698	0.00971284	-5.73568	-0.674345	-0.269882	0.00129219	0.0116833
BIX02189	RAC1	0.156245	-0.246709	3.27013	0.148506	0.601487	0.00131964	0.0118822
Selumetinib	GRB2	-0.0506306	-0.41326	3.27719	0.150139	0.607053	0.00133084	0.0118848
KRAS (G12C) Inhibitor-12	NR4A1	0.580131	-0.00554832	4.71903	0.313616	0.905066	0.0013475	0.0119845
Ulixertinib	GRB2	0.0546738	-0.300301	3.26603	0.134009	0.544733	0.00135946	0.011993
SCH772984	MYC	0.0496809	0.681643	-4.66119	-0.878026	-0.30032	0.00140493	0.0123441
Dabrafenib	NRAS	-0.0715439	0.0812501	-3.32155	-0.428378	-0.106958	0.00142258	0.012449
KIN001-266	NR4A1	-0.112406	0.0278889	-4.93827	-0.607932	-0.216266	0.00150186	0.0130401
SB590885	MAP3K2	0.350209	0.0313931	5.47653	0.28162	0.734686	0.0015021	0.0130401
Selumetinib	MAP2K3	1.11854	-0.117409	13.7482	1.06982	1.78065	0.00152503	0.0131345
FR-180204	MKNK2	0.602583	0.0175106	5.89387	0.304011	0.756451	0.00153719	0.0131872
CI-1040	MAPKAP1	0.164928	-0.139046	3.22471	0.134305	0.559756	0.001563	0.013255
Ulixertinib	PXN	0.126803	-0.128438	3.178	0.0974913	0.41299	0.00156335	0.013255
PLX-4720	DUSP4	-0.607796	0.0872031	-3.33682	-1.10484	-0.274924	0.00157784	0.0132746
KIN001-266	LAMTOR2	0.0761928	-0.143413	3.19816	0.101138	0.427388	0.00165282	0.0138519
PLX-4720	SHC1	-0.20306	0.0650822	-3.29274	-0.535056	-0.130503	0.00168825	0.0140408
KRAS (G12C) Inhibitor-12	RAC1	0.137688	-0.308358	3.20139	0.170495	0.721597	0.00170568	0.0141318
Doramapimod	DUSP19	0.283918	-0.0478349	6.58194	0.421033	0.991288	0.00179619	0.0148254
PD0325901	DUSP1	0.524636	-0.0681621	6.61009	0.585933	1.37659	0.00180428	0.014836
SCH772984	WNK1	0.0581068	0.375503	-4.36416	-0.649084	-0.20583	0.0018195	0.0149049
Selumetinib	PPP1CA	-0.183717	0.0885035	-3.13659	-0.414952	-0.0950685	0.00186494	0.0151631
AZ628	TSC1	-0.73052	0.147359	-3.64516	-1.57018	-0.421321	0.00188338	0.0152561
VX-11e	DUSP8	0.493557	0.0122766	3.57969	0.188026	0.714883	0.00192387	0.0154373
CI-1040	MAP2K3	1.23495	-0.0702069	15.3043	0.947935	1.55139	0.00192701	0.0154373
Trametinib	DUSP8	0.599275	-0.0250284	3.62905	0.259845	0.976843	0.00197243	0.0157029
Refametinib	DUSP5	-1.92844	-0.111932	-6.92099	-2.54814	-1.10446	0.00198178	0.0157029
CI-1040	MYC	-0.0724304	0.406244	-4.60188	-1.06441	-0.347593	0.00211101	0.0166663
KIN001-266	DUSP13	1.15824	0.0119168	8.96386	1.22201	2.48387	0.00214309	0.0168585
VX-702	TSC2	-0.0903087	0.217078	-3.14915	-0.591698	-0.134317	0.00215828	0.0169169
KIN001-266	TRAF2	0.111823	-0.0164818	3.11759	0.116134	0.517779	0.00217162	0.0169604
FR-180204	TSC1	-0.776167	0.0954437	-3.38105	-1.47055	-0.360247	0.00218685	0.0170184
VX-702	RAF1	0.0103914	0.164357	3.21048	0.105742	0.45674	0.00219937	0.0170549
Refametinib	GRB2	-0.0642045	-0.428642	3.12092	0.1396	0.623094	0.00222315	0.0171175
Selumetinib	DUSP8	0.542366	-0.129422	3.57678	0.270727	1.04557	0.00224079	0.0171322
TAK-715	RAC1	0.0553886	-0.292863	3.10078	0.129808	0.584929	0.00227116	0.0173037
VX-11e	NFKB1	-0.345143	0.0316759	-3.86082	-0.649119	-0.180278	0.00232625	0.0176003
CI-1040	NRAS	-0.575264	-0.00784095	-3.2761	-1.00147	-0.23556	0.00234058	0.0176475
Dabrafenib	DUSP1	-0.182541	0.0676205	-8.27915	-1.10729	-0.518872	0.00237513	0.0178462
AZ628	BRAF	-1.40653	0.178448	-3.94801	-2.54165	-0.718222	0.00240105	0.0179369
VX-11e	SHC1	-0.604142	0.0577959	-3.30479	-1.12998	-0.267462	0.00241189	0.0179369
SCH772984	TSC2	-0.250796	0.148638	-3.12943	-0.734785	-0.163552	0.00244136	0.0180943
PD0325901	WNK1	-0.0650575	0.0112938	-3.17339	-0.252471	-0.0570368	0.00246072	0.018176
HG6-64-1	CRK	-0.231958	0.0364617	-3.1654	-0.589475	-0.132405	0.0025292	0.0186186
Trametinib	GRB2	0.0530022	-0.298126	3.05873	0.125509	0.585361	0.00270694	0.01986
FR-180204	JUN	0.332117	-0.0391885	3.07278	0.119217	0.554349	0.00276198	0.0201958
Trametinib	MAP2K1	-0.872608	0.0237063	-3.3904	-1.4611	-0.349608	0.00279511	0.0203697
PD0325901	MAP2K1	-0.92382	-0.0355164	-3.41256	-1.47338	-0.354665	0.00281485	0.0204452
SB590885	NRAS	-0.354105	0.0756995	-3.22094	-0.881987	-0.199035	0.00287892	0.0208411
CI-1040	DUSP19	0.160374	-0.0650762	5.60745	0.32185	0.881705	0.00289663	0.0208999
VX-11e	WNK1	0.0157984	0.478287	-3.54598	-0.692175	-0.172245	0.00296309	0.0212387
SB590885	PRKACA	0.069149	0.0356533	3.88878	0.123129	0.453281	0.0030014	0.0214376
Trametinib	DUSP4	-0.601493	0.0257759	-3.20133	-1.03984	-0.23184	0.00301051	0.0214376
KRAS (G12C) Inhibitor-12	TSC2	-0.276766	0.0880917	-3.03803	-0.702264	-0.147492	0.0030218	0.0214479
PLX-4720	BCL2	-0.428456	0.0707677	-3.14206	-0.784556	-0.170414	0.00314285	0.0221627
Refametinib	PPP1CA	-0.188652	0.0490489	-2.96652	-0.39892	-0.0807559	0.00324669	0.0227477
Ulixertinib	TRAF6	0.523871	-0.026486	3.30702	0.203608	0.890534	0.00326759	0.0227479
VX-11e	ARRB1	0.372128	0.0232935	6.95035	0.529458	1.29321	0.00338445	0.0234118
Trametinib	NRAS	-0.393121	0.0342939	-3.03629	-0.726781	-0.150179	0.0034206	0.023587
JNK Inhibitor VIII	STAT2	0.322139	-0.120329	5.1532	0.39632	1.17752	0.0034361	0.0236191
KIN001-266	PTPN11	0.0674365	-0.0465449	2.94763	0.0768919	0.385757	0.00345165	0.0236514
CI-1040	DUSP8	0.450015	-0.076601	3.91096	0.322528	1.20303	0.00346298	0.0236546
PD0325901	MAPK14	0.208828	-0.10331	2.985	0.100472	0.497771	0.00351404	0.0239284
VX-702	NRAS	-0.323633	0.199287	-3.12318	-0.928603	-0.196858	0.00359587	0.0244094
Selumetinib	DAXX	-0.320265	-0.0469154	-2.9379	-0.462836	-0.0912346	0.00364213	0.0245437
KIN001-266	CRK	0.0577482	0.0221088	-2.99697	-0.365354	-0.0737149	0.00364945	0.0245437
AZ628	KRAS	-0.267454	0.171539	-3.01539	-0.941535	-0.190685	0.00373999	0.0250752
Refametinib	MYC	-0.141655	0.524965	-3.41605	-1.07141	-0.248426	0.0037945	0.025285
BIX02189	NFKB1	-0.804112	0.0563277	-4.72981	-0.933934	-0.289964	0.00385045	0.0255797
Ulixertinib	MAP2K1	-0.718571	0.0184486	-3.25676	-1.21407	-0.266541	0.00389929	0.0257471
AS601245	DUSP22	0.0112624	-0.0349084	-3.12003	-0.407607	-0.0852477	0.00392834	0.0258606
JNK Inhibitor VIII	NR4A1	-0.555504	-0.105887	-4.18072	-0.86625	-0.239013	0.00428597	0.0281299
SCH772984	KRAS	-0.0702302	0.158617	-2.8697	-0.468516	-0.0870711	0.00448738	0.0293634
Refametinib	DUSP8	0.4476	-0.141684	3.24617	0.204747	0.960373	0.00461328	0.0299338
PLX-4720	CDC42SE1	0.126241	0.0255692	2.8461	0.0491775	0.26865	0.00463174	0.0299338
AZ628	MAPK1	-1.47624	0.169479	-3.6775	-2.72892	-0.660662	0.00464324	0.0299338
JNK-9L	MAP2K2	0.264809	-0.0255136	-3.49525	-0.632038	-0.144989	0.00473836	0.0304569
SCH772984	DUSP4	-0.656799	0.102571	-3.28809	-1.33435	-0.285385	0.00491755	0.0315157
VX-11e	PXN	0.154089	-0.092561	2.81063	0.0632868	0.356832	0.00510244	0.0325094
Dabrafenib	PXN	0.0995885	0.0355179	2.80569	0.0388158	0.219979	0.00518919	0.0329341
Refametinib	RPS6KA3	-0.756706	-0.101589	-3.0683	-1.11607	-0.218859	0.00521443	0.0329341
Dabrafenib	MAP4K2	-0.469091	0.0789677	-3.33103	-1.11515	-0.239145	0.00524054	0.0330033
VX-702	BCL2	-0.653941	0.184509	-3.29649	-1.46779	-0.308803	0.00547662	0.0343906
FR-180204	SHC1	-0.572871	0.0608254	-3.10847	-1.15307	-0.226195	0.00564039	0.0353172
FR-180204	HSF1	0.0866544	-0.102478	2.80089	0.0864435	0.498773	0.00566221	0.0353523
AZ628	PTK2	-0.149864	0.196385	-2.82463	-0.75767	-0.132437	0.0057194	0.0356074
Dabrafenib	NFKB1	-0.579986	0.0770935	-3.57683	-1.27855	-0.28992	0.00574894	0.0356893
VX-11e	PRKCA	0.352139	0.0201696	3.52519	0.262305	1.17565	0.00579774	0.0357883
JNK-9L	TSC1	-0.163634	-0.00394162	-2.9144	-0.548966	-0.0991377	0.00587949	0.0361904
Refametinib	MAPKAP1	0.0666748	-0.191134	2.77216	0.0718728	0.424546	0.0059849	0.0366323
AZ628	MAP3K2	-1.22014	0.0416478	-10.1714	-1.902	-0.856384	0.00617446	0.0376503
Selumetinib	NRAS	-0.513032	-0.0710119	-2.82894	-0.780378	-0.134508	0.00620305	0.0376503
Refametinib	NRAS	-0.496489	-0.0892922	-2.81468	-0.726438	-0.123368	0.00646855	0.0390442
Ulixertinib	NRAS	-0.357316	0.0321456	-2.78904	-0.674126	-0.111855	0.00683921	0.0410493
Refametinib	MAPK14	0.110494	-0.160237	2.75559	0.0810991	0.496761	0.00687609	0.0410493
TAK-715	TSC1	-0.555357	0.00326628	-2.8844	-0.953846	-0.1634	0.00712423	0.0420285
Selumetinib	DUSP1	0.207799	-0.113636	5.39675	0.304544	0.996044	0.00713586	0.0420285
VX-11e	DUSP4	-0.417022	0.0490117	-2.86865	-0.864234	-0.147018	0.00713656	0.0420285
PLX-4720	RAF1	0.302031	0.0254085	2.73371	0.0593916	0.372179	0.00727725	0.0426267
Trametinib	NFKB1	0.435984	-0.0149222	3.31121	0.147655	0.742378	0.00732861	0.0428124
PD0325901	PRKCA	-0.112785	-0.0627058	3.36774	0.203443	1.00811	0.00743129	0.0432962
HG6-64-1	TSC1	-0.579697	0.063832	-2.87059	-1.10178	-0.185278	0.00752494	0.0437249
Trametinib	LAMTOR2	-0.0602606	0.164341	-2.69193	-0.385402	-0.0597236	0.0075871	0.0439689
BIX02189	TSC1	-0.649367	0.104694	-2.87609	-1.29109	-0.217037	0.00760874	0.0439773
Ulixertinib	DAXX	-0.217885	0.0520898	-2.69279	-0.474798	-0.0732825	0.00772763	0.0444288
Refametinib	MAP2K1	-0.880205	-0.100578	-2.94083	-1.36012	-0.232802	0.00787688	0.0450491
JNK-9L	MAPK14	-0.246589	0.0134044	-2.72086	-0.393681	-0.0612226	0.00790729	0.0451047
Doramapimod	WNK1	-0.0411431	-0.190942	3.48341	0.146431	0.716166	0.00810948	0.0461372
KRAS (G12C) Inhibitor-12	NFKB1	-0.883007	0.0228739	-4.30144	-1.37416	-0.341251	0.0081457	0.0462226
KIN001-266	DUSP1	-0.197809	0.0278145	-5.90197	-0.834344	-0.262239	0.00817463	0.0462663
VX-11e	LAMTOR2	-0.0120593	0.15346	-2.64869	-0.372272	-0.0548026	0.00856368	0.0482177
Trametinib	PTPN11	0.0681901	-0.145318	2.63433	0.0567509	0.391542	0.0088374	0.0494412
Refametinib	LAMTOR2	-0.161909	-0.00855761	-2.63544	-0.35568	-0.0515625	0.00884905	0.0494412
FR-180204	TRAF2	-0.09244	0.0817478	-2.64184	-0.47922	-0.0694336	0.0089685	0.0499805
PD0325901	DUSP5	-1.62071	-0.0486403	-4.08087	-2.59401	-0.594798	0.00922178	0.0512609
KRAS (G12C) Inhibitor-12	TP53	-0.457119	0.0328384	-2.88567	-0.845534	-0.13438	0.0095285	0.0528311
PD0325901	TSC2	-0.251792	-0.012654	-2.61655	-0.418909	-0.0588198	0.00957966	0.0529799
Ulixertinib	LAMTOR2	-0.0425267	0.112846	-2.60699	-0.389867	-0.0543041	0.00968507	0.0532923
JNK Inhibitor VIII	RAC1	-0.027436	-0.333385	2.59633	0.0634835	0.463755	0.0100746	0.0552961
Selumetinib	PRKCA	0.469891	-0.118972	3.37108	0.179583	0.971245	0.0102343	0.0558911
PD0325901	MAP2K7	0.0629657	-0.0979605	2.5855	0.0479358	0.354662	0.0103094	0.0561605
AS601245	DDIT3	0.144516	-0.0384907	3.08407	0.118427	0.708109	0.0103661	0.0563285
Doramapimod	MAPK14	-0.369854	0.000799138	-2.65461	-0.696429	-0.0967131	0.0105444	0.0571547
Trametinib	TSC2	-0.210485	0.0455253	-2.58321	-0.466211	-0.0622983	0.0106419	0.0574714
KIN001-266	BRAF	-0.00970306	0.0298305	-2.63384	-0.397493	-0.054456	0.0106556	0.0574714
KRAS (G12C) Inhibitor-12	JUN	0.303022	-0.0506123	2.61458	0.0872911	0.646609	0.0108236	0.0582338
Dabrafenib	DUSP10	-0.207401	0.0806133	2.67899	0.0447412	0.321718	0.0108766	0.0583747
CI-1040	PTPN11	0.0335527	-0.230428	2.57071	0.069727	0.530758	0.0109865	0.0588195
Doramapimod	CDC42SE1	0.15656	-0.112244	2.55879	0.0593246	0.46049	0.011421	0.0609957
VX-11e	JUN	0.256556	-0.0230008	2.5414	0.0554759	0.442515	0.0120097	0.0638274
SB590885	MAP2K1	-1.16979	0.0782511	-3.04356	-2.33725	-0.363984	0.012171	0.064527
JNK-9L	MKNK2	-0.0478025	-0.0169897	-4.25048	-0.809345	-0.174289	0.0123294	0.0650897
AS601245	DAXX	-0.11091	-0.00679031	-2.52961	-0.476458	-0.0587627	0.0123369	0.0650897
PD0325901	PTK2	-0.104705	0.0181534	-2.50908	-0.312684	-0.0380241	0.0124388	0.0654243
KRAS (G12C) Inhibitor-12	MAP3K2	-0.025831	0.00733772	-4.32885	-1.19359	-0.259959	0.0124603	0.0654243
TAK-715	JUN	0.258973	-0.105908	2.55545	0.0807114	0.649051	0.0125073	0.0655131
KRAS (G12C) Inhibitor-12	SHC1	-0.674813	0.0396906	-2.83455	-0.949635	-0.134306	0.0125873	0.0657637
AS601245	PXN	-0.182518	0.103312	-2.5099	-0.461109	-0.0557913	0.0126155	0.0657637
PLX-4720	CRK	-0.130512	0.071987	-2.52765	-0.407626	-0.0495378	0.012778	0.0662932
Doramapimod	MAP2K1	-0.139606	-0.0410428	-2.88188	-0.681882	-0.0972429	0.0129546	0.0670502
FR-180204	WNK1	0.0122072	0.598069	-3.29191	-0.913461	-0.150804	0.0130457	0.0673618
AZ628	RAF1	-0.677449	0.0966121	-2.93787	-1.59932	-0.231778	0.0131639	0.0676973
KIN001-266	PPP1CA	0.0558954	-0.0549006	2.50014	0.0452148	0.38224	0.0131729	0.0676973
Dabrafenib	SHC1	-0.158352	0.0771323	-2.63905	-0.659211	-0.0833494	0.01332	0.0682925
Selumetinib	RAC1	-0.169021	0.0323059	-2.48613	-0.367211	-0.0427978	0.0134038	0.0684002
FR-180204	NFKB1	-0.791222	0.0370334	-3.99976	-1.49262	-0.291229	0.0137544	0.0700255
VX-702	PTPN11	0.210928	0.0401184	2.46835	0.0436045	0.388426	0.0142855	0.0725597
PLX-4720	MAP2K7	-0.115299	0.0967735	-2.45935	-0.286719	-0.0318529	0.0144576	0.0730135
Selumetinib	BAD	-0.953912	-0.103688	-3.58449	-1.474	-0.253259	0.0145089	0.0730135
AS601245	BAD	-0.62463	-0.0276797	-3.1159	-0.396723	-0.0587731	0.0145741	0.0731725
Dabrafenib	DUSP8	0.497926	0.0546096	2.7503	0.070673	0.55402	0.0146822	0.0735461
PD0325901	SPAG9	0.204991	-0.0782121	2.56264	0.0826425	0.710937	0.0147679	0.0738055
Selumetinib	HRAS	-0.414027	-0.0775686	-2.49305	-0.646007	-0.0720798	0.0149021	0.0738421
Selumetinib	MAP2K2	-0.803185	-0.0882479	-2.65485	-1.30932	-0.158609	0.0149107	0.0738421
AS601245	HSF1	0.0305105	-0.166532	2.45033	0.0499308	0.459794	0.0150151	0.0741905
KRAS (G12C) Inhibitor-12	JUND	0.687845	-0.0206706	2.85992	0.165436	1.2516	0.0150532	0.0742101
CI-1040	DUSP4	-0.785785	-0.02103	-2.683	-1.44649	-0.175742	0.0152354	0.0746606
VX-702	SHC1	-0.289376	0.175937	-2.59331	-0.472055	-0.0548476	0.0152685	0.0746606
Selumetinib	MAPK14	0.0771958	-0.138898	2.46157	0.0464338	0.428567	0.0152816	0.0746606
Trametinib	MAPK12	-0.712678	-0.00511398	-9.67142	-1.07431	-0.352438	0.0155188	0.0756499
VX-11e	MAPK3	0.562891	0.0175916	3.01752	0.181725	1.32117	0.0157513	0.0764414
SB590885	DUSP4	-1.1054	0.0988755	-2.69182	-2.26018	-0.270039	0.0158796	0.0768925
PLX-4720	BCAR1	0.073937	-0.0982025	2.43028	0.0409942	0.396968	0.0162239	0.0782123
Ulixertinib	MAPK12	-1.28139	-0.00281361	-13.2937	-1.88031	-0.683214	0.0166081	0.0797116
HG6-64-1	PTK2	-0.0762038	0.194151	-2.41552	-0.526316	-0.0528464	0.0168246	0.0805732
VX-702	MAP3K11	0.264908	0.127406	2.43708	0.0482789	0.478684	0.0170597	0.0815199
Trametinib	MAPK14	0.207324	-0.0383723	2.41944	0.0434697	0.438139	0.0172535	0.0822655
FR-180204	BCL2	-0.918638	0.0629972	-2.74012	-1.84371	-0.213179	0.0175379	0.0832904
SB590885	RAC1	0.0668244	-0.0383542	2.39639	0.0358	0.369221	0.0175449	0.0832904
VX-702	MAP3K7	0.408769	0.122696	2.47836	0.0594023	0.586176	0.0176024	0.083382
PLX-4720	MAP4K2	-0.262204	0.060361	-2.50703	-0.699949	-0.0713041	0.0179059	0.0844524
KIN001-266	DAXX	0.115432	-0.0037579	2.39955	0.0429169	0.447982	0.0179581	0.0845156
Trametinib	PPP1CA	-0.0553126	0.120936	-2.37782	-0.341774	-0.0322792	0.0180042	0.0845343
AS601245	PTK2	-0.10384	0.116044	-2.38468	-0.470875	-0.0445026	0.0181032	0.0845343
Refametinib	DUSP4	-0.610731	-0.0998175	-2.48333	-0.962322	-0.0961011	0.0181173	0.0845343
Selumetinib	TRAF2	-0.216236	-0.0604246	-2.36988	-0.338622	-0.0315835	0.0182358	0.0847247
JNK-9L	PRKACA	-0.77868	-0.000401876	-3.11844	-1.19637	-0.156169	0.0184067	0.0853368
Selumetinib	MAP3K2	-0.553521	-0.104642	-2.82141	-0.993677	-0.114796	0.0186075	0.0859021
JNK Inhibitor VIII	MAP3K4	-0.204839	-0.113011	-4.96277	-1.08662	-0.212418	0.018979	0.0874317
ZG-10	TSC2	-0.171892	0.114216	-2.41649	-0.688145	-0.0641315	0.0190502	0.0875745
CI-1040	MAP3K2	-0.993931	-0.0481675	-3.66067	-1.74326	-0.260273	0.0192809	0.0883044
Selumetinib	MAP3K11	-0.296436	-0.0746731	-2.36433	-0.437016	-0.0391279	0.0193305	0.0883044
VX-702	MAPK14	-0.100499	0.186262	-2.41438	-0.633491	-0.0582099	0.0194218	0.0885358
VX-11e	SPAG9	0.217897	0.0146716	2.43293	0.0512635	0.555593	0.0196039	0.0889937
Trametinib	PAK1	-0.780142	0.000295784	-3.1625	-0.714254	-0.0904044	0.0197241	0.0893529
KIN001-266	CDC42SE1	0.142995	-0.011593	2.35931	0.0371099	0.422568	0.0197975	0.0894995
PD0325901	HRAS	-0.303237	-0.0366231	-2.37734	-0.544268	-0.0479843	0.019989	0.0901705
KRAS (G12C) Inhibitor-12	DUSP8	0.74292	-0.0145435	2.9083	0.154932	1.35999	0.0200287	0.0901705
Selumetinib	DUSP4	-0.647418	-0.083527	-2.43145	-1.0717	-0.0949565	0.0207188	0.0928934
Refametinib	BCAR1	-0.1683	0.14326	-2.34196	-0.541458	-0.0449207	0.0210963	0.093852
VX-11e	MAP2K1	-0.621619	0.0484003	-2.49449	-1.28665	-0.116198	0.0211451	0.093852
SB590885	CDC42SE1	0.0870694	0.0195406	2.33019	0.0311062	0.378336	0.0211479	0.093852
VX-702	JUND	0.633849	0.130417	2.60374	0.078509	0.825103	0.0212532	0.0939444
KIN001-266	MAP4K2	-0.263465	0.035712	-2.43049	-0.294557	-0.0255806	0.021255	0.0939444
SCH772984	DAXX	-0.150391	0.128936	-2.33696	-0.568881	-0.0464547	0.0214461	0.0945972
BIX02189	MAPK14	-0.306269	0.0926311	-2.36927	-0.755249	-0.0619413	0.0218501	0.0961844
SB590885	PPP1CA	0.101524	-0.14375	2.30931	0.0304723	0.39135	0.0222703	0.0978368
Dabrafenib	CDC42SE1	0.113279	0.0498443	2.29096	0.0161714	0.213262	0.022668	0.0993834
KRAS (G12C) Inhibitor-12	DUSP22	-0.292789	0.0167117	-2.70745	-1.05593	-0.0990257	0.0229436	0.10039
AZ628	DUSP5	-2.60972	0.0676214	-13.0268	-4.30349	-1.22391	0.0232059	0.101334
KIN001-266	KRAS	0.0741412	-0.00631607	2.28504	0.0299115	0.406457	0.023349	0.101755
Refametinib	PRKCA	0.0774898	-0.128974	2.75594	0.102793	1.09496	0.0234752	0.101897
VX-702	TRAF6	0.730078	0.132088	2.659	0.0863575	0.995204	0.0243347	0.105418
SCH772984	MAP2K1	-0.890094	0.0975061	-2.68373	-1.90236	-0.166622	0.0243905	0.10545
JNK Inhibitor VIII	KRAS	0.0373135	-0.215819	2.24278	0.0278447	0.426525	0.0256403	0.110634
TAK-715	DUSP13	-0.219722	-0.0399986	2.93294	0.0476911	0.522604	0.025954	0.111646
XMD8-92	NRAS	-0.509089	0.0144395	-2.39131	-0.978124	-0.0689325	0.0259774	0.111646
AZ628	FOS	0.74533	0.00491015	4.69794	0.159035	1.13024	0.0262889	0.112763
HG6-64-1	BAD	-0.559155	0.0150699	-2.73786	-0.383669	-0.0315745	0.0264535	0.113246
VX-11e	MAP3K2	-0.796085	0.0391172	-2.63251	-1.62098	-0.125819	0.0266747	0.113746
ZG-10	BCAR1	-0.00227903	0.359509	-2.33808	-0.799258	-0.0520207	0.0270816	0.115255
Refametinib	SHC1	-0.446471	-0.105922	-2.28605	-0.667759	-0.0415132	0.0273936	0.11613
Doramapimod	TRAF6	0.203606	-0.0512766	2.56907	0.0664802	0.923584	0.0276587	0.116631
KIN001-266	TRAF6	0.477245	0.011705	2.60322	0.0952005	1.301	0.0276694	0.116631
JNK-9L	TRAF6	0.397562	-0.0307157	2.57908	0.0719986	0.995882	0.0276725	0.116631
BIX02189	BCL2	-0.864763	0.0803778	-2.49014	-1.76885	-0.121433	0.0278009	0.116946
AS601245	RAC1	-0.0829067	0.098373	-2.21771	-0.445421	-0.025769	0.028006	0.117413
CI-1040	RPS6KA3	-0.774805	-0.0311013	-2.45734	-1.46197	-0.0976136	0.0280195	0.117413
Selumetinib	RPS6KA3	-0.56571	-0.0932351	-2.32136	-0.924739	-0.0558275	0.0284985	0.118962
BIX02189	WNK1	0.0334063	0.505937	-2.71755	-0.864515	-0.0631846	0.0288371	0.119697
AS601245	NFKB1	-0.165789	-0.0316237	-3.08105	-0.641086	-0.0542086	0.0288384	0.119697
Dabrafenib	LAMTOR3	0.081547	0.0304947	-2.19489	-0.209157	-0.0114588	0.0288393	0.119697
Ulixertinib	MYC	-0.0149344	0.2985	-2.42466	-0.873419	-0.0542552	0.0291564	0.120447
BIX02189	DUSP16	-0.838236	0.0568495	-3.22459	-1.66228	-0.145144	0.0291858	0.120447
Ulixertinib	RPS6KA3	-0.653354	0.0124778	-2.38148	-1.26274	-0.0754629	0.0294443	0.121055
FR-180204	DUSP4	0.174078	0.0169891	2.31922	0.027475	0.481628	0.0296382	0.121623
KRAS (G12C) Inhibitor-12	BCL2	-0.699648	0.0327486	-2.53426	-1.37741	-0.0873857	0.0299139	0.122523
KIN001-266	JUN	0.222318	-0.0151183	-2.18684	-0.295089	-0.0150114	0.0302271	0.123574
TAK-715	SHC1	-0.433379	-0.0184161	-2.31606	-0.786688	-0.0432373	0.0303353	0.123784
JNK-9L	TSC2	-0.112716	0.00825204	-2.18317	-0.358265	-0.0179035	0.0305245	0.124323
JNK Inhibitor VIII	PTPN11	-0.192521	0.0250219	-2.17243	-0.423383	-0.0208449	0.0306699	0.124484
SCH772984	PTPN11	0.147884	-0.0896297	2.17957	0.0233696	0.472558	0.0306782	0.124484
Trametinib	DUSP22	0.13402	-0.0128048	2.28418	0.0280681	0.538165	0.030962	0.125402
Selumetinib	MYC	-0.12178	0.312492	-2.37101	-0.797987	-0.0433607	0.0311733	0.12579
KIN001-266	MAP3K7	0.363895	-0.0104177	2.2419	0.0362829	0.733141	0.0314392	0.126628
JNK Inhibitor VIII	MAPK3	-0.516666	-0.107809	-2.90256	-0.787856	-0.0540106	0.0315972	0.12683
XMD8-92	TRAF6	-0.350849	-0.0326417	-2.57228	-0.600872	-0.0355419	0.0316056	0.12683
KRAS (G12C) Inhibitor-12	MAP3K11	0.311714	-0.0522994	2.19592	0.0327435	0.695284	0.0317925	0.127095
PLX-4720	DUSP5	-1.32382	0.0635834	-2.59315	-2.71784	-0.160275	0.0318467	0.127095
VX-702	PPP1CA	0.201536	0.0049802	2.16487	0.0187515	0.414603	0.0321389	0.128027
XMD8-92	DUSP22	-0.0633123	-0.0394684	-2.52323	-0.878041	-0.0480712	0.0325348	0.129367
XMD8-92	RAF1	-0.5664	0.0131647	-2.31836	-1.1061	-0.0530304	0.0328465	0.130369
TAK-715	RPS6KA3	0.584848	-0.0697682	2.36513	0.0610271	1.2482	0.0329854	0.130682
AS601245	PRKCA	-0.485052	-0.026095	-3.13437	-2.38449	-0.159272	0.0335147	0.132407
AS601245	NRAS	-0.100775	-0.0257629	-2.18905	-0.531824	-0.0223663	0.0336542	0.132407
Selumetinib	FOS	-0.072419	-0.111818	5.01598	0.21479	2.13311	0.0336639	0.132407
Refametinib	MAP3K5	-2.37282	-0.119058	-13.9608	-3.88864	-0.632406	0.0347859	0.136328
FR-180204	TP53	-0.597664	0.0560647	-2.31043	-1.35694	-0.0571177	0.034856	0.136358
XMD8-92	MAP2K1	-0.183568	-0.034996	-2.54416	-0.850922	-0.0403996	0.0349968	0.136663
Refametinib	HRAS	-0.384912	-0.0969215	-2.13959	-0.593516	-0.0210825	0.0357115	0.138878
FR-180204	PRKACA	-0.138872	0.0280797	-2.60791	-0.897879	-0.0417592	0.0357552	0.138878
FR-180204	SOS1	-0.157861	0.0656212	-2.13619	-0.567005	-0.0198884	0.0358568	0.139025
SCH772984	DDIT3	0.611375	0.0475032	2.4627	0.0422826	1.00058	0.03606	0.139565
SCH772984	DUSP5	-2.30313	0.0884719	-4.95558	-4.50233	-0.35858	0.0369107	0.142603
Selumetinib	DDIT3	0.180952	-0.119592	2.23845	0.0188427	0.551364	0.0371337	0.142958
AS601245	JUN	-0.0356243	-0.0328169	-2.09044	-0.444198	-0.0116628	0.0390622	0.150117
BIX02189	RAF1	-0.300484	0.0787828	-2.13692	-0.756607	-0.0196699	0.0395237	0.151624
SCH772984	NRAS	-0.277358	0.101191	-2.14385	-0.820207	-0.0210467	0.0397096	0.152069
HG6-64-1	TRAF2	-0.137742	0.0844642	-2.06011	-0.454491	-0.0100181	0.0406127	0.155254
PD0325901	DUSP8	0.40014	-0.0762481	2.21438	0.0212187	0.877021	0.0407491	0.155503
KRAS (G12C) Inhibitor-12	PRKACA	-0.367975	0.0149883	-2.68991	-1.91854	-0.0592486	0.040885	0.155749
PLX-4720	PRKCA	0.517468	0.0434216	2.23587	0.0181597	0.805656	0.0415015	0.157446
Selumetinib	MAP2K1	-0.656657	-0.0922941	-2.16435	-1.12441	-0.0238392	0.0416195	0.157446
SB590885	MAP2K2	-1.14085	0.0772436	-2.32054	-2.55937	-0.05375	0.0424872	0.160291
Ulixertinib	MAPKAP1	0.135847	-0.0539903	2.038	0.00623122	0.36503	0.0426126	0.160291
PD0325901	TRAF6	0.246879	-0.0735879	2.15235	0.0105943	0.575538	0.0426659	0.160291
Ulixertinib	ATF1	0.0829885	-0.0126155	2.09312	0.00899386	0.528511	0.0429312	0.160672
BIX02189	MAP3K7	0.3807	0.00738739	2.09467	0.0120949	0.715722	0.0429884	0.160672
PD0325901	MAP2K5	0.385631	-0.0692249	2.42511	0.017217	0.84314	0.0431207	0.160824
PD0325901	RPS6KA3	-0.601957	-0.0432581	-2.14066	-1.11561	-0.0188314	0.0432212	0.160824
XMD8-92	BCL2	-0.948817	-0.0175033	-3.12197	-1.81375	-0.0488812	0.0432864	0.160824
Ulixertinib	BCL2	-0.495873	0.0140831	-2.12966	-1.00374	-0.0161723	0.0434803	0.160824
TAK-715	NR4A1	-0.0911862	-0.0414144	-2.82021	-1.44621	-0.0335499	0.0435265	0.160824
VX-11e	MAP2K2	-0.471424	0.0413756	-2.16223	-1.07106	-0.017183	0.0436529	0.160824
SB590885	SOS1	0.289279	-0.0171456	2.04765	0.00591413	0.402711	0.0436934	0.160824
Dabrafenib	DUSP4	-0.611528	0.103622	-2.09748	-0.521598	-0.00772815	0.0438669	0.160997
XMD8-92	GRB2	0.0367603	-0.342511	2.06518	0.0107082	0.747835	0.0439314	0.160997
SCH772984	TSC1	-0.389348	0.104082	-2.12205	-1.0494	-0.0155775	0.0439621	0.160997
ZG-10	MAP2K7	-0.299625	0.117445	-2.08159	-0.697395	-0.00980514	0.0441132	0.16128
SCH772984	MAPKAP1	0.243212	0.0067426	2.02645	0.00519019	0.43874	0.0448401	0.163663
KIN001-266	DUSP19	-0.139507	0.0277913	-3.06099	-0.940725	-0.017882	0.0451615	0.16456
VX-11e	SOS1	-0.102035	0.0536039	-2.01728	-0.397981	-0.00417694	0.045391	0.164845
PLX-4720	HRAS	-0.180897	0.0767098	-2.0182	-0.380133	-0.00353115	0.0459246	0.166219
ZG-10	MAP2K1	0.184236	0.0395175	2.5398	0.0152525	1.21923	0.0460338	0.166219
PD0325901	MAP2K3	0.570421	-0.0675129	3.16955	0.0192553	1.2032	0.0460745	0.166219
Ulixertinib	MAP3K5	-1.13134	-0.00333918	-8.80392	-2.19273	-0.0696431	0.0462821	0.166417
PLX-4720	DUSP6	-1.517	0.0539696	-11.6683	-3.16563	-0.0989278	0.0467899	0.16746
JNK Inhibitor VIII	TRAF2	-0.236602	-0.052702	-1.99899	-0.424663	-0.0030456	0.0468078	0.16746
PLX-4720	DUSP10	-0.360531	0.0721017	-2.03841	-0.778829	-0.00549036	0.0469563	0.16746
ZG-10	CREB1	0.320832	0.04144	3.3355	0.00727193	0.663955	0.0474499	0.168229
Ulixertinib	SHC1	-0.533541	0.0127446	-2.10544	-1.09242	-0.00673225	0.0474676	0.168229
CI-1040	TSC1	-0.552635	-0.0208471	-2.07152	-0.875215	-0.00497937	0.0476043	0.168229
JNK-9L	DUSP22	-0.0419122	-0.0165029	-2.22704	-0.913639	-0.00562968	0.047668	0.168229
Dabrafenib	MAP2K5	0.522685	0.0604155	2.44616	0.00453347	0.661055	0.0477182	0.168229
PD0325901	TRAF2	-0.182326	-0.0047778	-1.98415	-0.278142	-0.00134478	0.047824	0.168229
Dabrafenib	MAP3K11	0.206377	0.0388528	1.99704	0.00120337	0.248509	0.0478427	0.168229
TAK-715	TRAF6	0.617754	-0.0626583	2.26721	0.00782234	1.353	0.0478669	0.168229
PD0325901	DAXX	-0.205111	-0.0196954	-1.98787	-0.370006	-0.00157167	0.0480942	0.168756
Dabrafenib	MAP3K7	0.315633	0.0401509	2.0095	0.00107153	0.292295	0.0483831	0.169045
TAK-715	SPAG9	0.138728	-0.0519263	2.10547	0.00288664	0.735768	0.0483887	0.169045
Ulixertinib	NF1	-0.471967	-0.00400965	-2.99493	-0.937394	-0.00490761	0.048635	0.169045
KIN001-266	MAPK3	1.10537	0.00921134	2.78667	0.0118322	2.61394	0.0487193	0.169045
KIN001-266	PTK2	0.0940664	-0.111445	1.98112	0.000904239	0.331403	0.0487698	0.169045
SCH772984	LAMTOR2	0.0214619	0.207856	-1.99051	-0.440494	-0.00118744	0.0487936	0.169045
AZ628	BCAR1	-0.0365355	0.249103	-2.06268	-0.957865	-0.00271995	0.0487973	0.169045
CI-1040	WNK1	-0.0660521	0.1092	-2.16914	-0.381556	-0.000723466	0.0492552	0.17036
XMD8-92	CREB1	1.5143	-0.0599336	7.38318	0.0149714	3.13349	0.0493838	0.170534
PLX-4720	DUSP22	-0.308997	0.065373	-2.02269	-0.716844	0.000124915	0.050076	0.172262
JNK Inhibitor VIII	MAP2K7	-0.331645	-0.0511149	-1.97776	-0.459944	0.000123379	0.0501212	0.172262
Refametinib	JUN	-0.254734	-0.0980049	-1.96763	-0.30297	0.000217433	0.0503267	0.172424
VX-702	HSF1	0.190467	0.0687662	1.96807	-0.000442727	0.37577	0.0505361	0.17287
Selumetinib	MAP3K5	-1.92647	-0.105962	-10.2019	-3.704	0.0363308	0.0510767	0.174172
PD0325901	MAP3K2	-0.573427	-0.0553355	-2.22511	-1.09579	0.00568408	0.0519611	0.176565
AS601245	MAP2K5	-0.189935	-0.0313161	2.93245	-0.00903645	1.22137	0.0519739	0.176565
Trametinib	MAP3K2	-0.590928	0.0013687	-2.26439	-1.20327	0.00692324	0.052122	0.176565
PD0325901	MAP3K5	-2.11892	-0.0570002	-10.5957	-4.26108	0.0847053	0.0521482	0.176565
CI-1040	NF1	0.568096	-0.0680996	3.58605	-0.0123303	1.18822	0.0522542	0.176565
Dabrafenib	TP53	0.00834145	0.0691232	-2.0116	-0.39563	0.00204024	0.0522647	0.176565
AZ628	WNK1	-0.0113461	0.639209	-2.46649	-1.11127	0.00844119	0.0524956	0.176916
FR-180204	CREB1	0.340958	0.0197218	2.40848	-0.00392456	0.525639	0.0525308	0.176916
Ulixertinib	STAT2	0.072948	-0.00841229	2.28427	-0.00796679	0.902976	0.0532124	0.178659
BIX02189	DUSP3	-0.447055	0.0570344	-2.22383	-0.991186	0.00907604	0.0534615	0.179104
JNK Inhibitor VIII	TRAF6	0.555227	-0.134096	2.20216	-0.0125112	1.36664	0.0535094	0.179104
VX-702	PTK2	0.212207	0.0238109	1.9428	-0.00305272	0.384102	0.0536822	0.179407
Selumetinib	SHC1	-0.405746	-0.0936466	-1.98544	-0.666412	0.00589007	0.053956	0.179771
TAK-715	NF1	-1.23583	-0.0312795	-3.89797	-2.46407	0.0549739	0.0544971	0.181101
JNK Inhibitor VIII	DUSP22	0.22527	-0.129472	2.06106	-0.00751652	0.693202	0.0545794	0.181101
SCH772984	GRB2	0.117693	-0.194306	1.95806	-0.005978	0.593596	0.0546045	0.181101
JNK-9L	BRAF	-0.0751776	-0.0107503	-1.97889	-0.573234	0.00605117	0.0547461	0.181294
Trametinib	DUSP13	-0.090607	-0.00648195	-2.31811	-0.764872	0.0114335	0.0553264	0.182938
VX-702	TP53	-0.386723	0.178193	-2.05852	-1.22889	0.0161072	0.0555416	0.183371
XMD8-92	PTPN11	0.0816847	-0.213744	1.92638	-0.00762744	0.598485	0.0559728	0.184515
VX-11e	MAP3K7	0.239696	0.0015939	1.93472	-0.00574078	0.417772	0.0563931	0.18534
JNK-9L	DUSP1	-0.181108	-0.015829	-3.11323	-0.710025	0.0185665	0.056534	0.185524
Refametinib	CRK	-0.311633	-0.104097	-1.92524	-0.436665	0.0069522	0.0574579	0.187989
BIX02189	NRAS	-0.2744	0.0772647	-1.95987	-0.734459	0.0123215	0.0576379	0.188295
BIX02189	TSC2	-0.193258	0.10659	-1.91746	-0.532587	0.00918815	0.0581284	0.189614
KRAS (G12C) Inhibitor-12	DUSP16	-0.797172	0.0183964	-2.84464	-1.68365	0.0525143	0.0585947	0.190849
KIN001-266	MAP2K3	-0.05862	0.0262826	2.04103	-0.00406106	0.199604	0.0586901	0.190874
AS601245	TSC2	-0.186872	0.00845728	-1.90851	-0.482662	0.00912496	0.058967	0.191489
KIN001-266	HSF1	0.0208569	0.0357754	1.89639	-0.0064436	0.337758	0.0591403	0.191766
Dabrafenib	BCAR1	0.100297	-0.149265	1.90684	-0.00648787	0.323507	0.05952	0.192711
AS601245	MAP2K7	-0.0554757	-0.0263506	-1.89361	-0.405131	0.00858254	0.060163	0.194503
PD0325901	LAMTOR2	-0.0915848	0.0289381	-1.87648	-0.294904	0.00707245	0.0616566	0.199037
Selumetinib	MAP3K3	-0.786656	-0.103116	-2.20851	-1.43894	0.0449654	0.0618525	0.199079
KIN001-266	ATF1	0.0476559	0.0244368	-1.98038	-1.36145	0.0386314	0.0626453	0.200667
VX-11e	BCL2	-0.425161	0.0430402	-1.95592	-1.00473	0.0280506	0.0626854	0.200667
PD0325901	DDIT3	0.31801	-0.0746242	1.9819	-0.0216101	0.756505	0.0627143	0.200667
KRAS (G12C) Inhibitor-12	MAP3K3	-0.605396	0.0134289	-3.22851	-1.30783	0.070181	0.062899	0.200963
XMD8-92	BRAF	-0.344926	0.0150538	-1.90604	-0.742522	0.0225611	0.0643563	0.205292
Trametinib	TSC1	-0.324867	0.0180949	-1.89307	-0.726757	0.0219745	0.0644424	0.205292
KRAS (G12C) Inhibitor-12	TRAF6	0.571355	-0.00955253	2.14797	-0.0456409	1.20746	0.064877	0.206375
PD0325901	TSC1	-0.32579	-0.041076	-1.87915	-0.6444	0.0209018	0.0656562	0.208549
Ulixertinib	PTPN11	0.0491441	-0.110112	1.84234	-0.0106953	0.329207	0.0661847	0.209617
FR-180204	DUSP16	-1.08459	0.0415191	-2.49006	-2.47912	0.126136	0.0663694	0.209897
AS601245	TRAF2	-0.144189	0.0229159	-1.84356	-0.398868	0.013266	0.0665434	0.210142
TAK-715	OSM	0.136566	-0.0437937	-3.44157	-1.98614	0.149885	0.0670301	0.211373
VX-702	MAP3K2	0.64553	0.142336	2.40651	-0.0503123	0.955929	0.067673	0.213092
SB590885	TP53	-0.195484	0.0481908	-1.95225	-0.760919	0.0303603	0.0680709	0.214035
KIN001-266	MAP3K2	-0.369237	0.031828	-2.42959	-1.30074	0.072872	0.0685663	0.215235
HG6-64-1	MAP3K7	-0.162843	0.0288089	-1.86173	-0.491853	0.0188406	0.0686993	0.215235
Refametinib	PTPN11	-0.0738566	-0.220263	1.8248	-0.0123707	0.329604	0.0689276	0.215235
SCH772984	MAPK3	-0.0213163	0.0656393	2.6466	-0.0764485	1.19975	0.0689853	0.215235
AZ628	JUND	0.0986875	0.0154409	-2.00418	-0.507707	0.0222604	0.0690451	0.215235
ZG-10	MAPK1	-0.427403	0.104363	-1.92118	-0.947667	0.0394738	0.0693184	0.215778
HG6-64-1	DUSP8	-0.088997	0.0122261	-2.09825	-1.00719	0.0496846	0.0699815	0.217532
AZ628	MAP2K1	-1.80779	0.0880685	-2.73166	-4.2904	0.300804	0.0701126	0.217629
SCH772984	ATF1	0.251774	0.0524782	1.90789	-0.0309427	0.702641	0.0706166	0.218881
Refametinib	NF1	0.276335	-0.128602	2.59962	-0.0592271	0.855929	0.0710326	0.219194
PD0325901	CREB1	-0.56868	-0.0562314	-2.06886	-1.13685	0.0581185	0.0711161	0.219194
HG6-64-1	GRB2	-0.0335594	0.205877	-1.82625	-0.490686	0.0206365	0.0711198	0.219194
VX-11e	MAP4K2	0.218988	0.020069	1.90229	-0.0222603	0.482267	0.0716806	0.220005
TAK-715	MAP2K7	0.135482	-0.0958061	1.8171	-0.0207141	0.48329	0.071686	0.220005
PD0325901	MYC	-0.0730916	0.362208	-1.94437	-0.859138	0.0428107	0.0725843	0.222449
FR-180204	PTPN11	0.0636482	-0.043603	1.7966	-0.0166454	0.361171	0.0736949	0.225535
Doramapimod	BCL2	-0.490331	-0.02441	-1.92079	-1.00155	0.0519567	0.0739246	0.225921
SB590885	BCL2	-0.615288	0.065411	-1.93265	-1.64222	0.0896894	0.0749122	0.228619
Trametinib	SHC1	-0.337332	0.00918028	-1.84017	-0.743792	0.0385987	0.0755794	0.230332
VX-702	DUSP22	-0.380808	0.174421	-1.9113	-1.24578	0.069531	0.0758746	0.230909
CI-1040	MAPK14	0.106227	-0.0867014	1.80259	-0.0235584	0.457983	0.076206	0.231425
Selumetinib	NF1	-0.0434048	-0.112277	2.21205	-0.109009	1.53773	0.0764307	0.231425
KIN001-266	MAPK14	-0.00856344	0.0306236	-1.80666	-0.470498	0.0245458	0.0764689	0.231425
Trametinib	BCAR1	-0.0349726	0.165262	-1.78582	-0.421653	0.0220233	0.0769944	0.23216
Dabrafenib	RAF1	0.0487687	0.0676884	-1.79776	-0.335317	0.0177203	0.077011	0.23216
HG6-64-1	NFKB1	0.876783	-0.00123771	2.59071	-0.169224	1.90145	0.0770315	0.23216
SCH772984	MAP3K4	0.210892	0.062992	-2.61175	-0.641884	0.0592974	0.0777717	0.234067
FR-180204	NRAS	-0.192426	0.0477048	-1.81054	-0.626081	0.0352336	0.0783723	0.235549
Doramapimod	CRK	0.189271	-0.070433	1.80017	-0.0299643	0.53459	0.0785217	0.235673
KIN001-266	TP53	-0.0633053	0.030294	-1.87112	-0.772079	0.047089	0.0791146	0.237126
JNK-9L	CRK	-0.0820813	-0.0102088	-1.79367	-0.445521	0.0258919	0.0796975	0.238495
Doramapimod	DUSP8	0.0848783	-0.0478352	1.93889	-0.0466771	0.706388	0.0797902	0.238495
HG6-64-1	STAT2	0.893005	-0.00427294	2.30438	-0.167499	1.95471	0.0800941	0.239075
XMD8-92	MAPK14	-0.3436	-0.00261107	-1.81935	-0.725998	0.0440208	0.0802422	0.23919
Trametinib	MAP3K7	0.0301564	-0.0115288	1.76288	-0.017668	0.299486	0.0809693	0.240851
AS601245	RAF1	0.244515	-0.06119	1.80067	-0.0454433	0.742292	0.0810205	0.240851
KIN001-266	DUSP8	-0.218211	0.0325889	-1.81127	-0.252336	0.0163692	0.082481	0.244858
BIX02189	JUN	0.224885	0.00574607	1.75437	-0.0275642	0.445324	0.0826707	0.245048
SB590885	NF1	-0.69916	0.0430774	-3.15216	-1.98507	0.267144	0.0828784	0.245048
KIN001-266	LAMTOR3	0.0194974	0.0406821	-1.74404	-0.323344	0.0199507	0.0828823	0.245048
Ulixertinib	JUN	0.143471	-0.0383779	1.7407	-0.0240958	0.380142	0.083838	0.247203
JNK-9L	NR4A1	-0.102814	-0.0160218	-2.24734	-1.29094	0.121615	0.084063	0.247377
JNK Inhibitor VIII	MAP3K3	-0.915495	-0.104278	-2.4919	-1.84631	0.19979	0.0842291	0.247377
AS601245	DUSP10	-0.0151419	-0.0343375	-1.82115	-0.693522	0.0479762	0.0842375	0.247377
XMD8-92	TRAF2	-0.242743	0.0446567	-1.74442	-0.614611	0.0398116	0.0844226	0.247587
JNK Inhibitor VIII	RPS6KA3	0.299302	-0.131563	1.85095	-0.0647413	0.901652	0.0845948	0.247758
VX-702	DUSP5	-1.31247	0.162875	-3.16594	-3.57224	0.519687	0.0853486	0.24963
AS601245	PTPN11	-0.00264683	-0.0867098	1.7234	-0.0245781	0.36927	0.0860106	0.251132
ZG-10	GRB2	0.0610532	-0.0177026	1.74833	-0.0380211	0.556193	0.0860926	0.251132
Selumetinib	HSF1	-0.158458	-0.0173259	-1.71457	-0.286812	0.0195438	0.0871222	0.253169
PD0325901	MAP2K2	-0.483064	-0.0505532	-1.80527	-0.98997	0.0735986	0.0871541	0.253169
BIX02189	TP53	-0.444029	0.0680477	-1.82084	-1.12758	0.0855702	0.0873838	0.253169
Dabrafenib	PRKACA	-0.0248412	0.0679707	-1.83765	-0.343979	0.0265454	0.0874499	0.253169
VX-11e	CDC42SE1	0.0782055	0.00770455	1.71433	-0.0220874	0.319804	0.0876041	0.253169
Refametinib	MAP2K5	0.203865	-0.129717	1.99132	-0.0651955	0.719123	0.0887342	0.255756
CI-1040	TP53	-0.569567	-0.0350821	-1.80317	-1.26901	0.100145	0.089373	0.257257
VX-702	SOS1	-0.0170464	0.185786	-1.71545	-0.44041	0.0326428	0.0901387	0.258507
SB590885	BCAR1	0.0638057	-0.14561	1.72124	-0.0279419	0.374631	0.0901589	0.258507
Refametinib	MAP2K2	-0.610343	-0.110508	-1.78157	-1.12232	0.0890386	0.0903117	0.258507
Ulixertinib	MAP3K3	-0.662956	0.00200759	-1.95222	-1.47298	0.136623	0.0907189	0.258507
PLX-4720	MAPK3	-0.554069	0.0595756	-1.82532	-1.35801	0.113416	0.0907562	0.258507
Trametinib	TRAF2	-0.0965344	0.0356592	-1.69366	-0.273301	0.0203089	0.0910645	0.258837
AZ628	NRAS	-0.253268	0.0585452	-1.78814	-0.922225	0.075295	0.0911758	0.258837
Trametinib	HRAS	-0.214558	0.0158086	-1.71222	-0.523568	0.0399121	0.0913303	0.258837
JNK-9L	MAPKAP1	-0.0776507	0.00296983	-1.69862	-0.341714	0.0257083	0.0913471	0.258837
CI-1040	MAP2K7	0.0925205	-0.105856	1.70125	-0.0315025	0.416131	0.0914857	0.258893
JNK-9L	MAP3K7	-0.123043	-0.00567323	-1.71034	-0.346262	0.0272311	0.0926226	0.261646
KIN001-266	DUSP10	0.116589	0.0208526	-1.75936	-0.445465	0.0368094	0.0926988	0.261646
JNK Inhibitor VIII	DUSP5	-1.1034	-0.105012	-2.94495	-2.44247	0.408828	0.0935264	0.26345
ZG-10	KRAS	0.18824	-0.0739872	1.68706	-0.0338419	0.430121	0.0935798	0.26345
PD0325901	DUSP10	-0.44122	-0.0434493	-1.72466	-0.89483	0.0740666	0.0941161	0.264618
XMD8-92	DUSP3	0.89318	-0.0702337	2.14679	-0.254352	2.18118	0.0943175	0.264843
AZ628	DUSP22	0.578101	-0.0199084	1.90983	-0.109431	1.10449	0.0947143	0.265614
Dabrafenib	PAK1	-0.60694	0.0728554	-2.03171	-0.676156	0.0742398	0.0951033	0.265742
JNK-9L	CREB1	0.743255	-0.0269715	2.35886	-0.203831	1.51255	0.0951186	0.265742
SB590885	HSF1	0.0375091	0.033751	1.67713	-0.0256853	0.317615	0.0951257	0.265742
TAK-715	MAPK1	0.205977	-0.0695507	1.70543	-0.0507136	0.601769	0.0956549	0.266878
CI-1040	PPP1CA	-0.119384	0.0988479	-1.67572	-0.444311	0.0368209	0.0962194	0.267912
PLX-4720	MAP3K4	-0.599786	0.0568168	-1.88126	-1.58956	0.160038	0.0963942	0.267912
KIN001-266	DUSP22	-0.273537	0.0380054	-1.78534	-0.748412	0.0699245	0.0967947	0.268682
Selumetinib	BCL2	0.101946	-0.120648	1.7111	-0.0542215	0.605019	0.0980708	0.271533
VX-702	DUSP1	-0.575384	0.156274	-2.85745	-1.9252	0.349856	0.0985849	0.27261
XMD8-92	DUSP8	0.0299332	-0.0422818	-2.22344	-1.41619	0.193392	0.0991437	0.273807
KRAS (G12C) Inhibitor-12	KRAS	0.128499	-0.0788584	1.65366	-0.0396999	0.454415	0.0995519	0.274587
JNK Inhibitor VIII	DUSP13	1.05865	-0.12778	2.33537	-0.405285	2.74117	0.0998527	0.275068
Dabrafenib	RPS6KA3	-0.00206364	0.0685611	1.70295	-0.0263206	0.28082	0.100465	0.276405
BIX02189	NR4A1	0.312387	0.0392559	-1.98489	-0.634353	0.076389	0.100762	0.276873
Trametinib	SPAG9	0.260291	-0.022931	1.67772	-0.0580894	0.613027	0.10217	0.28039
Dabrafenib	MAPKAP1	-0.0113472	0.090748	-1.6392	-0.188052	0.0172082	0.102419	0.280717
FR-180204	MAP3K11	0.134436	0.00226589	1.64706	-0.0364265	0.39075	0.102909	0.281708
VX-702	MAP4K2	-0.156268	0.160075	-1.77757	-0.841642	0.0904223	0.103558	0.283127
Refametinib	MAP2K3	0.412251	-0.128607	2.70356	-0.261921	1.33049	0.105521	0.287127
[truncated: 1,169 more rows]

## Sheet: CRISPR Drug Sensitive Genes
HugoSymbol	Number of Drugs	Percetange of Drugs
[truncated: 20 more rows]

[truncated: 10 more sheets: CRISPR Drug Resistance Genes, Mutation Drug Sensitive Assoc, Mutation Drug Sensitive Genes, Mutation Drug Resistance Genes, Response High vs Low Dep Score, Between Cell Line Response, Between Cancer Drug Response, Each Cancer Drug Response, Mutations Gene Drug Response, CRISPR Gene Drug Response]
